# Supplementary material for: Tracking progress towards malaria elimination in China: Individual-level estimates of transmission and its spatiotemporal variation using a diffusion network approach
Source: PLoS Comput Biol. 2020 Mar 23;16(3):e1007707. doi: 10.1371/journal.pcbi.1007707 (PMC7117777; doi:10.1371/journal.pcbi.1007707)
Supplement: S1 Data — (ZIP) [file pcbi.1007707.s011.zip]

Archive with 7 entries (6 files):
- SourceCode_Data/
- SourceCode_Data/Data_Figure4.csv
- SourceCode_Data/Data_RcEstimates_PFalciparum.csv
- SourceCode_Data/Data_RcEstimates_Pvivax.csv
- SourceCode_Data/Source_Code_File_1_Algorithm_to_estimate_Rc_generates_Rc_values_used_in_Figures_1_4_and_in_Source_Data_Files.r
- SourceCode_Data/Source_Code_File_2_Code_to_generate_rasters_in_Figure_3_and_additional_analyses_e_g_cross_validation_and_AUC_ROC_curve.r
- SourceCode_Data/Source_Code_File_3_Source_code_to_generate_Figure_5.r
