# Supplementary material for: Tracking progress towards malaria elimination in China: Individual-level estimates of transmission and its spatiotemporal variation using a diffusion network approach
Source: PLoS Comput Biol. 2020 Mar 23;16(3):e1007707. doi: 10.1371/journal.pcbi.1007707 (PMC7117777; doi:10.1371/journal.pcbi.1007707)
Supplement: S1 Data — (ZIP) [file pcbi.1007707.s011.zip › SourceCode_Data/Data_Figure4.csv]

	ds	trend	Chinese New Year	Chinese New Year_lower	Chinese New Year_upper	Dragon Boat Festival	Dragon Boat Festival_lower	Dragon Boat Festival_upper	holidays	holidays_lower	holidays_upper	Labor Day	Labor Day_lower	Labor Day_upper	Mid-Autumn Festival	Mid-Autumn Festival_lower	Mid-Autumn Festival_upper	multiplicative_terms	multiplicative_terms_lower	multiplicative_terms_upper	National Day	National Day_lower	National Day_upper	New Year's Day	New Year's Day_lower	New Year's Day_upper	Tomb-Sweeping Day	Tomb-Sweeping Day_lower	Tomb-Sweeping Day_upper	yearly	yearly_lower	yearly_upper	additive_terms	additive_terms_lower	additive_terms_upper	yhat_lower	yhat_upper	trend_lower	trend_upper	yhat
1	01/01/2011	0.314613633	0	0	0	0	0	0	-0.467402678	-0.935479027	-0.014114856	0	0	0	0	0	0	-0.707816931	-1.15945616	-0.274462454	0	0	0	-0.467402678	-0.935479027	-0.014114856	0	0	0	-0.240414252	-0.311995819	-0.164445528	0	0	0	0	0.458958228	0.305515123	0.340937088	0.091924777
2	01/01/2011	0.314613633	0	0	0	0	0	0	-0.467402678	-0.935479027	-0.014114856	0	0	0	0	0	0	-0.707816931	-1.15945616	-0.274462454	0	0	0	-0.467402678	-0.935479027	-0.014114856	0	0	0	-0.240414252	-0.311995819	-0.164445528	0	0	0	0	0.46214547	0.305515123	0.340937088	0.091924777
3	01/01/2011	0.314613633	0	0	0	0	0	0	-0.467402678	-0.935479027	-0.014114856	0	0	0	0	0	0	-0.707816931	-1.15945616	-0.274462454	0	0	0	-0.467402678	-0.935479027	-0.014114856	0	0	0	-0.240414252	-0.311995819	-0.164445528	0	0	0	0	0.434823285	0.305515123	0.340937088	0.091924777
4	01/01/2011	0.314613633	0	0	0	0	0	0	-0.467402678	-0.935479027	-0.014114856	0	0	0	0	0	0	-0.707816931	-1.15945616	-0.274462454	0	0	0	-0.467402678	-0.935479027	-0.014114856	0	0	0	-0.240414252	-0.311995819	-0.164445528	0	0	0	0	0.46017379	0.305515123	0.340937088	0.091924777
5	01/01/2011	0.314613633	0	0	0	0	0	0	-0.467402678	-0.935479027	-0.014114856	0	0	0	0	0	0	-0.707816931	-1.15945616	-0.274462454	0	0	0	-0.467402678	-0.935479027	-0.014114856	0	0	0	-0.240414252	-0.311995819	-0.164445528	0	0	0	0	0.470773544	0.305515123	0.340937088	0.091924777
6	02/01/2011	0.314402216	0	0	0	0	0	0	0	0	0	0	0	0	0	0	0	-0.243995411	-0.315263549	-0.166887076	0	0	0	0	0	0	0	0	0	-0.243995411	-0.315263549	-0.166887076	0	0	0	0	0.576348958	0.305322269	0.340622638	0.237689518
7	03/01/2011	0.314190896	0	0	0	0	0	0	0	0	0	0	0	0	0	0	0	-0.247399312	-0.318756256	-0.170611685	0	0	0	0	0	0	0	0	0	-0.247399312	-0.318756256	-0.170611685	0	0	0	0	0.550047414	0.305146095	0.340308375	0.236460285
8	03/01/2011	0.314190896	0	0	0	0	0	0	0	0	0	0	0	0	0	0	0	-0.247399312	-0.318756256	-0.170611685	0	0	0	0	0	0	0	0	0	-0.247399312	-0.318756256	-0.170611685	0	0	0	0	0.566811388	0.305146095	0.340308375	0.236460285
9	03/01/2011	0.314190896	0	0	0	0	0	0	0	0	0	0	0	0	0	0	0	-0.247399312	-0.318756256	-0.170611685	0	0	0	0	0	0	0	0	0	-0.247399312	-0.318756256	-0.170611685	0	0	0	0	0.585242231	0.305146095	0.340308375	0.236460285
10	03/01/2011	0.314190896	0	0	0	0	0	0	0	0	0	0	0	0	0	0	0	-0.247399312	-0.318756256	-0.170611685	0	0	0	0	0	0	0	0	0	-0.247399312	-0.318756256	-0.170611685	0	0	0	0	0.596233578	0.305146095	0.340308375	0.236460285
11	03/01/2011	0.314190896	0	0	0	0	0	0	0	0	0	0	0	0	0	0	0	-0.247399312	-0.318756256	-0.170611685	0	0	0	0	0	0	0	0	0	-0.247399312	-0.318756256	-0.170611685	0	0	0	0	0.566983595	0.305146095	0.340308375	0.236460285
12	03/01/2011	0.314190896	0	0	0	0	0	0	0	0	0	0	0	0	0	0	0	-0.247399312	-0.318756256	-0.170611685	0	0	0	0	0	0	0	0	0	-0.247399312	-0.318756256	-0.170611685	0	0	0	0	0.552570765	0.305146095	0.340308375	0.236460285
13	05/01/2011	0.313768547	0	0	0	0	0	0	0	0	0	0	0	0	0	0	0	-0.2536635	-0.323755724	-0.177823802	0	0	0	0	0	0	0	0	0	-0.2536635	-0.323755724	-0.177823802	0	0	0	0	0.562731199	0.304796976	0.339679771	0.234176919
14	05/01/2011	0.313768547	0	0	0	0	0	0	0	0	0	0	0	0	0	0	0	-0.2536635	-0.323755724	-0.177823802	0	0	0	0	0	0	0	0	0	-0.2536635	-0.323755724	-0.177823802	0	0	0	0	0.575775301	0.304796976	0.339679771	0.234176919
15	06/01/2011	0.313557518	0	0	0	0	0	0	0	0	0	0	0	0	0	0	0	-0.256518321	-0.326428792	-0.181235184	0	0	0	0	0	0	0	0	0	-0.256518321	-0.326428792	-0.181235184	0	0	0	0	0.560225199	0.304633897	0.339365104	0.23312427
16	06/01/2011	0.313557518	0	0	0	0	0	0	0	0	0	0	0	0	0	0	0	-0.256518321	-0.326428792	-0.181235184	0	0	0	0	0	0	0	0	0	-0.256518321	-0.326428792	-0.181235184	0	0	0	0	0.556294629	0.304633897	0.339365104	0.23312427
17	06/01/2011	0.313557518	0	0	0	0	0	0	0	0	0	0	0	0	0	0	0	-0.256518321	-0.326428792	-0.181235184	0	0	0	0	0	0	0	0	0	-0.256518321	-0.326428792	-0.181235184	0	0	0	0	0.576837723	0.304633897	0.339365104	0.23312427
18	06/01/2011	0.313557518	0	0	0	0	0	0	0	0	0	0	0	0	0	0	0	-0.256518321	-0.326428792	-0.181235184	0	0	0	0	0	0	0	0	0	-0.256518321	-0.326428792	-0.181235184	0	0	0	0	0.559314624	0.304633897	0.339365104	0.23312427
19	06/01/2011	0.313557518	0	0	0	0	0	0	0	0	0	0	0	0	0	0	0	-0.256518321	-0.326428792	-0.181235184	0	0	0	0	0	0	0	0	0	-0.256518321	-0.326428792	-0.181235184	0	0	0	0	0.563896348	0.304633897	0.339365104	0.23312427
20	06/01/2011	0.313557518	0	0	0	0	0	0	0	0	0	0	0	0	0	0	0	-0.256518321	-0.326428792	-0.181235184	0	0	0	0	0	0	0	0	0	-0.256518321	-0.326428792	-0.181235184	0	0	0	0	0.574205245	0.304633897	0.339365104	0.23312427
21	06/01/2011	0.313557518	0	0	0	0	0	0	0	0	0	0	0	0	0	0	0	-0.256518321	-0.326428792	-0.181235184	0	0	0	0	0	0	0	0	0	-0.256518321	-0.326428792	-0.181235184	0	0	0	0	0.574183802	0.304633897	0.339365104	0.23312427
22	07/01/2011	0.313346585	0	0	0	0	0	0	0	0	0	0	0	0	0	0	0	-0.259184957	-0.328691746	-0.185071061	0	0	0	0	0	0	0	0	0	-0.259184957	-0.328691746	-0.185071061	0	0	0	0	0.560032452	0.304495437	0.339050625	0.232131864
23	08/01/2011	0.31313575	0	0	0	0	0	0	0	0	0	0	0	0	0	0	0	-0.261661142	-0.330061682	-0.188449801	0	0	0	0	0	0	0	0	0	-0.261661142	-0.330061682	-0.188449801	0	0	0	0	0.558330876	0.304337965	0.338736334	0.231200292
24	08/01/2011	0.31313575	0	0	0	0	0	0	0	0	0	0	0	0	0	0	0	-0.261661142	-0.330061682	-0.188449801	0	0	0	0	0	0	0	0	0	-0.261661142	-0.330061682	-0.188449801	0	0	0	0	0.584025868	0.304337965	0.338736334	0.231200292
25	08/01/2011	0.31313575	0	0	0	0	0	0	0	0	0	0	0	0	0	0	0	-0.261661142	-0.330061682	-0.188449801	0	0	0	0	0	0	0	0	0	-0.261661142	-0.330061682	-0.188449801	0	0	0	0	0.549120221	0.304337965	0.338736334	0.231200292
26	08/01/2011	0.31313575	0	0	0	0	0	0	0	0	0	0	0	0	0	0	0	-0.261661142	-0.330061682	-0.188449801	0	0	0	0	0	0	0	0	0	-0.261661142	-0.330061682	-0.188449801	0	0	0	0	0.550527442	0.304337965	0.338736334	0.231200292
27	08/01/2011	0.31313575	0	0	0	0	0	0	0	0	0	0	0	0	0	0	0	-0.261661142	-0.330061682	-0.188449801	0	0	0	0	0	0	0	0	0	-0.261661142	-0.330061682	-0.188449801	0	0	0	0	0.554213904	0.304337965	0.338736334	0.231200292
28	08/01/2011	0.31313575	0	0	0	0	0	0	0	0	0	0	0	0	0	0	0	-0.261661142	-0.330061682	-0.188449801	0	0	0	0	0	0	0	0	0	-0.261661142	-0.330061682	-0.188449801	0	0	0	0	0.545379863	0.304337965	0.338736334	0.231200292
29	09/01/2011	0.312925011	0	0	0	0	0	0	0	0	0	0	0	0	0	0	0	-0.2639448	-0.331467009	-0.189643299	0	0	0	0	0	0	0	0	0	-0.2639448	-0.331467009	-0.189643299	0	0	0	0	0.583002068	0.30418055	0.338422233	0.230330081
30	09/01/2011	0.312925011	0	0	0	0	0	0	0	0	0	0	0	0	0	0	0	-0.2639448	-0.331467009	-0.189643299	0	0	0	0	0	0	0	0	0	-0.2639448	-0.331467009	-0.189643299	0	0	0	0	0.57231222	0.30418055	0.338422233	0.230330081
31	10/01/2011	0.312714369	0	0	0	0	0	0	0	0	0	0	0	0	0	0	0	-0.266034048	-0.33282268	-0.193038122	0	0	0	0	0	0	0	0	0	-0.266034048	-0.33282268	-0.193038122	0	0	0	0	0.557686216	0.304023191	0.338173583	0.229521699
32	10/01/2011	0.312714369	0	0	0	0	0	0	0	0	0	0	0	0	0	0	0	-0.266034048	-0.33282268	-0.193038122	0	0	0	0	0	0	0	0	0	-0.266034048	-0.33282268	-0.193038122	0	0	0	0	0.553036679	0.304023191	0.338173583	0.229521699
33	10/01/2011	0.312714369	0	0	0	0	0	0	0	0	0	0	0	0	0	0	0	-0.266034048	-0.33282268	-0.193038122	0	0	0	0	0	0	0	0	0	-0.266034048	-0.33282268	-0.193038122	0	0	0	0	0.582621062	0.304023191	0.338173583	0.229521699
34	10/01/2011	0.312714369	0	0	0	0	0	0	0	0	0	0	0	0	0	0	0	-0.266034048	-0.33282268	-0.193038122	0	0	0	0	0	0	0	0	0	-0.266034048	-0.33282268	-0.193038122	0	0	0	0	0.569659928	0.304023191	0.338173583	0.229521699
35	10/01/2011	0.312714369	0	0	0	0	0	0	0	0	0	0	0	0	0	0	0	-0.266034048	-0.33282268	-0.193038122	0	0	0	0	0	0	0	0	0	-0.266034048	-0.33282268	-0.193038122	0	0	0	0	0.561302931	0.304023191	0.338173583	0.229521699
36	11/01/2011	0.312503824	0	0	0	0	0	0	0	0	0	0	0	0	0	0	0	-0.267927198	-0.333983764	-0.196142204	0	0	0	0	0	0	0	0	0	-0.267927198	-0.333983764	-0.196142204	0	0	0	0	0.55134684	0.303865889	0.337935295	0.22877555
37	12/01/2011	0.312293376	0	0	0	0	0	0	0	0	0	0	0	0	0	0	0	-0.26962276	-0.334908629	-0.198187482	0	0	0	0	0	0	0	0	0	-0.26962276	-0.334908629	-0.198187482	0	0	0	0	0.565559878	0.303708644	0.337697117	0.228091974
38	12/01/2011	0.312293376	0	0	0	0	0	0	0	0	0	0	0	0	0	0	0	-0.26962276	-0.334908629	-0.198187482	0	0	0	0	0	0	0	0	0	-0.26962276	-0.334908629	-0.198187482	0	0	0	0	0.556258512	0.303708644	0.337697117	0.228091974
39	12/01/2011	0.312293376	0	0	0	0	0	0	0	0	0	0	0	0	0	0	0	-0.26962276	-0.334908629	-0.198187482	0	0	0	0	0	0	0	0	0	-0.26962276	-0.334908629	-0.198187482	0	0	0	0	0.553754652	0.303708644	0.337697117	0.228091974
40	13/01/2011	0.312083025	0	0	0	0	0	0	0	0	0	0	0	0	0	0	0	-0.271119443	-0.336004903	-0.200269468	0	0	0	0	0	0	0	0	0	-0.271119443	-0.336004903	-0.200269468	0	0	0	0	0.551486117	0.303551455	0.337459047	0.227471249
41	14/01/2011	0.31187277	0	0	0	0	0	0	0	0	0	0	0	0	0	0	0	-0.272416152	-0.337736572	-0.20184742	0	0	0	0	0	0	0	0	0	-0.272416152	-0.337736572	-0.20184742	0	0	0	0	0.570035265	0.303394323	0.337168363	0.22691359
42	15/01/2011	0.311662613	0	0	0	0	0	0	0	0	0	0	0	0	0	0	0	-0.273511998	-0.339204964	-0.203429994	0	0	0	0	0	0	0	0	0	-0.273511998	-0.339204964	-0.203429994	0	0	0	0	0.543608465	0.303237247	0.3368678	0.226419149
43	15/01/2011	0.311662613	0	0	0	0	0	0	0	0	0	0	0	0	0	0	0	-0.273511998	-0.339204964	-0.203429994	0	0	0	0	0	0	0	0	0	-0.273511998	-0.339204964	-0.203429994	0	0	0	0	0.53980771	0.303237247	0.3368678	0.226419149
44	17/01/2011	0.31124259	0	0	0	0	0	0	0	0	0	0	0	0	0	0	0	-0.275098543	-0.341258091	-0.204807119	0	0	0	0	0	0	0	0	0	-0.275098543	-0.341258091	-0.204807119	0	0	0	0	0.581832179	0.302923266	0.336267198	0.225620207
45	17/01/2011	0.31124259	0	0	0	0	0	0	0	0	0	0	0	0	0	0	0	-0.275098543	-0.341258091	-0.204807119	0	0	0	0	0	0	0	0	0	-0.275098543	-0.341258091	-0.204807119	0	0	0	0	0.553292497	0.302923266	0.336267198	0.225620207
46	17/01/2011	0.31124259	0	0	0	0	0	0	0	0	0	0	0	0	0	0	0	-0.275098543	-0.341258091	-0.204807119	0	0	0	0	0	0	0	0	0	-0.275098543	-0.341258091	-0.204807119	0	0	0	0	0.587640128	0.302923266	0.336267198	0.225620207
47	17/01/2011	0.31124259	0	0	0	0	0	0	0	0	0	0	0	0	0	0	0	-0.275098543	-0.341258091	-0.204807119	0	0	0	0	0	0	0	0	0	-0.275098543	-0.341258091	-0.204807119	0	0	0	0	0.571579729	0.302923266	0.336267198	0.225620207
48	17/01/2011	0.31124259	0	0	0	0	0	0	0	0	0	0	0	0	0	0	0	-0.275098543	-0.341258091	-0.204807119	0	0	0	0	0	0	0	0	0	-0.275098543	-0.341258091	-0.204807119	0	0	0	0	0.575986632	0.302923266	0.336267198	0.225620207
49	18/01/2011	0.311032723	0	0	0	0	0	0	0	0	0	0	0	0	0	0	0	-0.27558847	-0.341747101	-0.206073134	0	0	0	0	0	0	0	0	0	-0.27558847	-0.341747101	-0.206073134	0	0	0	0	0.562927816	0.302766947	0.335967159	0.225315691
50	18/01/2011	0.311032723	0	0	0	0	0	0	0	0	0	0	0	0	0	0	0	-0.27558847	-0.341747101	-0.206073134	0	0	0	0	0	0	0	0	0	-0.27558847	-0.341747101	-0.206073134	0	0	0	0	0.541981641	0.302766947	0.335967159	0.225315691
51	19/01/2011	0.310822954	0	0	0	0	0	0	0	0	0	0	0	0	0	0	0	-0.275875991	-0.341058959	-0.207184965	0	0	0	0	0	0	0	0	0	-0.275875991	-0.341058959	-0.207184965	0	0	0	0	0.55873118	0.302610761	0.335666858	0.225074364
52	19/01/2011	0.310822954	0	0	0	0	0	0	0	0	0	0	0	0	0	0	0	-0.275875991	-0.341058959	-0.207184965	0	0	0	0	0	0	0	0	0	-0.275875991	-0.341058959	-0.207184965	0	0	0	0	0.557763879	0.302610761	0.335666858	0.225074364
53	19/01/2011	0.310822954	0	0	0	0	0	0	0	0	0	0	0	0	0	0	0	-0.275875991	-0.341058959	-0.207184965	0	0	0	0	0	0	0	0	0	-0.275875991	-0.341058959	-0.207184965	0	0	0	0	0.550230602	0.302610761	0.335666858	0.225074364
54	20/01/2011	0.310613282	0	0	0	0	0	0	0	0	0	0	0	0	0	0	0	-0.275961227	-0.340037998	-0.206551229	0	0	0	0	0	0	0	0	0	-0.275961227	-0.340037998	-0.206551229	0	0	0	0	0.5693285	0.302454631	0.335366154	0.22489606
55	20/01/2011	0.310613282	0	0	0	0	0	0	0	0	0	0	0	0	0	0	0	-0.275961227	-0.340037998	-0.206551229	0	0	0	0	0	0	0	0	0	-0.275961227	-0.340037998	-0.206551229	0	0	0	0	0.569784455	0.302454631	0.335366154	0.22489606
56	20/01/2011	0.310613282	0	0	0	0	0	0	0	0	0	0	0	0	0	0	0	-0.275961227	-0.340037998	-0.206551229	0	0	0	0	0	0	0	0	0	-0.275961227	-0.340037998	-0.206551229	0	0	0	0	0.560931505	0.302454631	0.335366154	0.22489606
57	20/01/2011	0.310613282	0	0	0	0	0	0	0	0	0	0	0	0	0	0	0	-0.275961227	-0.340037998	-0.206551229	0	0	0	0	0	0	0	0	0	-0.275961227	-0.340037998	-0.206551229	0	0	0	0	0.568784165	0.302454631	0.335366154	0.22489606
58	20/01/2011	0.310613282	0	0	0	0	0	0	0	0	0	0	0	0	0	0	0	-0.275961227	-0.340037998	-0.206551229	0	0	0	0	0	0	0	0	0	-0.275961227	-0.340037998	-0.206551229	0	0	0	0	0.562160044	0.302454631	0.335366154	0.22489606
59	21/01/2011	0.310403707	0	0	0	0	0	0	0	0	0	0	0	0	0	0	0	-0.275844502	-0.338754459	-0.207212699	0	0	0	0	0	0	0	0	0	-0.275844502	-0.338754459	-0.207212699	0	0	0	0	0.564104557	0.302298557	0.335065626	0.224780551
60	21/01/2011	0.310403707	0	0	0	0	0	0	0	0	0	0	0	0	0	0	0	-0.275844502	-0.338754459	-0.207212699	0	0	0	0	0	0	0	0	0	-0.275844502	-0.338754459	-0.207212699	0	0	0	0	0.571777236	0.302298557	0.335065626	0.224780551
61	22/01/2011	0.310194229	0	0	0	0	0	0	0	0	0	0	0	0	0	0	0	-0.275526343	-0.337515218	-0.206351177	0	0	0	0	0	0	0	0	0	-0.275526343	-0.337515218	-0.206351177	0	0	0	0	0.573569744	0.302142539	0.334765274	0.224727547
62	22/01/2011	0.310194229	0	0	0	0	0	0	0	0	0	0	0	0	0	0	0	-0.275526343	-0.337515218	-0.206351177	0	0	0	0	0	0	0	0	0	-0.275526343	-0.337515218	-0.206351177	0	0	0	0	0.572102689	0.302142539	0.334765274	0.224727547
63	23/01/2011	0.309984848	0	0	0	0	0	0	0	0	0	0	0	0	0	0	0	-0.275007478	-0.337725758	-0.205348542	0	0	0	0	0	0	0	0	0	-0.275007478	-0.337725758	-0.205348542	0	0	0	0	0.565284952	0.301957381	0.334465098	0.224736697
64	23/01/2011	0.309984848	0	0	0	0	0	0	0	0	0	0	0	0	0	0	0	-0.275007478	-0.337725758	-0.205348542	0	0	0	0	0	0	0	0	0	-0.275007478	-0.337725758	-0.205348542	0	0	0	0	0.563882266	0.301957381	0.334465098	0.224736697
65	23/01/2011	0.309984848	0	0	0	0	0	0	0	0	0	0	0	0	0	0	0	-0.275007478	-0.337725758	-0.205348542	0	0	0	0	0	0	0	0	0	-0.275007478	-0.337725758	-0.205348542	0	0	0	0	0.549643663	0.301957381	0.334465098	0.224736697
66	24/01/2011	0.309775564	0	0	0	0	0	0	0	0	0	0	0	0	0	0	0	-0.274288834	-0.336178932	-0.204226553	0	0	0	0	0	0	0	0	0	-0.274288834	-0.336178932	-0.204226553	0	0	0	0	0.557643928	0.301768569	0.334165098	0.224807586
67	24/01/2011	0.309775564	0	0	0	0	0	0	0	0	0	0	0	0	0	0	0	-0.274288834	-0.336178932	-0.204226553	0	0	0	0	0	0	0	0	0	-0.274288834	-0.336178932	-0.204226553	0	0	0	0	0.564939843	0.301768569	0.334165098	0.224807586
68	25/01/2011	0.309566377	0	0	0	0	0	0	0	0	0	0	0	0	0	0	0	-0.273371539	-0.336223361	-0.203412795	0	0	0	0	0	0	0	0	0	-0.273371539	-0.336223361	-0.203412795	0	0	0	0	0.575129318	0.30157984	0.333865274	0.22493974
69	25/01/2011	0.309566377	0	0	0	0	0	0	0	0	0	0	0	0	0	0	0	-0.273371539	-0.336223361	-0.203412795	0	0	0	0	0	0	0	0	0	-0.273371539	-0.336223361	-0.203412795	0	0	0	0	0.548763973	0.30157984	0.333865274	0.22493974
70	25/01/2011	0.309566377	0	0	0	0	0	0	0	0	0	0	0	0	0	0	0	-0.273371539	-0.336223361	-0.203412795	0	0	0	0	0	0	0	0	0	-0.273371539	-0.336223361	-0.203412795	0	0	0	0	0.565565847	0.30157984	0.333865274	0.22493974
71	26/01/2011	0.309357287	0	0	0	0	0	0	0	0	0	0	0	0	0	0	0	-0.272256919	-0.336341057	-0.201561197	0	0	0	0	0	0	0	0	0	-0.272256919	-0.336341057	-0.201561197	0	0	0	0	0.566937736	0.301391192	0.333635262	0.225132625
72	27/01/2011	0.309148295	0	0	0	0	0	0	0	0	0	0	0	0	0	0	0	-0.270946495	-0.335388419	-0.201766076	0	0	0	0	0	0	0	0	0	-0.270946495	-0.335388419	-0.201766076	0	0	0	0	0.530753045	0.301209969	0.333417446	0.225385648
73	27/01/2011	0.309148295	0	0	0	0	0	0	0	0	0	0	0	0	0	0	0	-0.270946495	-0.335388419	-0.201766076	0	0	0	0	0	0	0	0	0	-0.270946495	-0.335388419	-0.201766076	0	0	0	0	0.555136828	0.301209969	0.333417446	0.225385648
74	28/01/2011	0.3089394	0	0	0	0	0	0	0	0	0	0	0	0	0	0	0	-0.269441982	-0.334437565	-0.20148758	0	0	0	0	0	0	0	0	0	-0.269441982	-0.334437565	-0.20148758	0	0	0	0	0.589424367	0.301061223	0.333199723	0.225698155
75	29/01/2011	0.308730601	0	0	0	0	0	0	0	0	0	0	0	0	0	0	0	-0.26774529	-0.332425463	-0.200011152	0	0	0	0	0	0	0	0	0	-0.26774529	-0.332425463	-0.200011152	0	0	0	0	0.56864116	0.300912528	0.332982094	0.226069437
76	29/01/2011	0.308730601	0	0	0	0	0	0	0	0	0	0	0	0	0	0	0	-0.26774529	-0.332425463	-0.200011152	0	0	0	0	0	0	0	0	0	-0.26774529	-0.332425463	-0.200011152	0	0	0	0	0.570447115	0.300912528	0.332982094	0.226069437
77	29/01/2011	0.308730601	0	0	0	0	0	0	0	0	0	0	0	0	0	0	0	-0.26774529	-0.332425463	-0.200011152	0	0	0	0	0	0	0	0	0	-0.26774529	-0.332425463	-0.200011152	0	0	0	0	0.552214759	0.300912528	0.332982094	0.226069437
78	29/01/2011	0.308730601	0	0	0	0	0	0	0	0	0	0	0	0	0	0	0	-0.26774529	-0.332425463	-0.200011152	0	0	0	0	0	0	0	0	0	-0.26774529	-0.332425463	-0.200011152	0	0	0	0	0.571977143	0.300912528	0.332982094	0.226069437
79	30/01/2011	0.3085219	0	0	0	0	0	0	0	0	0	0	0	0	0	0	0	-0.265858515	-0.331528065	-0.19839746	0	0	0	0	0	0	0	0	0	-0.265858515	-0.331528065	-0.19839746	0	0	0	0	0.563461284	0.300763885	0.332764558	0.226498726
80	02/02/2011	0.307896381	0	0	0	0	0	0	0	0	0	0	0	0	0	0	0	-0.259081472	-0.3258683	-0.191673006	0	0	0	0	0	0	0	0	0	-0.259081472	-0.3258683	-0.191673006	0	0	0	0	0.567694449	0.300318265	0.33211251	0.228126133
81	02/02/2011	0.307896381	0	0	0	0	0	0	0	0	0	0	0	0	0	0	0	-0.259081472	-0.3258683	-0.191673006	0	0	0	0	0	0	0	0	0	-0.259081472	-0.3258683	-0.191673006	0	0	0	0	0.558475868	0.300318265	0.33211251	0.228126133
82	04/02/2011	0.307479854	0	0	0	0	0	0	0	0	0	0	0	0	0	0	0	-0.253659802	-0.321477445	-0.18427853	0	0	0	0	0	0	0	0	0	-0.253659802	-0.321477445	-0.18427853	0	0	0	0	0.595775715	0.299970278	0.331624733	0.229484575
83	05/02/2011	0.307271736	0	0	0	0	0	0	0	0	0	0	0	0	0	0	0	-0.250686888	-0.316509094	-0.181132031	0	0	0	0	0	0	0	0	0	-0.250686888	-0.316509094	-0.181132031	0	0	0	0	0.586074129	0.299787449	0.331352343	0.230242741
84	05/02/2011	0.307271736	0	0	0	0	0	0	0	0	0	0	0	0	0	0	0	-0.250686888	-0.316509094	-0.181132031	0	0	0	0	0	0	0	0	0	-0.250686888	-0.316509094	-0.181132031	0	0	0	0	0.578592967	0.299787449	0.331352343	0.230242741
85	05/02/2011	0.307271736	0	0	0	0	0	0	0	0	0	0	0	0	0	0	0	-0.250686888	-0.316509094	-0.181132031	0	0	0	0	0	0	0	0	0	-0.250686888	-0.316509094	-0.181132031	0	0	0	0	0.575730279	0.299787449	0.331352343	0.230242741
86	05/02/2011	0.307271736	0	0	0	0	0	0	0	0	0	0	0	0	0	0	0	-0.250686888	-0.316509094	-0.181132031	0	0	0	0	0	0	0	0	0	-0.250686888	-0.316509094	-0.181132031	0	0	0	0	0.563999388	0.299787449	0.331352343	0.230242741
87	06/02/2011	0.307063716	0	0	0	0	0	0	0	0	0	0	0	0	0	0	0	-0.24754366	-0.312905436	-0.179408205	0	0	0	0	0	0	0	0	0	-0.24754366	-0.312905436	-0.179408205	0	0	0	0	0.555884124	0.299604698	0.3310801	0.23105204
88	06/02/2011	0.307063716	0	0	0	0	0	0	0	0	0	0	0	0	0	0	0	-0.24754366	-0.312905436	-0.179408205	0	0	0	0	0	0	0	0	0	-0.24754366	-0.312905436	-0.179408205	0	0	0	0	0.560248249	0.299604698	0.3310801	0.23105204
89	06/02/2011	0.307063716	0	0	0	0	0	0	0	0	0	0	0	0	0	0	0	-0.24754366	-0.312905436	-0.179408205	0	0	0	0	0	0	0	0	0	-0.24754366	-0.312905436	-0.179408205	0	0	0	0	0.561171027	0.299604698	0.3310801	0.23105204
90	07/02/2011	0.306855793	0	0	0	0	0	0	0	0	0	0	0	0	0	0	0	-0.244233628	-0.310630357	-0.177575449	0	0	0	0	0	0	0	0	0	-0.244233628	-0.310630357	-0.177575449	0	0	0	0	0.579252065	0.299422025	0.330808006	0.231911289
91	07/02/2011	0.306855793	0	0	0	0	0	0	0	0	0	0	0	0	0	0	0	-0.244233628	-0.310630357	-0.177575449	0	0	0	0	0	0	0	0	0	-0.244233628	-0.310630357	-0.177575449	0	0	0	0	0.548517663	0.299422025	0.330808006	0.231911289
92	07/02/2011	0.306855793	0	0	0	0	0	0	0	0	0	0	0	0	0	0	0	-0.244233628	-0.310630357	-0.177575449	0	0	0	0	0	0	0	0	0	-0.244233628	-0.310630357	-0.177575449	0	0	0	0	0.554808954	0.299422025	0.330808006	0.231911289
93	07/02/2011	0.306855793	0	0	0	0	0	0	0	0	0	0	0	0	0	0	0	-0.244233628	-0.310630357	-0.177575449	0	0	0	0	0	0	0	0	0	-0.244233628	-0.310630357	-0.177575449	0	0	0	0	0.595805169	0.299422025	0.330808006	0.231911289
94	07/02/2011	0.306855793	0	0	0	0	0	0	0	0	0	0	0	0	0	0	0	-0.244233628	-0.310630357	-0.177575449	0	0	0	0	0	0	0	0	0	-0.244233628	-0.310630357	-0.177575449	0	0	0	0	0.564124341	0.299422025	0.330808006	0.231911289
95	07/02/2011	0.306855793	0	0	0	0	0	0	0	0	0	0	0	0	0	0	0	-0.244233628	-0.310630357	-0.177575449	0	0	0	0	0	0	0	0	0	-0.244233628	-0.310630357	-0.177575449	0	0	0	0	0.567824865	0.299422025	0.330808006	0.231911289
96	07/02/2011	0.306855793	0	0	0	0	0	0	0	0	0	0	0	0	0	0	0	-0.244233628	-0.310630357	-0.177575449	0	0	0	0	0	0	0	0	0	-0.244233628	-0.310630357	-0.177575449	0	0	0	0	0.561418873	0.299422025	0.330808006	0.231911289
97	08/02/2011	0.306647967	0	0	0	0	0	0	0	0	0	0	0	0	0	0	0	-0.240760462	-0.308108667	-0.17561778	0	0	0	0	0	0	0	0	0	-0.240760462	-0.308108667	-0.17561778	0	0	0	0	0.565717148	0.29923943	0.33053583	0.232819261
98	09/02/2011	0.306440239	0	0	0	0	0	0	0	0	0	0	0	0	0	0	0	-0.237127988	-0.303503962	-0.173535476	0	0	0	0	0	0	0	0	0	-0.237127988	-0.303503962	-0.173535476	0	0	0	0	0.581495503	0.299056913	0.3302622	0.233774682
99	10/02/2011	0.306232608	0	0	0	0	0	0	0	0	0	0	0	0	0	0	0	-0.233340185	-0.300208216	-0.171331323	0	0	0	0	0	0	0	0	0	-0.233340185	-0.300208216	-0.171331323	0	0	0	0	0.563714916	0.298874474	0.32998872	0.234776235
100	10/02/2011	0.306232608	0	0	0	0	0	0	0	0	0	0	0	0	0	0	0	-0.233340185	-0.300208216	-0.171331323	0	0	0	0	0	0	0	0	0	-0.233340185	-0.300208216	-0.171331323	0	0	0	0	0.560535928	0.298874474	0.32998872	0.234776235
101	10/02/2011	0.306232608	0	0	0	0	0	0	0	0	0	0	0	0	0	0	0	-0.233340185	-0.300208216	-0.171331323	0	0	0	0	0	0	0	0	0	-0.233340185	-0.300208216	-0.171331323	0	0	0	0	0.565317849	0.298874474	0.32998872	0.234776235
102	10/02/2011	0.306232608	0	0	0	0	0	0	0	0	0	0	0	0	0	0	0	-0.233340185	-0.300208216	-0.171331323	0	0	0	0	0	0	0	0	0	-0.233340185	-0.300208216	-0.171331323	0	0	0	0	0.570685544	0.298874474	0.32998872	0.234776235
103	10/02/2011	0.306232608	0	0	0	0	0	0	0	0	0	0	0	0	0	0	0	-0.233340185	-0.300208216	-0.171331323	0	0	0	0	0	0	0	0	0	-0.233340185	-0.300208216	-0.171331323	0	0	0	0	0.563041259	0.298874474	0.32998872	0.234776235
104	10/02/2011	0.306232608	0	0	0	0	0	0	0	0	0	0	0	0	0	0	0	-0.233340185	-0.300208216	-0.171331323	0	0	0	0	0	0	0	0	0	-0.233340185	-0.300208216	-0.171331323	0	0	0	0	0.569835285	0.298874474	0.32998872	0.234776235
105	10/02/2011	0.306232608	0	0	0	0	0	0	0	0	0	0	0	0	0	0	0	-0.233340185	-0.300208216	-0.171331323	0	0	0	0	0	0	0	0	0	-0.233340185	-0.300208216	-0.171331323	0	0	0	0	0.594942491	0.298874474	0.32998872	0.234776235
106	11/02/2011	0.306025074	0	0	0	0	0	0	0	0	0	0	0	0	0	0	0	-0.229401174	-0.295563441	-0.167709883	0	0	0	0	0	0	0	0	0	-0.229401174	-0.295563441	-0.167709883	0	0	0	0	0.586594697	0.298692114	0.32971539	0.235822563
107	11/02/2011	0.306025074	0	0	0	0	0	0	0	0	0	0	0	0	0	0	0	-0.229401174	-0.295563441	-0.167709883	0	0	0	0	0	0	0	0	0	-0.229401174	-0.295563441	-0.167709883	0	0	0	0	0.586248076	0.298692114	0.32971539	0.235822563
108	12/02/2011	0.305817638	0	0	0	0	0	0	0	0	0	0	0	0	0	0	0	-0.225315224	-0.290915733	-0.163930362	0	0	0	0	0	0	0	0	0	-0.225315224	-0.290915733	-0.163930362	0	0	0	0	0.585180014	0.298509831	0.329442209	0.236912268
109	12/02/2011	0.305817638	0	0	0	0	0	0	0	0	0	0	0	0	0	0	0	-0.225315224	-0.290915733	-0.163930362	0	0	0	0	0	0	0	0	0	-0.225315224	-0.290915733	-0.163930362	0	0	0	0	0.581982351	0.298509831	0.329442209	0.236912268
110	12/02/2011	0.305817638	0	0	0	0	0	0	0	0	0	0	0	0	0	0	0	-0.225315224	-0.290915733	-0.163930362	0	0	0	0	0	0	0	0	0	-0.225315224	-0.290915733	-0.163930362	0	0	0	0	0.581802686	0.298509831	0.329442209	0.236912268
111	12/02/2011	0.305817638	0	0	0	0	0	0	0	0	0	0	0	0	0	0	0	-0.225315224	-0.290915733	-0.163930362	0	0	0	0	0	0	0	0	0	-0.225315224	-0.290915733	-0.163930362	0	0	0	0	0.566994622	0.298509831	0.329442209	0.236912268
112	12/02/2011	0.305817638	0	0	0	0	0	0	0	0	0	0	0	0	0	0	0	-0.225315224	-0.290915733	-0.163930362	0	0	0	0	0	0	0	0	0	-0.225315224	-0.290915733	-0.163930362	0	0	0	0	0.583717927	0.298509831	0.329442209	0.236912268
113	12/02/2011	0.305817638	0	0	0	0	0	0	0	0	0	0	0	0	0	0	0	-0.225315224	-0.290915733	-0.163930362	0	0	0	0	0	0	0	0	0	-0.225315224	-0.290915733	-0.163930362	0	0	0	0	0.580662095	0.298509831	0.329442209	0.236912268
114	13/02/2011	0.305609997	0	0	0	0	0	0	0	0	0	0	0	0	0	0	0	-0.221086737	-0.286211023	-0.159907997	0	0	0	0	0	0	0	0	0	-0.221086737	-0.286211023	-0.159907997	0	0	0	0	0.582656054	0.298337026	0.329202959	0.23804368
115	13/02/2011	0.305609997	0	0	0	0	0	0	0	0	0	0	0	0	0	0	0	-0.221086737	-0.286211023	-0.159907997	0	0	0	0	0	0	0	0	0	-0.221086737	-0.286211023	-0.159907997	0	0	0	0	0.569008194	0.298337026	0.329202959	0.23804368
116	14/02/2011	0.305402453	0	0	0	0	0	0	0	0	0	0	0	0	0	0	0	-0.216720247	-0.28153226	-0.154635582	0	0	0	0	0	0	0	0	0	-0.216720247	-0.28153226	-0.154635582	0	0	0	0	0.580918834	0.298164341	0.328994961	0.239215558
117	14/02/2011	0.305402453	0	0	0	0	0	0	0	0	0	0	0	0	0	0	0	-0.216720247	-0.28153226	-0.154635582	0	0	0	0	0	0	0	0	0	-0.216720247	-0.28153226	-0.154635582	0	0	0	0	0.573136043	0.298164341	0.328994961	0.239215558
118	14/02/2011	0.305402453	0	0	0	0	0	0	0	0	0	0	0	0	0	0	0	-0.216720247	-0.28153226	-0.154635582	0	0	0	0	0	0	0	0	0	-0.216720247	-0.28153226	-0.154635582	0	0	0	0	0.573707479	0.298164341	0.328994961	0.239215558
119	15/02/2011	0.305195007	0	0	0	0	0	0	0	0	0	0	0	0	0	0	0	-0.212220418	-0.275910727	-0.14982407	0	0	0	0	0	0	0	0	0	-0.212220418	-0.275910727	-0.14982407	0	0	0	0	0.578078717	0.297991792	0.328782083	0.240426395
120	15/02/2011	0.305195007	0	0	0	0	0	0	0	0	0	0	0	0	0	0	0	-0.212220418	-0.275910727	-0.14982407	0	0	0	0	0	0	0	0	0	-0.212220418	-0.275910727	-0.14982407	0	0	0	0	0.54383649	0.297991792	0.328782083	0.240426395
121	15/02/2011	0.305195007	0	0	0	0	0	0	0	0	0	0	0	0	0	0	0	-0.212220418	-0.275910727	-0.14982407	0	0	0	0	0	0	0	0	0	-0.212220418	-0.275910727	-0.14982407	0	0	0	0	0.584870392	0.297991792	0.328782083	0.240426395
122	15/02/2011	0.305195007	0	0	0	0	0	0	0	0	0	0	0	0	0	0	0	-0.212220418	-0.275910727	-0.14982407	0	0	0	0	0	0	0	0	0	-0.212220418	-0.275910727	-0.14982407	0	0	0	0	0.564289401	0.297991792	0.328782083	0.240426395
123	16/02/2011	0.304987659	0	0	0	0	0	0	0	0	0	0	0	0	0	0	0	-0.207592032	-0.270814264	-0.14437399	0	0	0	0	0	0	0	0	0	-0.207592032	-0.270814264	-0.14437399	0	0	0	0	0.57940781	0.297819314	0.328492976	0.241674651
124	17/02/2011	0.304780408	0	0	0	0	0	0	0	0	0	0	0	0	0	0	0	-0.202839988	-0.266849644	-0.138739654	0	0	0	0	0	0	0	0	0	-0.202839988	-0.266849644	-0.138739654	0	0	0	0	0.557787136	0.297646905	0.328204037	0.242958754
125	17/02/2011	0.304780408	0	0	0	0	0	0	0	0	0	0	0	0	0	0	0	-0.202839988	-0.266849644	-0.138739654	0	0	0	0	0	0	0	0	0	-0.202839988	-0.266849644	-0.138739654	0	0	0	0	0.598477073	0.297646905	0.328204037	0.242958754
126	18/02/2011	0.304573256	0	0	0	0	0	0	0	0	0	0	0	0	0	0	0	-0.197969296	-0.262392914	-0.133499675	0	0	0	0	0	0	0	0	0	-0.197969296	-0.262392914	-0.133499675	0	0	0	0	0.578852965	0.297474566	0.327915267	0.244277102
127	20/02/2011	0.304159243	0	0	0	0	0	0	0	0	0	0	0	0	0	0	0	-0.187892522	-0.250426829	-0.123834069	0	0	0	0	0	0	0	0	0	-0.187892522	-0.250426829	-0.123834069	0	0	0	0	0.577645888	0.2971301	0.327338234	0.247009996
128	20/02/2011	0.304159243	0	0	0	0	0	0	0	0	0	0	0	0	0	0	0	-0.187892522	-0.250426829	-0.123834069	0	0	0	0	0	0	0	0	0	-0.187892522	-0.250426829	-0.123834069	0	0	0	0	0.592073149	0.2971301	0.327338234	0.247009996
129	21/02/2011	0.303952384	0	0	0	0	0	0	0	0	0	0	0	0	0	0	0	-0.182696956	-0.244819722	-0.117960821	0	0	0	0	0	0	0	0	0	-0.182696956	-0.244819722	-0.117960821	0	0	0	0	0.602219506	0.296957972	0.32704997	0.248421208
130	21/02/2011	0.303952384	0	0	0	0	0	0	0	0	0	0	0	0	0	0	0	-0.182696956	-0.244819722	-0.117960821	0	0	0	0	0	0	0	0	0	-0.182696956	-0.244819722	-0.117960821	0	0	0	0	0.572632853	0.296957972	0.32704997	0.248421208
131	22/02/2011	0.303745622	0	0	0	0	0	0	0	0	0	0	0	0	0	0	0	-0.177403766	-0.240110184	-0.112000593	0	0	0	0	0	0	0	0	0	-0.177403766	-0.240110184	-0.112000593	0	0	0	0	0.577415602	0.296742881	0.326770799	0.249860005
132	22/02/2011	0.303745622	0	0	0	0	0	0	0	0	0	0	0	0	0	0	0	-0.177403766	-0.240110184	-0.112000593	0	0	0	0	0	0	0	0	0	-0.177403766	-0.240110184	-0.112000593	0	0	0	0	0.591588003	0.296742881	0.326770799	0.249860005
133	23/02/2011	0.303538958	0	0	0	0	0	0	0	0	0	0	0	0	0	0	0	-0.172018423	-0.234968857	-0.106187993	0	0	0	0	0	0	0	0	0	-0.172018423	-0.234968857	-0.106187993	0	0	0	0	0.569237726	0.296523844	0.326503412	0.251324665
134	23/02/2011	0.303538958	0	0	0	0	0	0	0	0	0	0	0	0	0	0	0	-0.172018423	-0.234968857	-0.106187993	0	0	0	0	0	0	0	0	0	-0.172018423	-0.234968857	-0.106187993	0	0	0	0	0.620687464	0.296523844	0.326503412	0.251324665
135	23/02/2011	0.303538958	0	0	0	0	0	0	0	0	0	0	0	0	0	0	0	-0.172018423	-0.234968857	-0.106187993	0	0	0	0	0	0	0	0	0	-0.172018423	-0.234968857	-0.106187993	0	0	0	0	0.593328792	0.296523844	0.326503412	0.251324665
136	23/02/2011	0.303538958	0	0	0	0	0	0	0	0	0	0	0	0	0	0	0	-0.172018423	-0.234968857	-0.106187993	0	0	0	0	0	0	0	0	0	-0.172018423	-0.234968857	-0.106187993	0	0	0	0	0.600630634	0.296523844	0.326503412	0.251324665
137	23/02/2011	0.303538958	0	0	0	0	0	0	0	0	0	0	0	0	0	0	0	-0.172018423	-0.234968857	-0.106187993	0	0	0	0	0	0	0	0	0	-0.172018423	-0.234968857	-0.106187993	0	0	0	0	0.592540644	0.296523844	0.326503412	0.251324665
138	24/02/2011	0.303332392	0	0	0	0	0	0	0	0	0	0	0	0	0	0	0	-0.166546473	-0.229989785	-0.101336731	0	0	0	0	0	0	0	0	0	-0.166546473	-0.229989785	-0.101336731	0	0	0	0	0.579608649	0.296304922	0.326234692	0.252813452
139	24/02/2011	0.303332392	0	0	0	0	0	0	0	0	0	0	0	0	0	0	0	-0.166546473	-0.229989785	-0.101336731	0	0	0	0	0	0	0	0	0	-0.166546473	-0.229989785	-0.101336731	0	0	0	0	0.582896043	0.296304922	0.326234692	0.252813452
140	24/02/2011	0.303332392	0	0	0	0	0	0	0	0	0	0	0	0	0	0	0	-0.166546473	-0.229989785	-0.101336731	0	0	0	0	0	0	0	0	0	-0.166546473	-0.229989785	-0.101336731	0	0	0	0	0.563201933	0.296304922	0.326234692	0.252813452
141	24/02/2011	0.303332392	0	0	0	0	0	0	0	0	0	0	0	0	0	0	0	-0.166546473	-0.229989785	-0.101336731	0	0	0	0	0	0	0	0	0	-0.166546473	-0.229989785	-0.101336731	0	0	0	0	0.587033366	0.296304922	0.326234692	0.252813452
142	25/02/2011	0.303125923	0	0	0	0	0	0	0	0	0	0	0	0	0	0	0	-0.160993531	-0.224901887	-0.096568955	0	0	0	0	0	0	0	0	0	-0.160993531	-0.224901887	-0.096568955	0	0	0	0	0.602659914	0.296086113	0.325966119	0.25432461
143	25/02/2011	0.303125923	0	0	0	0	0	0	0	0	0	0	0	0	0	0	0	-0.160993531	-0.224901887	-0.096568955	0	0	0	0	0	0	0	0	0	-0.160993531	-0.224901887	-0.096568955	0	0	0	0	0.578112136	0.296086113	0.325966119	0.25432461
144	26/02/2011	0.302919553	0	0	0	0	0	0	0	0	0	0	0	0	0	0	0	-0.155365273	-0.219631565	-0.091531654	0	0	0	0	0	0	0	0	0	-0.155365273	-0.219631565	-0.091531654	0	0	0	0	0.591858636	0.295867419	0.325697694	0.255856374
145	26/02/2011	0.302919553	0	0	0	0	0	0	0	0	0	0	0	0	0	0	0	-0.155365273	-0.219631565	-0.091531654	0	0	0	0	0	0	0	0	0	-0.155365273	-0.219631565	-0.091531654	0	0	0	0	0.594464186	0.295867419	0.325697694	0.255856374
146	26/02/2011	0.302919553	0	0	0	0	0	0	0	0	0	0	0	0	0	0	0	-0.155365273	-0.219631565	-0.091531654	0	0	0	0	0	0	0	0	0	-0.155365273	-0.219631565	-0.091531654	0	0	0	0	0.577345491	0.295867419	0.325697694	0.255856374
147	27/02/2011	0.30271328	0	0	0	0	0	0	0	0	0	0	0	0	0	0	0	-0.14966743	-0.213548161	-0.086779863	0	0	0	0	0	0	0	0	0	-0.14966743	-0.213548161	-0.086779863	0	0	0	0	0.587725015	0.295648838	0.325429416	0.257406961
148	27/02/2011	0.30271328	0	0	0	0	0	0	0	0	0	0	0	0	0	0	0	-0.14966743	-0.213548161	-0.086779863	0	0	0	0	0	0	0	0	0	-0.14966743	-0.213548161	-0.086779863	0	0	0	0	0.604248813	0.295648838	0.325429416	0.257406961
149	27/02/2011	0.30271328	0	0	0	0	0	0	0	0	0	0	0	0	0	0	0	-0.14966743	-0.213548161	-0.086779863	0	0	0	0	0	0	0	0	0	-0.14966743	-0.213548161	-0.086779863	0	0	0	0	0.589713832	0.295648838	0.325429416	0.257406961
150	27/02/2011	0.30271328	0	0	0	0	0	0	0	0	0	0	0	0	0	0	0	-0.14966743	-0.213548161	-0.086779863	0	0	0	0	0	0	0	0	0	-0.14966743	-0.213548161	-0.086779863	0	0	0	0	0.586449156	0.295648838	0.325429416	0.257406961
151	28/02/2011	0.302507105	0	0	0	0	0	0	0	0	0	0	0	0	0	0	0	-0.14390578	-0.208229027	-0.081754047	0	0	0	0	0	0	0	0	0	-0.14390578	-0.208229027	-0.081754047	0	0	0	0	0.58547849	0.295441905	0.325161285	0.258974584
152	28/02/2011	0.302507105	0	0	0	0	0	0	0	0	0	0	0	0	0	0	0	-0.14390578	-0.208229027	-0.081754047	0	0	0	0	0	0	0	0	0	-0.14390578	-0.208229027	-0.081754047	0	0	0	0	0.593909415	0.295441905	0.325161285	0.258974584
153	01/03/2011	0.302301028	0	0	0	0	0	0	0	0	0	0	0	0	0	0	0	-0.138086146	-0.202756358	-0.074932368	0	0	0	0	0	0	0	0	0	-0.138086146	-0.202756358	-0.074932368	0	0	0	0	0.594536118	0.295270595	0.324893302	0.260557444
154	01/03/2011	0.302301028	0	0	0	0	0	0	0	0	0	0	0	0	0	0	0	-0.138086146	-0.202756358	-0.074932368	0	0	0	0	0	0	0	0	0	-0.138086146	-0.202756358	-0.074932368	0	0	0	0	0.59112289	0.295270595	0.324893302	0.260557444
155	01/03/2011	0.302301028	0	0	0	0	0	0	0	0	0	0	0	0	0	0	0	-0.138086146	-0.202756358	-0.074932368	0	0	0	0	0	0	0	0	0	-0.138086146	-0.202756358	-0.074932368	0	0	0	0	0.604836389	0.295270595	0.324893302	0.260557444
156	01/03/2011	0.302301028	0	0	0	0	0	0	0	0	0	0	0	0	0	0	0	-0.138086146	-0.202756358	-0.074932368	0	0	0	0	0	0	0	0	0	-0.138086146	-0.202756358	-0.074932368	0	0	0	0	0.575609266	0.295270595	0.324893302	0.260557444
157	02/03/2011	0.302095049	0	0	0	0	0	0	0	0	0	0	0	0	0	0	0	-0.132214383	-0.198014144	-0.068987022	0	0	0	0	0	0	0	0	0	-0.132214383	-0.198014144	-0.068987022	0	0	0	0	0.621715276	0.295100251	0.324625466	0.262153738
158	02/03/2011	0.302095049	0	0	0	0	0	0	0	0	0	0	0	0	0	0	0	-0.132214383	-0.198014144	-0.068987022	0	0	0	0	0	0	0	0	0	-0.132214383	-0.198014144	-0.068987022	0	0	0	0	0.576511587	0.295100251	0.324625466	0.262153738
159	02/03/2011	0.302095049	0	0	0	0	0	0	0	0	0	0	0	0	0	0	0	-0.132214383	-0.198014144	-0.068987022	0	0	0	0	0	0	0	0	0	-0.132214383	-0.198014144	-0.068987022	0	0	0	0	0.594337714	0.295100251	0.324625466	0.262153738
160	03/03/2011	0.301889168	0	0	0	0	0	0	0	0	0	0	0	0	0	0	0	-0.126296378	-0.192382313	-0.064218011	0	0	0	0	0	0	0	0	0	-0.126296378	-0.192382313	-0.064218011	0	0	0	0	0.58574761	0.294930204	0.324357778	0.263761659
161	03/03/2011	0.301889168	0	0	0	0	0	0	0	0	0	0	0	0	0	0	0	-0.126296378	-0.192382313	-0.064218011	0	0	0	0	0	0	0	0	0	-0.126296378	-0.192382313	-0.064218011	0	0	0	0	0.593676291	0.294930204	0.324357778	0.263761659
162	04/03/2011	0.301683384	0	0	0	0	0	0	0	0	0	0	0	0	0	0	0	-0.120338039	-0.185435044	-0.058002097	0	0	0	0	0	0	0	0	0	-0.120338039	-0.185435044	-0.058002097	0	0	0	0	0.612316539	0.294760226	0.324090238	0.265379398
163	04/03/2011	0.301683384	0	0	0	0	0	0	0	0	0	0	0	0	0	0	0	-0.120338039	-0.185435044	-0.058002097	0	0	0	0	0	0	0	0	0	-0.120338039	-0.185435044	-0.058002097	0	0	0	0	0.586432719	0.294760226	0.324090238	0.265379398
164	05/03/2011	0.301477699	0	0	0	0	0	0	0	0	0	0	0	0	0	0	0	-0.114345287	-0.178189828	-0.050628031	0	0	0	0	0	0	0	0	0	-0.114345287	-0.178189828	-0.050628031	0	0	0	0	0.609501815	0.294590318	0.323781315	0.267005145
165	06/03/2011	0.301272111	0	0	0	0	0	0	0	0	0	0	0	0	0	0	0	-0.108324055	-0.172411232	-0.044832897	0	0	0	0	0	0	0	0	0	-0.108324055	-0.172411232	-0.044832897	0	0	0	0	0.586899296	0.294420478	0.323454388	0.268637094
166	06/03/2011	0.301272111	0	0	0	0	0	0	0	0	0	0	0	0	0	0	0	-0.108324055	-0.172411232	-0.044832897	0	0	0	0	0	0	0	0	0	-0.108324055	-0.172411232	-0.044832897	0	0	0	0	0.597243309	0.294420478	0.323454388	0.268637094
167	08/03/2011	0.30086123	0	0	0	0	0	0	0	0	0	0	0	0	0	0	0	-0.096219883	-0.161321128	-0.033582637	0	0	0	0	0	0	0	0	0	-0.096219883	-0.161321128	-0.033582637	0	0	0	0	0.595958972	0.294081007	0.322801197	0.271912398
168	08/03/2011	0.30086123	0	0	0	0	0	0	0	0	0	0	0	0	0	0	0	-0.096219883	-0.161321128	-0.033582637	0	0	0	0	0	0	0	0	0	-0.096219883	-0.161321128	-0.033582637	0	0	0	0	0.611818282	0.294081007	0.322801197	0.271912398
169	09/03/2011	0.300655936	0	0	0	0	0	0	0	0	0	0	0	0	0	0	0	-0.09014879	-0.154466371	-0.027455504	0	0	0	0	0	0	0	0	0	-0.09014879	-0.154466371	-0.027455504	0	0	0	0	0.606214677	0.293911376	0.322474934	0.273552167
170	10/03/2011	0.30045074	0	0	0	0	0	0	0	0	0	0	0	0	0	0	0	-0.084072898	-0.147801641	-0.020890161	0	0	0	0	0	0	0	0	0	-0.084072898	-0.147801641	-0.020890161	0	0	0	0	0.601487483	0.293741814	0.322205489	0.275190976
171	10/03/2011	0.30045074	0	0	0	0	0	0	0	0	0	0	0	0	0	0	0	-0.084072898	-0.147801641	-0.020890161	0	0	0	0	0	0	0	0	0	-0.084072898	-0.147801641	-0.020890161	0	0	0	0	0.619792845	0.293741814	0.322205489	0.275190976
172	11/03/2011	0.300245643	0	0	0	0	0	0	0	0	0	0	0	0	0	0	0	-0.077998083	-0.142476797	-0.014265877	0	0	0	0	0	0	0	0	0	-0.077998083	-0.142476797	-0.014265877	0	0	0	0	0.623791462	0.293572321	0.322003004	0.276827058
173	13/03/2011	0.299835741	0	0	0	0	0	0	0	0	0	0	0	0	0	0	0	-0.065875027	-0.12988838	-0.000596394	0	0	0	0	0	0	0	0	0	-0.065875027	-0.12988838	-0.000596394	0	0	0	0	0.641773059	0.293234498	0.321598291	0.280084053
174	13/03/2011	0.299835741	0	0	0	0	0	0	0	0	0	0	0	0	0	0	0	-0.065875027	-0.12988838	-0.000596394	0	0	0	0	0	0	0	0	0	-0.065875027	-0.12988838	-0.000596394	0	0	0	0	0.610036104	0.293234498	0.321598291	0.280084053
175	14/03/2011	0.299630937	0	0	0	0	0	0	0	0	0	0	0	0	0	0	0	-0.059838356	-0.123335776	0.006116186	0	0	0	0	0	0	0	0	0	-0.059838356	-0.123335776	0.006116186	0	0	0	0	0.621499416	0.293065798	0.321396063	0.281701514
176	14/03/2011	0.299630937	0	0	0	0	0	0	0	0	0	0	0	0	0	0	0	-0.059838356	-0.123335776	0.006116186	0	0	0	0	0	0	0	0	0	-0.059838356	-0.123335776	0.006116186	0	0	0	0	0.595893085	0.293065798	0.321396063	0.281701514
177	15/03/2011	0.299426231	0	0	0	0	0	0	0	0	0	0	0	0	0	0	0	-0.05382589	-0.116116437	0.012122642	0	0	0	0	0	0	0	0	0	-0.05382589	-0.116116437	0.012122642	0	0	0	0	0.6228615	0.292897167	0.321174274	0.283309348
178	16/03/2011	0.299221623	0	0	0	0	0	0	0	0	0	0	0	0	0	0	0	-0.047843284	-0.109875587	0.017433013	0	0	0	0	0	0	0	0	0	-0.047843284	-0.109875587	0.017433013	0	0	0	0	0.622699246	0.292728604	0.320911653	0.284905878
179	16/03/2011	0.299221623	0	0	0	0	0	0	0	0	0	0	0	0	0	0	0	-0.047843284	-0.109875587	0.017433013	0	0	0	0	0	0	0	0	0	-0.047843284	-0.109875587	0.017433013	0	0	0	0	0.633735038	0.292728604	0.320911653	0.284905878
180	17/03/2011	0.299017114	0	0	0	0	0	0	0	0	0	0	0	0	0	0	0	-0.041896133	-0.104299259	0.023484357	0	0	0	0	0	0	0	0	0	-0.041896133	-0.104299259	0.023484357	0	0	0	0	0.615620296	0.292560111	0.320649176	0.286489453
181	17/03/2011	0.299017114	0	0	0	0	0	0	0	0	0	0	0	0	0	0	0	-0.041896133	-0.104299259	0.023484357	0	0	0	0	0	0	0	0	0	-0.041896133	-0.104299259	0.023484357	0	0	0	0	0.624500097	0.292560111	0.320649176	0.286489453
182	18/03/2011	0.298812702	0	0	0	0	0	0	0	0	0	0	0	0	0	0	0	-0.035989958	-0.099751304	0.0300501	0	0	0	0	0	0	0	0	0	-0.035989958	-0.099751304	0.0300501	0	0	0	0	0.634441915	0.292398702	0.320386844	0.288058445
183	19/03/2011	0.298608388	0	0	0	0	0	0	0	0	0	0	0	0	0	0	0	-0.03013021	-0.094387094	0.03574474	0	0	0	0	0	0	0	0	0	-0.03013021	-0.094387094	0.03574474	0	0	0	0	0.625037485	0.292248224	0.320124657	0.289611255
184	19/03/2011	0.298608388	0	0	0	0	0	0	0	0	0	0	0	0	0	0	0	-0.03013021	-0.094387094	0.03574474	0	0	0	0	0	0	0	0	0	-0.03013021	-0.094387094	0.03574474	0	0	0	0	0.611498303	0.292248224	0.320124657	0.289611255
185	19/03/2011	0.298608388	0	0	0	0	0	0	0	0	0	0	0	0	0	0	0	-0.03013021	-0.094387094	0.03574474	0	0	0	0	0	0	0	0	0	-0.03013021	-0.094387094	0.03574474	0	0	0	0	0.612413485	0.292248224	0.320124657	0.289611255
186	19/03/2011	0.298608388	0	0	0	0	0	0	0	0	0	0	0	0	0	0	0	-0.03013021	-0.094387094	0.03574474	0	0	0	0	0	0	0	0	0	-0.03013021	-0.094387094	0.03574474	0	0	0	0	0.615397342	0.292248224	0.320124657	0.289611255
187	19/03/2011	0.298608388	0	0	0	0	0	0	0	0	0	0	0	0	0	0	0	-0.03013021	-0.094387094	0.03574474	0	0	0	0	0	0	0	0	0	-0.03013021	-0.094387094	0.03574474	0	0	0	0	0.636103265	0.292248224	0.320124657	0.289611255
188	20/03/2011	0.298404173	0	0	0	0	0	0	0	0	0	0	0	0	0	0	0	-0.024322254	-0.089219582	0.041675774	0	0	0	0	0	0	0	0	0	-0.024322254	-0.089219582	0.041675774	0	0	0	0	0.635728174	0.292097802	0.319862614	0.291146311
189	21/03/2011	0.298200055	0	0	0	0	0	0	0	0	0	0	0	0	0	0	0	-0.018571371	-0.084416235	0.047330537	0	0	0	0	0	0	0	0	0	-0.018571371	-0.084416235	0.047330537	0	0	0	0	0.607910317	0.291947434	0.319611352	0.292662071
190	21/03/2011	0.298200055	0	0	0	0	0	0	0	0	0	0	0	0	0	0	0	-0.018571371	-0.084416235	0.047330537	0	0	0	0	0	0	0	0	0	-0.018571371	-0.084416235	0.047330537	0	0	0	0	0.618723113	0.291947434	0.319611352	0.292662071
191	23/03/2011	0.297792114	0	0	0	0	0	0	0	0	0	0	0	0	0	0	0	-0.007261473	-0.072386465	0.057202578	0	0	0	0	0	0	0	0	0	-0.007261473	-0.072386465	0.057202578	0	0	0	0	0.622780517	0.291646864	0.319149807	0.295629705
192	24/03/2011	0.297588291	0	0	0	0	0	0	0	0	0	0	0	0	0	0	0	-0.00171253	-0.066683434	0.064173652	0	0	0	0	0	0	0	0	0	-0.00171253	-0.066683434	0.064173652	0	0	0	0	0.625263794	0.291496662	0.318917453	0.297078662
193	24/03/2011	0.297588291	0	0	0	0	0	0	0	0	0	0	0	0	0	0	0	-0.00171253	-0.066683434	0.064173652	0	0	0	0	0	0	0	0	0	-0.00171253	-0.066683434	0.064173652	0	0	0	0	0.644020433	0.291496662	0.318917453	0.297078662
194	24/03/2011	0.297588291	0	0	0	0	0	0	0	0	0	0	0	0	0	0	0	-0.00171253	-0.066683434	0.064173652	0	0	0	0	0	0	0	0	0	-0.00171253	-0.066683434	0.064173652	0	0	0	0	0.62037542	0.291496662	0.318917453	0.297078662
195	25/03/2011	0.297384566	0	0	0	0	0	0	0	0	0	0	0	0	0	0	0	0.003759207	-0.060872286	0.069305862	0	0	0	0	0	0	0	0	0	0.003759207	-0.060872286	0.069305862	0	0	0	0	0.628802924	0.291346514	0.318684688	0.298502496
196	25/03/2011	0.297384566	0	0	0	0	0	0	0	0	0	0	0	0	0	0	0	0.003759207	-0.060872286	0.069305862	0	0	0	0	0	0	0	0	0	0.003759207	-0.060872286	0.069305862	0	0	0	0	0.631360174	0.291346514	0.318684688	0.298502496
197	25/03/2011	0.297384566	0	0	0	0	0	0	0	0	0	0	0	0	0	0	0	0.003759207	-0.060872286	0.069305862	0	0	0	0	0	0	0	0	0	0.003759207	-0.060872286	0.069305862	0	0	0	0	0.640632272	0.291346514	0.318684688	0.298502496
198	25/03/2011	0.297384566	0	0	0	0	0	0	0	0	0	0	0	0	0	0	0	0.003759207	-0.060872286	0.069305862	0	0	0	0	0	0	0	0	0	0.003759207	-0.060872286	0.069305862	0	0	0	0	0.649559054	0.291346514	0.318684688	0.298502496
199	26/03/2011	0.297180939	0	0	0	0	0	0	0	0	0	0	0	0	0	0	0	0.009148976	-0.055614534	0.074078828	0	0	0	0	0	0	0	0	0	0.009148976	-0.055614534	0.074078828	0	0	0	0	0.660853064	0.291196422	0.318452039	0.29989984
200	26/03/2011	0.297180939	0	0	0	0	0	0	0	0	0	0	0	0	0	0	0	0.009148976	-0.055614534	0.074078828	0	0	0	0	0	0	0	0	0	0.009148976	-0.055614534	0.074078828	0	0	0	0	0.641754446	0.291196422	0.318452039	0.29989984
201	27/03/2011	0.29697741	0	0	0	0	0	0	0	0	0	0	0	0	0	0	0	0.014452139	-0.050741717	0.079578017	0	0	0	0	0	0	0	0	0	0.014452139	-0.050741717	0.079578017	0	0	0	0	0.643449981	0.291046384	0.318219504	0.301269369
202	27/03/2011	0.29697741	0	0	0	0	0	0	0	0	0	0	0	0	0	0	0	0.014452139	-0.050741717	0.079578017	0	0	0	0	0	0	0	0	0	0.014452139	-0.050741717	0.079578017	0	0	0	0	0.641838103	0.291046384	0.318219504	0.301269369
203	27/03/2011	0.29697741	0	0	0	0	0	0	0	0	0	0	0	0	0	0	0	0.014452139	-0.050741717	0.079578017	0	0	0	0	0	0	0	0	0	0.014452139	-0.050741717	0.079578017	0	0	0	0	0.639947482	0.291046384	0.318219504	0.301269369
204	27/03/2011	0.29697741	0	0	0	0	0	0	0	0	0	0	0	0	0	0	0	0.014452139	-0.050741717	0.079578017	0	0	0	0	0	0	0	0	0	0.014452139	-0.050741717	0.079578017	0	0	0	0	0.670317685	0.291046384	0.318219504	0.301269369
205	28/03/2011	0.296773979	0	0	0	0	0	0	0	0	0	0	0	0	0	0	0	0.019664181	-0.045894561	0.084708682	0	0	0	0	0	0	0	0	0	0.019664181	-0.045894561	0.084708682	0	0	0	0	0.654797244	0.290896402	0.317987084	0.302609796
206	28/03/2011	0.296773979	0	0	0	0	0	0	0	0	0	0	0	0	0	0	0	0.019664181	-0.045894561	0.084708682	0	0	0	0	0	0	0	0	0	0.019664181	-0.045894561	0.084708682	0	0	0	0	0.640380407	0.290896402	0.317987084	0.302609796
207	28/03/2011	0.296773979	0	0	0	0	0	0	0	0	0	0	0	0	0	0	0	0.019664181	-0.045894561	0.084708682	0	0	0	0	0	0	0	0	0	0.019664181	-0.045894561	0.084708682	0	0	0	0	0.643673782	0.290896402	0.317987084	0.302609796
208	29/03/2011	0.296570646	0	0	0	0	0	0	0	0	0	0	0	0	0	0	0	0.024780716	-0.041077126	0.089177354	0	0	0	0	0	0	0	0	0	0.024780716	-0.041077126	0.089177354	0	0	0	0	0.626038466	0.290746475	0.317754779	0.303919879
209	29/03/2011	0.296570646	0	0	0	0	0	0	0	0	0	0	0	0	0	0	0	0.024780716	-0.041077126	0.089177354	0	0	0	0	0	0	0	0	0	0.024780716	-0.041077126	0.089177354	0	0	0	0.0016537	0.618985771	0.290746475	0.317754779	0.303919879
210	29/03/2011	0.296570646	0	0	0	0	0	0	0	0	0	0	0	0	0	0	0	0.024780716	-0.041077126	0.089177354	0	0	0	0	0	0	0	0	0	0.024780716	-0.041077126	0.089177354	0	0	0	0	0.646794925	0.290746475	0.317754779	0.303919879
211	30/03/2011	0.296367412	0	0	0	0	0	0	0	0	0	0	0	0	0	0	0	0.029797494	-0.036293413	0.094043667	0	0	0	0	0	0	0	0	0	0.029797494	-0.036293413	0.094043667	0	0	0	0	0.640045164	0.290596602	0.317522589	0.305198418
212	30/03/2011	0.296367412	0	0	0	0	0	0	0	0	0	0	0	0	0	0	0	0.029797494	-0.036293413	0.094043667	0	0	0	0	0	0	0	0	0	0.029797494	-0.036293413	0.094043667	0	0	0	0	0.644720023	0.290596602	0.317522589	0.305198418
213	01/04/2011	0.295961237	0	0	0	0	0	0	0	0	0	0	0	0	0	0	0	0.039515474	-0.026224864	0.104466688	0	0	0	0	0	0	0	0	0	0.039515474	-0.026224864	0.104466688	0	0	0	0	0.651987046	0.290297023	0.317004422	0.307656286
214	01/04/2011	0.295961237	0	0	0	0	0	0	0	0	0	0	0	0	0	0	0	0.039515474	-0.026224864	0.104466688	0	0	0	0	0	0	0	0	0	0.039515474	-0.026224864	0.104466688	0	0	0	0	0.676948684	0.290297023	0.317004422	0.307656286
215	01/04/2011	0.295961237	0	0	0	0	0	0	0	0	0	0	0	0	0	0	0	0.039515474	-0.026224864	0.104466688	0	0	0	0	0	0	0	0	0	0.039515474	-0.026224864	0.104466688	0	0	0	0.01074453	0.635614354	0.290297023	0.317004422	0.307656286
216	01/04/2011	0.295961237	0	0	0	0	0	0	0	0	0	0	0	0	0	0	0	0.039515474	-0.026224864	0.104466688	0	0	0	0	0	0	0	0	0	0.039515474	-0.026224864	0.104466688	0	0	0	0	0.645716404	0.290297023	0.317004422	0.307656286
217	01/04/2011	0.295961237	0	0	0	0	0	0	0	0	0	0	0	0	0	0	0	0.039515474	-0.026224864	0.104466688	0	0	0	0	0	0	0	0	0	0.039515474	-0.026224864	0.104466688	0	0	0	0	0.630623167	0.290297023	0.317004422	0.307656286
218	02/04/2011	0.295758298	0	0	0	0	0	0	0	0	0	0	0	0	0	0	0	0.044208886	-0.02164059	0.108858757	0	0	0	0	0	0	0	0	0	0.044208886	-0.02164059	0.108858757	0	0	0	0	0.654358207	0.290076635	0.316716662	0.308833442
219	02/04/2011	0.295758298	0	0	0	0	0	0	0	0	0	0	0	0	0	0	0	0.044208886	-0.02164059	0.108858757	0	0	0	0	0	0	0	0	0	0.044208886	-0.02164059	0.108858757	0	0	0	0	0.665113081	0.290076635	0.316716662	0.308833442
220	03/04/2011	0.295555456	0	0	0	0	0	0	0	0	0	0	0	0	0	0	0	0.048786969	-0.017121788	0.113108313	0	0	0	0	0	0	0	0	0	0.048786969	-0.017121788	0.113108313	0	0	0	0.002406429	0.639008274	0.289816341	0.316429079	0.309974711
221	03/04/2011	0.295555456	0	0	0	0	0	0	0	0	0	0	0	0	0	0	0	0.048786969	-0.017121788	0.113108313	0	0	0	0	0	0	0	0	0	0.048786969	-0.017121788	0.113108313	0	0	0	0.002664227	0.639645279	0.289816341	0.316429079	0.309974711
222	03/04/2011	0.295555456	0	0	0	0	0	0	0	0	0	0	0	0	0	0	0	0.048786969	-0.017121788	0.113108313	0	0	0	0	0	0	0	0	0	0.048786969	-0.017121788	0.113108313	0	0	0	0	0.653846365	0.289816341	0.316429079	0.309974711
223	03/04/2011	0.295555456	0	0	0	0	0	0	0	0	0	0	0	0	0	0	0	0.048786969	-0.017121788	0.113108313	0	0	0	0	0	0	0	0	0	0.048786969	-0.017121788	0.113108313	0	0	0	0	0.652991311	0.289816341	0.316429079	0.309974711
224	04/04/2011	0.295352712	0	0	0	0	0	0	0.436734473	0.106868907	0.812241937	0	0	0	0	0	0	0.489980682	0.179713947	0.900362062	0	0	0	0	0	0	0.436734473	0.106868907	0.812241937	0.053246209	-0.012665986	0.117231416	0	0	0	0.112816812	0.790126939	0.289556214	0.316172009	0.440069836
225	04/04/2011	0.295352712	0	0	0	0	0	0	0.436734473	0.106868907	0.812241937	0	0	0	0	0	0	0.489980682	0.179713947	0.900362062	0	0	0	0	0	0	0.436734473	0.106868907	0.812241937	0.053246209	-0.012665986	0.117231416	0	0	0	0.099317537	0.783951206	0.289556214	0.316172009	0.440069836
226	05/04/2011	0.295149091	0	0	0	0	0	0	0.436734473	0.106868907	0.812241937	0	0	0	0	0	0	0.494317723	0.182441099	0.904133751	0	0	0	0	0	0	0.436734473	0.106868907	0.812241937	0.057583249	-0.007357997	0.121182251	0	0	0	0.111208776	0.791372522	0.289367646	0.315956815	0.441046517
227	05/04/2011	0.295149091	0	0	0	0	0	0	0.436734473	0.106868907	0.812241937	0	0	0	0	0	0	0.494317723	0.182441099	0.904133751	0	0	0	0	0	0	0.436734473	0.106868907	0.812241937	0.057583249	-0.007357997	0.121182251	0	0	0	0.11091259	0.822396623	0.289367646	0.315956815	0.441046517
228	05/04/2011	0.295149091	0	0	0	0	0	0	0.436734473	0.106868907	0.812241937	0	0	0	0	0	0	0.494317723	0.182441099	0.904133751	0	0	0	0	0	0	0.436734473	0.106868907	0.812241937	0.057583249	-0.007357997	0.121182251	0	0	0	0.090656542	0.783587544	0.289367646	0.315956815	0.441046517
229	06/04/2011	0.294945568	0	0	0	0	0	0	0	0	0	0	0	0	0	0	0	0.061794896	-0.001990371	0.124967254	0	0	0	0	0	0	0	0	0	0.061794896	-0.001990371	0.124967254	0	0	0	0.008105572	0.665938598	0.289203838	0.315741721	0.313171699
230	06/04/2011	0.294945568	0	0	0	0	0	0	0	0	0	0	0	0	0	0	0	0.061794896	-0.001990371	0.124967254	0	0	0	0	0	0	0	0	0	0.061794896	-0.001990371	0.124967254	0	0	0	0.012230421	0.67151178	0.289203838	0.315741721	0.313171699
231	06/04/2011	0.294945568	0	0	0	0	0	0	0	0	0	0	0	0	0	0	0	0.061794896	-0.001990371	0.124967254	0	0	0	0	0	0	0	0	0	0.061794896	-0.001990371	0.124967254	0	0	0	0	0.648892548	0.289203838	0.315741721	0.313171699
232	06/04/2011	0.294945568	0	0	0	0	0	0	0	0	0	0	0	0	0	0	0	0.061794896	-0.001990371	0.124967254	0	0	0	0	0	0	0	0	0	0.061794896	-0.001990371	0.124967254	0	0	0	0	0.641653449	0.289203838	0.315741721	0.313171699
233	06/04/2011	0.294945568	0	0	0	0	0	0	0	0	0	0	0	0	0	0	0	0.061794896	-0.001990371	0.124967254	0	0	0	0	0	0	0	0	0	0.061794896	-0.001990371	0.124967254	0	0	0	0.000998018	0.651734741	0.289203838	0.315741721	0.313171699
234	06/04/2011	0.294945568	0	0	0	0	0	0	0	0	0	0	0	0	0	0	0	0.061794896	-0.001990371	0.124967254	0	0	0	0	0	0	0	0	0	0.061794896	-0.001990371	0.124967254	0	0	0	0	0.653907449	0.289203838	0.315741721	0.313171699
235	06/04/2011	0.294945568	0	0	0	0	0	0	0	0	0	0	0	0	0	0	0	0.061794896	-0.001990371	0.124967254	0	0	0	0	0	0	0	0	0	0.061794896	-0.001990371	0.124967254	0	0	0	0	0.633213498	0.289203838	0.315741721	0.313171699
236	06/04/2011	0.294945568	0	0	0	0	0	0	0	0	0	0	0	0	0	0	0	0.061794896	-0.001990371	0.124967254	0	0	0	0	0	0	0	0	0	0.061794896	-0.001990371	0.124967254	0	0	0	0	0.645377895	0.289203838	0.315741721	0.313171699
237	07/04/2011	0.294742145	0	0	0	0	0	0	0	0	0	0	0	0	0	0	0	0.065878122	0.003060132	0.128860989	0	0	0	0	0	0	0	0	0	0.065878122	0.003060132	0.128860989	0	0	0	0	0.642614968	0.289041066	0.315526727	0.314159203
238	07/04/2011	0.294742145	0	0	0	0	0	0	0	0	0	0	0	0	0	0	0	0.065878122	0.003060132	0.128860989	0	0	0	0	0	0	0	0	0	0.065878122	0.003060132	0.128860989	0	0	0	0	0.659823839	0.289041066	0.315526727	0.314159203
239	07/04/2011	0.294742145	0	0	0	0	0	0	0	0	0	0	0	0	0	0	0	0.065878122	0.003060132	0.128860989	0	0	0	0	0	0	0	0	0	0.065878122	0.003060132	0.128860989	0	0	0	0	0.660158099	0.289041066	0.315526727	0.314159203
240	07/04/2011	0.294742145	0	0	0	0	0	0	0	0	0	0	0	0	0	0	0	0.065878122	0.003060132	0.128860989	0	0	0	0	0	0	0	0	0	0.065878122	0.003060132	0.128860989	0	0	0	0	0.672215219	0.289041066	0.315526727	0.314159203
241	07/04/2011	0.294742145	0	0	0	0	0	0	0	0	0	0	0	0	0	0	0	0.065878122	0.003060132	0.128860989	0	0	0	0	0	0	0	0	0	0.065878122	0.003060132	0.128860989	0	0	0	0	0.653469245	0.289041066	0.315526727	0.314159203
242	07/04/2011	0.294742145	0	0	0	0	0	0	0	0	0	0	0	0	0	0	0	0.065878122	0.003060132	0.128860989	0	0	0	0	0	0	0	0	0	0.065878122	0.003060132	0.128860989	0	0	0	0	0.657517642	0.289041066	0.315526727	0.314159203
243	08/04/2011	0.29453882	0	0	0	0	0	0	0	0	0	0	0	0	0	0	0	0.069830065	0.007360886	0.132163251	0	0	0	0	0	0	0	0	0	0.069830065	0.007360886	0.132163251	0	0	0	0	0.655650233	0.288879788	0.315311832	0.315106485
244	08/04/2011	0.29453882	0	0	0	0	0	0	0	0	0	0	0	0	0	0	0	0.069830065	0.007360886	0.132163251	0	0	0	0	0	0	0	0	0	0.069830065	0.007360886	0.132163251	0	0	0	0	0.646944806	0.288879788	0.315311832	0.315106485
245	08/04/2011	0.29453882	0	0	0	0	0	0	0	0	0	0	0	0	0	0	0	0.069830065	0.007360886	0.132163251	0	0	0	0	0	0	0	0	0	0.069830065	0.007360886	0.132163251	0	0	0	0	0.637570592	0.288879788	0.315311832	0.315106485
246	09/04/2011	0.294335595	0	0	0	0	0	0	0	0	0	0	0	0	0	0	0	0.073648038	0.011173779	0.135377442	0	0	0	0	0	0	0	0	0	0.073648038	0.011173779	0.135377442	0	0	0	0	0.640376929	0.288718575	0.315097036	0.316012835
247	09/04/2011	0.294335595	0	0	0	0	0	0	0	0	0	0	0	0	0	0	0	0.073648038	0.011173779	0.135377442	0	0	0	0	0	0	0	0	0	0.073648038	0.011173779	0.135377442	0	0	0	0	0.637502047	0.288718575	0.315097036	0.316012835
248	09/04/2011	0.294335595	0	0	0	0	0	0	0	0	0	0	0	0	0	0	0	0.073648038	0.011173779	0.135377442	0	0	0	0	0	0	0	0	0	0.073648038	0.011173779	0.135377442	0	0	0	0	0.659541526	0.288718575	0.315097036	0.316012835
249	09/04/2011	0.294335595	0	0	0	0	0	0	0	0	0	0	0	0	0	0	0	0.073648038	0.011173779	0.135377442	0	0	0	0	0	0	0	0	0	0.073648038	0.011173779	0.135377442	0	0	0	0	0.645084045	0.288718575	0.315097036	0.316012835
250	10/04/2011	0.29413247	0	0	0	0	0	0	0	0	0	0	0	0	0	0	0	0.077329524	0.015410779	0.139169851	0	0	0	0	0	0	0	0	0	0.077329524	0.015410779	0.139169851	0	0	0	0	0.641096158	0.288557426	0.31488234	0.316877594
251	10/04/2011	0.29413247	0	0	0	0	0	0	0	0	0	0	0	0	0	0	0	0.077329524	0.015410779	0.139169851	0	0	0	0	0	0	0	0	0	0.077329524	0.015410779	0.139169851	0	0	0	0.011454669	0.649150577	0.288557426	0.31488234	0.316877594
252	10/04/2011	0.29413247	0	0	0	0	0	0	0	0	0	0	0	0	0	0	0	0.077329524	0.015410779	0.139169851	0	0	0	0	0	0	0	0	0	0.077329524	0.015410779	0.139169851	0	0	0	0	0.647559644	0.288557426	0.31488234	0.316877594
253	10/04/2011	0.29413247	0	0	0	0	0	0	0	0	0	0	0	0	0	0	0	0.077329524	0.015410779	0.139169851	0	0	0	0	0	0	0	0	0	0.077329524	0.015410779	0.139169851	0	0	0	0	0.665327545	0.288557426	0.31488234	0.316877594
254	11/04/2011	0.293929443	0	0	0	0	0	0	0	0	0	0	0	0	0	0	0	0.080872186	0.019578409	0.142461338	0	0	0	0	0	0	0	0	0	0.080872186	0.019578409	0.142461338	0	0	0	0.010712363	0.661059643	0.288364901	0.314667744	0.31770016
255	11/04/2011	0.293929443	0	0	0	0	0	0	0	0	0	0	0	0	0	0	0	0.080872186	0.019578409	0.142461338	0	0	0	0	0	0	0	0	0	0.080872186	0.019578409	0.142461338	0	0	0	0	0.646059119	0.288364901	0.314667744	0.31770016
256	11/04/2011	0.293929443	0	0	0	0	0	0	0	0	0	0	0	0	0	0	0	0.080872186	0.019578409	0.142461338	0	0	0	0	0	0	0	0	0	0.080872186	0.019578409	0.142461338	0	0	0	0	0.653133176	0.288364901	0.314667744	0.31770016
257	13/04/2011	0.293523688	0	0	0	0	0	0	0	0	0	0	0	0	0	0	0	0.087532571	0.027141436	0.148823268	0	0	0	0	0	0	0	0	0	0.087532571	0.027141436	0.148823268	0	0	0	0.002625144	0.660878483	0.2879721	0.31423885	0.319216571
258	14/04/2011	0.293320959	0	0	0	0	0	0	0	0	0	0	0	0	0	0	0	0.090646516	0.030763283	0.151720215	0	0	0	0	0	0	0	0	0	0.090646516	0.030763283	0.151720215	0	0	0	0	0.63141817	0.287775843	0.314024552	0.319909482
259	15/04/2011	0.293118329	0	0	0	0	0	0	0	0	0	0	0	0	0	0	0	0.09361408	0.034266169	0.154293903	0	0	0	0	0	0	0	0	0	0.09361408	0.034266169	0.154293903	0	0	0	0	0.644002228	0.287579682	0.313810354	0.320558332
260	15/04/2011	0.293118329	0	0	0	0	0	0	0	0	0	0	0	0	0	0	0	0.09361408	0.034266169	0.154293903	0	0	0	0	0	0	0	0	0	0.09361408	0.034266169	0.154293903	0	0	0	0	0.665290252	0.287579682	0.313810354	0.320558332
261	15/04/2011	0.293118329	0	0	0	0	0	0	0	0	0	0	0	0	0	0	0	0.09361408	0.034266169	0.154293903	0	0	0	0	0	0	0	0	0	0.09361408	0.034266169	0.154293903	0	0	0	0.000980544	0.663846441	0.287579682	0.313810354	0.320558332
262	15/04/2011	0.293118329	0	0	0	0	0	0	0	0	0	0	0	0	0	0	0	0.09361408	0.034266169	0.154293903	0	0	0	0	0	0	0	0	0	0.09361408	0.034266169	0.154293903	0	0	0	0	0.655341231	0.287579682	0.313810354	0.320558332
263	15/04/2011	0.293118329	0	0	0	0	0	0	0	0	0	0	0	0	0	0	0	0.09361408	0.034266169	0.154293903	0	0	0	0	0	0	0	0	0	0.09361408	0.034266169	0.154293903	0	0	0	0	0.662534939	0.287579682	0.313810354	0.320558332
264	16/04/2011	0.292915799	0	0	0	0	0	0	0	0	0	0	0	0	0	0	0	0.096433835	0.037648078	0.157433851	0	0	0	0	0	0	0	0	0	0.096433835	0.037648078	0.157433851	0	0	0	0.004924923	0.65226282	0.287383617	0.313596256	0.321162793
265	16/04/2011	0.292915799	0	0	0	0	0	0	0	0	0	0	0	0	0	0	0	0.096433835	0.037648078	0.157433851	0	0	0	0	0	0	0	0	0	0.096433835	0.037648078	0.157433851	0	0	0	0.003947495	0.654145205	0.287383617	0.313596256	0.321162793
266	17/04/2011	0.292713368	0	0	0	0	0	0	0	0	0	0	0	0	0	0	0	0.099104536	0.040907158	0.160334851	0	0	0	0	0	0	0	0	0	0.099104536	0.040907158	0.160334851	0	0	0	0.017649852	0.675398345	0.287187648	0.313382257	0.32172259
267	17/04/2011	0.292713368	0	0	0	0	0	0	0	0	0	0	0	0	0	0	0	0.099104536	0.040907158	0.160334851	0	0	0	0	0	0	0	0	0	0.099104536	0.040907158	0.160334851	0	0	0	0.017907631	0.654085364	0.287187648	0.313382257	0.32172259
268	17/04/2011	0.292713368	0	0	0	0	0	0	0	0	0	0	0	0	0	0	0	0.099104536	0.040907158	0.160334851	0	0	0	0	0	0	0	0	0	0.099104536	0.040907158	0.160334851	0	0	0	0	0.664597432	0.287187648	0.313382257	0.32172259
269	18/04/2011	0.292511036	0	0	0	0	0	0	0	0	0	0	0	0	0	0	0	0.101625124	0.044041725	0.162605006	0	0	0	0	0	0	0	0	0	0.101625124	0.044041725	0.162605006	0	0	0	0.011755231	0.629715985	0.286991774	0.313168358	0.322237506
270	18/04/2011	0.292511036	0	0	0	0	0	0	0	0	0	0	0	0	0	0	0	0.101625124	0.044041725	0.162605006	0	0	0	0	0	0	0	0	0	0.101625124	0.044041725	0.162605006	0	0	0	0.01947323	0.662929619	0.286991774	0.313168358	0.322237506
271	19/04/2011	0.292308803	0	0	0	0	0	0	0	0	0	0	0	0	0	0	0	0.103994731	0.046945494	0.165088254	0	0	0	0	0	0	0	0	0	0.103994731	0.046945494	0.165088254	0	0	0	0.009078221	0.657972243	0.286795996	0.312954559	0.322707379
272	19/04/2011	0.292308803	0	0	0	0	0	0	0	0	0	0	0	0	0	0	0	0.103994731	0.046945494	0.165088254	0	0	0	0	0	0	0	0	0	0.103994731	0.046945494	0.165088254	0	0	0	0.019032671	0.671673344	0.286795996	0.312954559	0.322707379
273	20/04/2011	0.29210667	0	0	0	0	0	0	0	0	0	0	0	0	0	0	0	0.106212674	0.049905839	0.167114479	0	0	0	0	0	0	0	0	0	0.106212674	0.049905839	0.167114479	0	0	0	0	0.648056844	0.286621649	0.312740859	0.3231321
274	20/04/2011	0.29210667	0	0	0	0	0	0	0	0	0	0	0	0	0	0	0	0.106212674	0.049905839	0.167114479	0	0	0	0	0	0	0	0	0	0.106212674	0.049905839	0.167114479	0	0	0	0	0.681672703	0.286621649	0.312740859	0.3231321
275	20/04/2011	0.29210667	0	0	0	0	0	0	0	0	0	0	0	0	0	0	0	0.106212674	0.049905839	0.167114479	0	0	0	0	0	0	0	0	0	0.106212674	0.049905839	0.167114479	0	0	0	0	0.664704602	0.286621649	0.312740859	0.3231321
276	20/04/2011	0.29210667	0	0	0	0	0	0	0	0	0	0	0	0	0	0	0	0.106212674	0.049905839	0.167114479	0	0	0	0	0	0	0	0	0	0.106212674	0.049905839	0.167114479	0	0	0	0	0.665830299	0.286621649	0.312740859	0.3231321
277	20/04/2011	0.29210667	0	0	0	0	0	0	0	0	0	0	0	0	0	0	0	0.106212674	0.049905839	0.167114479	0	0	0	0	0	0	0	0	0	0.106212674	0.049905839	0.167114479	0	0	0	0.003531278	0.695425182	0.286621649	0.312740859	0.3231321
278	20/04/2011	0.29210667	0	0	0	0	0	0	0	0	0	0	0	0	0	0	0	0.106212674	0.049905839	0.167114479	0	0	0	0	0	0	0	0	0	0.106212674	0.049905839	0.167114479	0	0	0	0.036935974	0.681906131	0.286621649	0.312740859	0.3231321
279	20/04/2011	0.29210667	0	0	0	0	0	0	0	0	0	0	0	0	0	0	0	0.106212674	0.049905839	0.167114479	0	0	0	0	0	0	0	0	0	0.106212674	0.049905839	0.167114479	0	0	0	0.009277666	0.640526843	0.286621649	0.312740859	0.3231321
280	21/04/2011	0.291904636	0	0	0	0	0	0	0	0	0	0	0	0	0	0	0	0.108278458	0.052626251	0.168015775	0	0	0	0	0	0	0	0	0	0.108278458	0.052626251	0.168015775	0	0	0	0.000479633	0.655984819	0.286453693	0.312527259	0.32351162
281	21/04/2011	0.291904636	0	0	0	0	0	0	0	0	0	0	0	0	0	0	0	0.108278458	0.052626251	0.168015775	0	0	0	0	0	0	0	0	0	0.108278458	0.052626251	0.168015775	0	0	0	0	0.671780292	0.286453693	0.312527259	0.32351162
282	21/04/2011	0.291904636	0	0	0	0	0	0	0	0	0	0	0	0	0	0	0	0.108278458	0.052626251	0.168015775	0	0	0	0	0	0	0	0	0	0.108278458	0.052626251	0.168015775	0	0	0	0.003434473	0.667412257	0.286453693	0.312527259	0.32351162
283	21/04/2011	0.291904636	0	0	0	0	0	0	0	0	0	0	0	0	0	0	0	0.108278458	0.052626251	0.168015775	0	0	0	0	0	0	0	0	0	0.108278458	0.052626251	0.168015775	0	0	0	0	0.654267212	0.286453693	0.312527259	0.32351162
284	22/04/2011	0.291702701	0	0	0	0	0	0	0	0	0	0	0	0	0	0	0	0.110191777	0.05354483	0.169413113	0	0	0	0	0	0	0	0	0	0.110191777	0.05354483	0.169413113	0	0	0	0	0.64783238	0.286285808	0.312313759	0.32384594
285	22/04/2011	0.291702701	0	0	0	0	0	0	0	0	0	0	0	0	0	0	0	0.110191777	0.05354483	0.169413113	0	0	0	0	0	0	0	0	0	0.110191777	0.05354483	0.169413113	0	0	0	0	0.65774059	0.286285808	0.312313759	0.32384594
286	22/04/2011	0.291702701	0	0	0	0	0	0	0	0	0	0	0	0	0	0	0	0.110191777	0.05354483	0.169413113	0	0	0	0	0	0	0	0	0	0.110191777	0.05354483	0.169413113	0	0	0	0.009085703	0.664835269	0.286285808	0.312313759	0.32384594
287	22/04/2011	0.291702701	0	0	0	0	0	0	0	0	0	0	0	0	0	0	0	0.110191777	0.05354483	0.169413113	0	0	0	0	0	0	0	0	0	0.110191777	0.05354483	0.169413113	0	0	0	0	0.650257495	0.286285808	0.312313759	0.32384594
288	22/04/2011	0.291702701	0	0	0	0	0	0	0	0	0	0	0	0	0	0	0	0.110191777	0.05354483	0.169413113	0	0	0	0	0	0	0	0	0	0.110191777	0.05354483	0.169413113	0	0	0	0.013579725	0.67052606	0.286285808	0.312313759	0.32384594
289	22/04/2011	0.291702701	0	0	0	0	0	0	0	0	0	0	0	0	0	0	0	0.110191777	0.05354483	0.169413113	0	0	0	0	0	0	0	0	0	0.110191777	0.05354483	0.169413113	0	0	0	0.009800933	0.680533467	0.286285808	0.312313759	0.32384594
290	22/04/2011	0.291702701	0	0	0	0	0	0	0	0	0	0	0	0	0	0	0	0.110191777	0.05354483	0.169413113	0	0	0	0	0	0	0	0	0	0.110191777	0.05354483	0.169413113	0	0	0	0.0036851	0.671330502	0.286285808	0.312313759	0.32384594
291	23/04/2011	0.291500865	0	0	0	0	0	0	0	0	0	0	0	0	0	0	0	0.111952512	0.056052104	0.169967723	0	0	0	0	0	0	0	0	0	0.111952512	0.056052104	0.169967723	0	0	0	0.004029822	0.653230144	0.286117994	0.312100358	0.32413512
292	23/04/2011	0.291500865	0	0	0	0	0	0	0	0	0	0	0	0	0	0	0	0.111952512	0.056052104	0.169967723	0	0	0	0	0	0	0	0	0	0.111952512	0.056052104	0.169967723	0	0	0	0.009628197	0.66197743	0.286117994	0.312100358	0.32413512
293	23/04/2011	0.291500865	0	0	0	0	0	0	0	0	0	0	0	0	0	0	0	0.111952512	0.056052104	0.169967723	0	0	0	0	0	0	0	0	0	0.111952512	0.056052104	0.169967723	0	0	0	0.006290822	0.651691749	0.286117994	0.312100358	0.32413512
294	23/04/2011	0.291500865	0	0	0	0	0	0	0	0	0	0	0	0	0	0	0	0.111952512	0.056052104	0.169967723	0	0	0	0	0	0	0	0	0	0.111952512	0.056052104	0.169967723	0	0	0	0.002506857	0.661999002	0.286117994	0.312100358	0.32413512
295	23/04/2011	0.291500865	0	0	0	0	0	0	0	0	0	0	0	0	0	0	0	0.111952512	0.056052104	0.169967723	0	0	0	0	0	0	0	0	0	0.111952512	0.056052104	0.169967723	0	0	0	0.007862869	0.670819752	0.286117994	0.312100358	0.32413512
296	23/04/2011	0.291500865	0	0	0	0	0	0	0	0	0	0	0	0	0	0	0	0.111952512	0.056052104	0.169967723	0	0	0	0	0	0	0	0	0	0.111952512	0.056052104	0.169967723	0	0	0	0	0.654015269	0.286117994	0.312100358	0.32413512
297	24/04/2011	0.291299129	0	0	0	0	0	0	0	0	0	0	0	0	0	0	0	0.113560732	0.05712039	0.171659468	0	0	0	0	0	0	0	0	0	0.113560732	0.05712039	0.171659468	0	0	0	0	0.63846168	0.28595025	0.311887058	0.324379272
298	24/04/2011	0.291299129	0	0	0	0	0	0	0	0	0	0	0	0	0	0	0	0.113560732	0.05712039	0.171659468	0	0	0	0	0	0	0	0	0	0.113560732	0.05712039	0.171659468	0	0	0	0	0.648338381	0.28595025	0.311887058	0.324379272
299	24/04/2011	0.291299129	0	0	0	0	0	0	0	0	0	0	0	0	0	0	0	0.113560732	0.05712039	0.171659468	0	0	0	0	0	0	0	0	0	0.113560732	0.05712039	0.171659468	0	0	0	0.003783398	0.653075138	0.28595025	0.311887058	0.324379272
300	24/04/2011	0.291299129	0	0	0	0	0	0	0	0	0	0	0	0	0	0	0	0.113560732	0.05712039	0.171659468	0	0	0	0	0	0	0	0	0	0.113560732	0.05712039	0.171659468	0	0	0	0.023601639	0.655477725	0.28595025	0.311887058	0.324379272
301	24/04/2011	0.291299129	0	0	0	0	0	0	0	0	0	0	0	0	0	0	0	0.113560732	0.05712039	0.171659468	0	0	0	0	0	0	0	0	0	0.113560732	0.05712039	0.171659468	0	0	0	0.014119668	0.656598534	0.28595025	0.311887058	0.324379272
302	25/04/2011	0.291097493	0	0	0	0	0	0	0	0	0	0	0	0	0	0	0	0.11501669	0.059129562	0.173339769	0	0	0	0	0	0	0	0	0	0.11501669	0.059129562	0.173339769	0	0	0	0.003501644	0.662215796	0.285782577	0.311673857	0.324578563
303	25/04/2011	0.291097493	0	0	0	0	0	0	0	0	0	0	0	0	0	0	0	0.11501669	0.059129562	0.173339769	0	0	0	0	0	0	0	0	0	0.11501669	0.059129562	0.173339769	0	0	0	0.01396695	0.652542816	0.285782577	0.311673857	0.324578563
304	25/04/2011	0.291097493	0	0	0	0	0	0	0	0	0	0	0	0	0	0	0	0.11501669	0.059129562	0.173339769	0	0	0	0	0	0	0	0	0	0.11501669	0.059129562	0.173339769	0	0	0	0.00369723	0.651271798	0.285782577	0.311673857	0.324578563
305	25/04/2011	0.291097493	0	0	0	0	0	0	0	0	0	0	0	0	0	0	0	0.11501669	0.059129562	0.173339769	0	0	0	0	0	0	0	0	0	0.11501669	0.059129562	0.173339769	0	0	0	0	0.648238746	0.285782577	0.311673857	0.324578563
306	25/04/2011	0.291097493	0	0	0	0	0	0	0	0	0	0	0	0	0	0	0	0.11501669	0.059129562	0.173339769	0	0	0	0	0	0	0	0	0	0.11501669	0.059129562	0.173339769	0	0	0	0.022882296	0.649781567	0.285782577	0.311673857	0.324578563
307	25/04/2011	0.291097493	0	0	0	0	0	0	0	0	0	0	0	0	0	0	0	0.11501669	0.059129562	0.173339769	0	0	0	0	0	0	0	0	0	0.11501669	0.059129562	0.173339769	0	0	0	0.00749139	0.658105973	0.285782577	0.311673857	0.324578563
308	25/04/2011	0.291097493	0	0	0	0	0	0	0	0	0	0	0	0	0	0	0	0.11501669	0.059129562	0.173339769	0	0	0	0	0	0	0	0	0	0.11501669	0.059129562	0.173339769	0	0	0	0.018564933	0.666999671	0.285782577	0.311673857	0.324578563
309	26/04/2011	0.290895955	0	0	0	0	0	0	0	0	0	0	0	0	0	0	0	0.116320828	0.061326911	0.17480707	0	0	0	0	0	0	0	0	0	0.116320828	0.061326911	0.17480707	0	0	0	0.014171505	0.670919119	0.285614974	0.311460756	0.324733213
310	26/04/2011	0.290895955	0	0	0	0	0	0	0	0	0	0	0	0	0	0	0	0.116320828	0.061326911	0.17480707	0	0	0	0	0	0	0	0	0	0.116320828	0.061326911	0.17480707	0	0	0	0.001108245	0.660380866	0.285614974	0.311460756	0.324733213
311	26/04/2011	0.290895955	0	0	0	0	0	0	0	0	0	0	0	0	0	0	0	0.116320828	0.061326911	0.17480707	0	0	0	0	0	0	0	0	0	0.116320828	0.061326911	0.17480707	0	0	0	0	0.664182248	0.285614974	0.311460756	0.324733213
312	27/04/2011	0.290694517	0	0	0	0	0	0	0	0	0	0	0	0	0	0	0	0.117473771	0.063175811	0.176147955	0	0	0	0	0	0	0	0	0	0.117473771	0.063175811	0.176147955	0	0	0	0	0.665243446	0.285447443	0.311247754	0.324843498
313	27/04/2011	0.290694517	0	0	0	0	0	0	0	0	0	0	0	0	0	0	0	0.117473771	0.063175811	0.176147955	0	0	0	0	0	0	0	0	0	0.117473771	0.063175811	0.176147955	0	0	0	0.018804142	0.646488949	0.285447443	0.311247754	0.324843498
314	28/04/2011	0.290493178	0	0	0	0	0	0	0	0	0	0	0	0	0	0	0	0.118476324	0.065296941	0.177623169	0	0	0	0	0	0	0	0	0	0.118476324	0.065296941	0.177623169	0	0	0	0.021124284	0.671051129	0.285279981	0.311034853	0.324909742
315	28/04/2011	0.290493178	0	0	0	0	0	0	0	0	0	0	0	0	0	0	0	0.118476324	0.065296941	0.177623169	0	0	0	0	0	0	0	0	0	0.118476324	0.065296941	0.177623169	0	0	0	0	0.658403692	0.285279981	0.311034853	0.324909742
316	28/04/2011	0.290493178	0	0	0	0	0	0	0	0	0	0	0	0	0	0	0	0.118476324	0.065296941	0.177623169	0	0	0	0	0	0	0	0	0	0.118476324	0.065296941	0.177623169	0	0	0	0.004541524	0.663108221	0.285279981	0.311034853	0.324909742
317	29/04/2011	0.290291938	0	0	0	0	0	0	0	0	0	0	0	0	0	0	0	0.119329479	0.065113081	0.178754984	0	0	0	0	0	0	0	0	0	0.119329479	0.065113081	0.178754984	0	0	0	0	0.647061649	0.285112591	0.310821616	0.324932324
318	29/04/2011	0.290291938	0	0	0	0	0	0	0	0	0	0	0	0	0	0	0	0.119329479	0.065113081	0.178754984	0	0	0	0	0	0	0	0	0	0.119329479	0.065113081	0.178754984	0	0	0	0.030279554	0.691706777	0.285112591	0.310821616	0.324932324
319	30/04/2011	0.290090798	0	0	0	0	0	0	0	0	0	0	0	0	0	0	0	0.120034402	0.066322288	0.179219512	0	0	0	0	0	0	0	0	0	0.120034402	0.066322288	0.179219512	0	0	0	0	0.654747443	0.284945271	0.310608345	0.324911674
320	30/04/2011	0.290090798	0	0	0	0	0	0	0	0	0	0	0	0	0	0	0	0.120034402	0.066322288	0.179219512	0	0	0	0	0	0	0	0	0	0.120034402	0.066322288	0.179219512	0	0	0	0.008567757	0.644218324	0.284945271	0.310608345	0.324911674
321	30/04/2011	0.290090798	0	0	0	0	0	0	0	0	0	0	0	0	0	0	0	0.120034402	0.066322288	0.179219512	0	0	0	0	0	0	0	0	0	0.120034402	0.066322288	0.179219512	0	0	0	0	0.665282738	0.284945271	0.310608345	0.324911674
322	01/05/2011	0.289889758	0	0	0	0	0	0	-0.500007001	-0.780711232	-0.203866429	-0.500007001	-0.780711232	-0.203866429	0	0	0	-0.379414561	-0.661959668	-0.096587615	0	0	0	0	0	0	0	0	0	0.12059244	0.067842958	0.179139234	0	0	0	0	0.517581391	0.284778022	0.310375293	0.179901363
323	01/05/2011	0.289889758	0	0	0	0	0	0	-0.500007001	-0.780711232	-0.203866429	-0.500007001	-0.780711232	-0.203866429	0	0	0	-0.379414561	-0.661959668	-0.096587615	0	0	0	0	0	0	0	0	0	0.12059244	0.067842958	0.179139234	0	0	0	0	0.533762097	0.284778022	0.310375293	0.179901363
324	01/05/2011	0.289889758	0	0	0	0	0	0	-0.500007001	-0.780711232	-0.203866429	-0.500007001	-0.780711232	-0.203866429	0	0	0	-0.379414561	-0.661959668	-0.096587615	0	0	0	0	0	0	0	0	0	0.12059244	0.067842958	0.179139234	0	0	0	0	0.529895421	0.284778022	0.310375293	0.179901363
325	01/05/2011	0.289889758	0	0	0	0	0	0	-0.500007001	-0.780711232	-0.203866429	-0.500007001	-0.780711232	-0.203866429	0	0	0	-0.379414561	-0.661959668	-0.096587615	0	0	0	0	0	0	0	0	0	0.12059244	0.067842958	0.179139234	0	0	0	0	0.504908566	0.284778022	0.310375293	0.179901363
326	01/05/2011	0.289889758	0	0	0	0	0	0	-0.500007001	-0.780711232	-0.203866429	-0.500007001	-0.780711232	-0.203866429	0	0	0	-0.379414561	-0.661959668	-0.096587615	0	0	0	0	0	0	0	0	0	0.12059244	0.067842958	0.179139234	0	0	0	0	0.520728893	0.284778022	0.310375293	0.179901363
327	01/05/2011	0.289889758	0	0	0	0	0	0	-0.500007001	-0.780711232	-0.203866429	-0.500007001	-0.780711232	-0.203866429	0	0	0	-0.379414561	-0.661959668	-0.096587615	0	0	0	0	0	0	0	0	0	0.12059244	0.067842958	0.179139234	0	0	0	0	0.512066355	0.284778022	0.310375293	0.179901363
328	01/05/2011	0.289889758	0	0	0	0	0	0	-0.500007001	-0.780711232	-0.203866429	-0.500007001	-0.780711232	-0.203866429	0	0	0	-0.379414561	-0.661959668	-0.096587615	0	0	0	0	0	0	0	0	0	0.12059244	0.067842958	0.179139234	0	0	0	0	0.528915783	0.284778022	0.310375293	0.179901363
329	01/05/2011	0.289889758	0	0	0	0	0	0	-0.500007001	-0.780711232	-0.203866429	-0.500007001	-0.780711232	-0.203866429	0	0	0	-0.379414561	-0.661959668	-0.096587615	0	0	0	0	0	0	0	0	0	0.12059244	0.067842958	0.179139234	0	0	0	0	0.521640341	0.284778022	0.310375293	0.179901363
330	01/05/2011	0.289889758	0	0	0	0	0	0	-0.500007001	-0.780711232	-0.203866429	-0.500007001	-0.780711232	-0.203866429	0	0	0	-0.379414561	-0.661959668	-0.096587615	0	0	0	0	0	0	0	0	0	0.12059244	0.067842958	0.179139234	0	0	0	0	0.541131542	0.284778022	0.310375293	0.179901363
331	01/05/2011	0.289889758	0	0	0	0	0	0	-0.500007001	-0.780711232	-0.203866429	-0.500007001	-0.780711232	-0.203866429	0	0	0	-0.379414561	-0.661959668	-0.096587615	0	0	0	0	0	0	0	0	0	0.12059244	0.067842958	0.179139234	0	0	0	0	0.533411766	0.284778022	0.310375293	0.179901363
332	01/05/2011	0.289889758	0	0	0	0	0	0	-0.500007001	-0.780711232	-0.203866429	-0.500007001	-0.780711232	-0.203866429	0	0	0	-0.379414561	-0.661959668	-0.096587615	0	0	0	0	0	0	0	0	0	0.12059244	0.067842958	0.179139234	0	0	0	0	0.515947819	0.284778022	0.310375293	0.179901363
333	01/05/2011	0.289889758	0	0	0	0	0	0	-0.500007001	-0.780711232	-0.203866429	-0.500007001	-0.780711232	-0.203866429	0	0	0	-0.379414561	-0.661959668	-0.096587615	0	0	0	0	0	0	0	0	0	0.12059244	0.067842958	0.179139234	0	0	0	0	0.524621579	0.284778022	0.310375293	0.179901363
334	01/05/2011	0.289889758	0	0	0	0	0	0	-0.500007001	-0.780711232	-0.203866429	-0.500007001	-0.780711232	-0.203866429	0	0	0	-0.379414561	-0.661959668	-0.096587615	0	0	0	0	0	0	0	0	0	0.12059244	0.067842958	0.179139234	0	0	0	0	0.510720753	0.284778022	0.310375293	0.179901363
335	02/05/2011	0.289688816	0	0	0	0	0	0	0	0	0	0	0	0	0	0	0	0.121005115	0.069223839	0.179192936	0	0	0	0	0	0	0	0	0	0.121005115	0.069223839	0.179192936	0	0	0	0	0.649384663	0.284610844	0.310134906	0.324742645
336	02/05/2011	0.289688816	0	0	0	0	0	0	0	0	0	0	0	0	0	0	0	0.121005115	0.069223839	0.179192936	0	0	0	0	0	0	0	0	0	0.121005115	0.069223839	0.179192936	0	0	0	0.021080359	0.652652634	0.284610844	0.310134906	0.324742645
337	02/05/2011	0.289688816	0	0	0	0	0	0	0	0	0	0	0	0	0	0	0	0.121005115	0.069223839	0.179192936	0	0	0	0	0	0	0	0	0	0.121005115	0.069223839	0.179192936	0	0	0	0	0.656939474	0.284610844	0.310134906	0.324742645
338	02/05/2011	0.289688816	0	0	0	0	0	0	0	0	0	0	0	0	0	0	0	0.121005115	0.069223839	0.179192936	0	0	0	0	0	0	0	0	0	0.121005115	0.069223839	0.179192936	0	0	0	0	0.643524098	0.284610844	0.310134906	0.324742645
339	02/05/2011	0.289688816	0	0	0	0	0	0	0	0	0	0	0	0	0	0	0	0.121005115	0.069223839	0.179192936	0	0	0	0	0	0	0	0	0	0.121005115	0.069223839	0.179192936	0	0	0	0	0.658397025	0.284610844	0.310134906	0.324742645
340	02/05/2011	0.289688816	0	0	0	0	0	0	0	0	0	0	0	0	0	0	0	0.121005115	0.069223839	0.179192936	0	0	0	0	0	0	0	0	0	0.121005115	0.069223839	0.179192936	0	0	0	0.007072872	0.671430249	0.284610844	0.310134906	0.324742645
341	02/05/2011	0.289688816	0	0	0	0	0	0	0	0	0	0	0	0	0	0	0	0.121005115	0.069223839	0.179192936	0	0	0	0	0	0	0	0	0	0.121005115	0.069223839	0.179192936	0	0	0	0.013714044	0.655279078	0.284610844	0.310134906	0.324742645
342	03/05/2011	0.289487449	0	0	0	0	0	0	0	0	0	0	0	0	0	0	0	0.121274119	0.069917522	0.17920199	0	0	0	0	0	0	0	0	0	0.121274119	0.069917522	0.17920199	0	0	0	0.007337694	0.642504018	0.284435883	0.309887572	0.324594785
343	03/05/2011	0.289487449	0	0	0	0	0	0	0	0	0	0	0	0	0	0	0	0.121274119	0.069917522	0.17920199	0	0	0	0	0	0	0	0	0	0.121274119	0.069917522	0.17920199	0	0	0	0	0.65846862	0.284435883	0.309887572	0.324594785
344	03/05/2011	0.289487449	0	0	0	0	0	0	0	0	0	0	0	0	0	0	0	0.121274119	0.069917522	0.17920199	0	0	0	0	0	0	0	0	0	0.121274119	0.069917522	0.17920199	0	0	0	0.003637379	0.6652222	0.284435883	0.309887572	0.324594785
345	03/05/2011	0.289487449	0	0	0	0	0	0	0	0	0	0	0	0	0	0	0	0.121274119	0.069917522	0.17920199	0	0	0	0	0	0	0	0	0	0.121274119	0.069917522	0.17920199	0	0	0	0	0.656486751	0.284435883	0.309887572	0.324594785
346	03/05/2011	0.289487449	0	0	0	0	0	0	0	0	0	0	0	0	0	0	0	0.121274119	0.069917522	0.17920199	0	0	0	0	0	0	0	0	0	0.121274119	0.069917522	0.17920199	0	0	0	0.006782976	0.637256821	0.284435883	0.309887572	0.324594785
347	03/05/2011	0.289487449	0	0	0	0	0	0	0	0	0	0	0	0	0	0	0	0.121274119	0.069917522	0.17920199	0	0	0	0	0	0	0	0	0	0.121274119	0.069917522	0.17920199	0	0	0	0.036061537	0.646948612	0.284435883	0.309887572	0.324594785
348	03/05/2011	0.289487449	0	0	0	0	0	0	0	0	0	0	0	0	0	0	0	0.121274119	0.069917522	0.17920199	0	0	0	0	0	0	0	0	0	0.121274119	0.069917522	0.17920199	0	0	0	0.037077937	0.645398879	0.284435883	0.309887572	0.324594785
349	03/05/2011	0.289487449	0	0	0	0	0	0	0	0	0	0	0	0	0	0	0	0.121274119	0.069917522	0.17920199	0	0	0	0	0	0	0	0	0	0.121274119	0.069917522	0.17920199	0	0	0	0	0.67501533	0.284435883	0.309887572	0.324594785
350	03/05/2011	0.289487449	0	0	0	0	0	0	0	0	0	0	0	0	0	0	0	0.121274119	0.069917522	0.17920199	0	0	0	0	0	0	0	0	0	0.121274119	0.069917522	0.17920199	0	0	0	0	0.680683452	0.284435883	0.309887572	0.324594785
351	04/05/2011	0.289286183	0	0	0	0	0	0	0	0	0	0	0	0	0	0	0	0.121401319	0.069431285	0.179137216	0	0	0	0	0	0	0	0	0	0.121401319	0.069431285	0.179137216	0	0	0	0	0.647065606	0.284260999	0.309634215	0.324405907
352	04/05/2011	0.289286183	0	0	0	0	0	0	0	0	0	0	0	0	0	0	0	0.121401319	0.069431285	0.179137216	0	0	0	0	0	0	0	0	0	0.121401319	0.069431285	0.179137216	0	0	0	0.011867643	0.669110211	0.284260999	0.309634215	0.324405907
353	04/05/2011	0.289286183	0	0	0	0	0	0	0	0	0	0	0	0	0	0	0	0.121401319	0.069431285	0.179137216	0	0	0	0	0	0	0	0	0	0.121401319	0.069431285	0.179137216	0	0	0	0.002075061	0.655308216	0.284260999	0.309634215	0.324405907
354	04/05/2011	0.289286183	0	0	0	0	0	0	0	0	0	0	0	0	0	0	0	0.121401319	0.069431285	0.179137216	0	0	0	0	0	0	0	0	0	0.121401319	0.069431285	0.179137216	0	0	0	0	0.655724995	0.284260999	0.309634215	0.324405907
355	04/05/2011	0.289286183	0	0	0	0	0	0	0	0	0	0	0	0	0	0	0	0.121401319	0.069431285	0.179137216	0	0	0	0	0	0	0	0	0	0.121401319	0.069431285	0.179137216	0	0	0	0	0.660834908	0.284260999	0.309634215	0.324405907
356	04/05/2011	0.289286183	0	0	0	0	0	0	0	0	0	0	0	0	0	0	0	0.121401319	0.069431285	0.179137216	0	0	0	0	0	0	0	0	0	0.121401319	0.069431285	0.179137216	0	0	0	0	0.658994794	0.284260999	0.309634215	0.324405907
357	04/05/2011	0.289286183	0	0	0	0	0	0	0	0	0	0	0	0	0	0	0	0.121401319	0.069431285	0.179137216	0	0	0	0	0	0	0	0	0	0.121401319	0.069431285	0.179137216	0	0	0	0	0.652779356	0.284260999	0.309634215	0.324405907
358	04/05/2011	0.289286183	0	0	0	0	0	0	0	0	0	0	0	0	0	0	0	0.121401319	0.069431285	0.179137216	0	0	0	0	0	0	0	0	0	0.121401319	0.069431285	0.179137216	0	0	0	0.011209873	0.64352199	0.284260999	0.309634215	0.324405907
359	04/05/2011	0.289286183	0	0	0	0	0	0	0	0	0	0	0	0	0	0	0	0.121401319	0.069431285	0.179137216	0	0	0	0	0	0	0	0	0	0.121401319	0.069431285	0.179137216	0	0	0	0	0.642113465	0.284260999	0.309634215	0.324405907
360	04/05/2011	0.289286183	0	0	0	0	0	0	0	0	0	0	0	0	0	0	0	0.121401319	0.069431285	0.179137216	0	0	0	0	0	0	0	0	0	0.121401319	0.069431285	0.179137216	0	0	0	0.01170807	0.651199514	0.284260999	0.309634215	0.324405907
361	04/05/2011	0.289286183	0	0	0	0	0	0	0	0	0	0	0	0	0	0	0	0.121401319	0.069431285	0.179137216	0	0	0	0	0	0	0	0	0	0.121401319	0.069431285	0.179137216	0	0	0	0.013992694	0.666146289	0.284260999	0.309634215	0.324405907
362	05/05/2011	0.289085016	0	0	0	0	0	0	0	0	0	0	0	0	0	0	0	0.121388744	0.069845031	0.178819029	0	0	0	0	0	0	0	0	0	0.121388744	0.069845031	0.178819029	0	0	0	0.013279284	0.65561948	0.284086193	0.309363759	0.324176683
363	05/05/2011	0.289085016	0	0	0	0	0	0	0	0	0	0	0	0	0	0	0	0.121388744	0.069845031	0.178819029	0	0	0	0	0	0	0	0	0	0.121388744	0.069845031	0.178819029	0	0	0	0.003764952	0.675046462	0.284086193	0.309363759	0.324176683
364	05/05/2011	0.289085016	0	0	0	0	0	0	0	0	0	0	0	0	0	0	0	0.121388744	0.069845031	0.178819029	0	0	0	0	0	0	0	0	0	0.121388744	0.069845031	0.178819029	0	0	0	0.013927406	0.667468828	0.284086193	0.309363759	0.324176683
365	05/05/2011	0.289085016	0	0	0	0	0	0	0	0	0	0	0	0	0	0	0	0.121388744	0.069845031	0.178819029	0	0	0	0	0	0	0	0	0	0.121388744	0.069845031	0.178819029	0	0	0	0.022250345	0.642492871	0.284086193	0.309363759	0.324176683
366	05/05/2011	0.289085016	0	0	0	0	0	0	0	0	0	0	0	0	0	0	0	0.121388744	0.069845031	0.178819029	0	0	0	0	0	0	0	0	0	0.121388744	0.069845031	0.178819029	0	0	0	0.005109611	0.656140712	0.284086193	0.309363759	0.324176683
367	05/05/2011	0.289085016	0	0	0	0	0	0	0	0	0	0	0	0	0	0	0	0.121388744	0.069845031	0.178819029	0	0	0	0	0	0	0	0	0	0.121388744	0.069845031	0.178819029	0	0	0	0.024445495	0.653184278	0.284086193	0.309363759	0.324176683
368	05/05/2011	0.289085016	0	0	0	0	0	0	0	0	0	0	0	0	0	0	0	0.121388744	0.069845031	0.178819029	0	0	0	0	0	0	0	0	0	0.121388744	0.069845031	0.178819029	0	0	0	0	0.669776292	0.284086193	0.309363759	0.324176683
369	06/05/2011	0.288883949	0	0	0	0	0	0	0	0	0	0	0	0	0	0	0	0.121238591	0.070014559	0.17873369	0	0	0	0	0	0	0	0	0	0.121238591	0.070014559	0.17873369	0	0	0	0.026299855	0.671482404	0.283911464	0.309093466	0.323907832
370	06/05/2011	0.288883949	0	0	0	0	0	0	0	0	0	0	0	0	0	0	0	0.121238591	0.070014559	0.17873369	0	0	0	0	0	0	0	0	0	0.121238591	0.070014559	0.17873369	0	0	0	0	0.652418169	0.283911464	0.309093466	0.323907832
371	06/05/2011	0.288883949	0	0	0	0	0	0	0	0	0	0	0	0	0	0	0	0.121238591	0.070014559	0.17873369	0	0	0	0	0	0	0	0	0	0.121238591	0.070014559	0.17873369	0	0	0	0.010691113	0.666789634	0.283911464	0.309093466	0.323907832
372	07/05/2011	0.288682982	0	0	0	0	0	0	0	0	0	0	0	0	0	0	0	0.120953217	0.070322016	0.178135543	0	0	0	0	0	0	0	0	0	0.120953217	0.070322016	0.178135543	0	0	0	0.015320148	0.657051822	0.283735922	0.308823335	0.323600117
373	07/05/2011	0.288682982	0	0	0	0	0	0	0	0	0	0	0	0	0	0	0	0.120953217	0.070322016	0.178135543	0	0	0	0	0	0	0	0	0	0.120953217	0.070322016	0.178135543	0	0	0	0	0.690656112	0.283735922	0.308823335	0.323600117
374	08/05/2011	0.288482114	0	0	0	0	0	0	0	0	0	0	0	0	0	0	0	0.120535136	0.071096514	0.177219058	0	0	0	0	0	0	0	0	0	0.120535136	0.071096514	0.177219058	0	0	0	0.000132246	0.665940682	0.283540895	0.308553366	0.323254345
375	08/05/2011	0.288482114	0	0	0	0	0	0	0	0	0	0	0	0	0	0	0	0.120535136	0.071096514	0.177219058	0	0	0	0	0	0	0	0	0	0.120535136	0.071096514	0.177219058	0	0	0	0.002320448	0.669353242	0.283540895	0.308553366	0.323254345
376	08/05/2011	0.288482114	0	0	0	0	0	0	0	0	0	0	0	0	0	0	0	0.120535136	0.071096514	0.177219058	0	0	0	0	0	0	0	0	0	0.120535136	0.071096514	0.177219058	0	0	0	0.007086884	0.675142041	0.283540895	0.308553366	0.323254345
377	08/05/2011	0.288482114	0	0	0	0	0	0	0	0	0	0	0	0	0	0	0	0.120535136	0.071096514	0.177219058	0	0	0	0	0	0	0	0	0	0.120535136	0.071096514	0.177219058	0	0	0	0	0.662341565	0.283540895	0.308553366	0.323254345
378	08/05/2011	0.288482114	0	0	0	0	0	0	0	0	0	0	0	0	0	0	0	0.120535136	0.071096514	0.177219058	0	0	0	0	0	0	0	0	0	0.120535136	0.071096514	0.177219058	0	0	0	0.005041816	0.653100332	0.283540895	0.308553366	0.323254345
379	08/05/2011	0.288482114	0	0	0	0	0	0	0	0	0	0	0	0	0	0	0	0.120535136	0.071096514	0.177219058	0	0	0	0	0	0	0	0	0	0.120535136	0.071096514	0.177219058	0	0	0	0.023280974	0.655894262	0.283540895	0.308553366	0.323254345
380	08/05/2011	0.288482114	0	0	0	0	0	0	0	0	0	0	0	0	0	0	0	0.120535136	0.071096514	0.177219058	0	0	0	0	0	0	0	0	0	0.120535136	0.071096514	0.177219058	0	0	0	0.00204113	0.674808924	0.283540895	0.308553366	0.323254345
381	08/05/2011	0.288482114	0	0	0	0	0	0	0	0	0	0	0	0	0	0	0	0.120535136	0.071096514	0.177219058	0	0	0	0	0	0	0	0	0	0.120535136	0.071096514	0.177219058	0	0	0	0.023089518	0.645374912	0.283540895	0.308553366	0.323254345
382	08/05/2011	0.288482114	0	0	0	0	0	0	0	0	0	0	0	0	0	0	0	0.120535136	0.071096514	0.177219058	0	0	0	0	0	0	0	0	0	0.120535136	0.071096514	0.177219058	0	0	0	0	0.657246277	0.283540895	0.308553366	0.323254345
383	08/05/2011	0.288482114	0	0	0	0	0	0	0	0	0	0	0	0	0	0	0	0.120535136	0.071096514	0.177219058	0	0	0	0	0	0	0	0	0	0.120535136	0.071096514	0.177219058	0	0	0	0	0.700470519	0.283540895	0.308553366	0.323254345
384	09/05/2011	0.288281347	0	0	0	0	0	0	0	0	0	0	0	0	0	0	0	0.119987016	0.070894902	0.175817576	0	0	0	0	0	0	0	0	0	0.119987016	0.070894902	0.175817576	0	0	0	0	0.673845755	0.283345964	0.308283561	0.322871366
385	09/05/2011	0.288281347	0	0	0	0	0	0	0	0	0	0	0	0	0	0	0	0.119987016	0.070894902	0.175817576	0	0	0	0	0	0	0	0	0	0.119987016	0.070894902	0.175817576	0	0	0	0	0.650338961	0.283345964	0.308283561	0.322871366
386	09/05/2011	0.288281347	0	0	0	0	0	0	0	0	0	0	0	0	0	0	0	0.119987016	0.070894902	0.175817576	0	0	0	0	0	0	0	0	0	0.119987016	0.070894902	0.175817576	0	0	0	0	0.667179459	0.283345964	0.308283561	0.322871366
387	09/05/2011	0.288281347	0	0	0	0	0	0	0	0	0	0	0	0	0	0	0	0.119987016	0.070894902	0.175817576	0	0	0	0	0	0	0	0	0	0.119987016	0.070894902	0.175817576	0	0	0	0.004605472	0.654832242	0.283345964	0.308283561	0.322871366
388	10/05/2011	0.28808068	0	0	0	0	0	0	0	0	0	0	0	0	0	0	0	0.119311677	0.069669347	0.173908709	0	0	0	0	0	0	0	0	0	0.119311677	0.069669347	0.173908709	0	0	0	0.020776591	0.659601287	0.283151131	0.30801314	0.322452069
389	10/05/2011	0.28808068	0	0	0	0	0	0	0	0	0	0	0	0	0	0	0	0.119311677	0.069669347	0.173908709	0	0	0	0	0	0	0	0	0	0.119311677	0.069669347	0.173908709	0	0	0	0	0.666838542	0.283151131	0.30801314	0.322452069
390	10/05/2011	0.28808068	0	0	0	0	0	0	0	0	0	0	0	0	0	0	0	0.119311677	0.069669347	0.173908709	0	0	0	0	0	0	0	0	0	0.119311677	0.069669347	0.173908709	0	0	0	0.005923406	0.6778179	0.283151131	0.30801314	0.322452069
391	10/05/2011	0.28808068	0	0	0	0	0	0	0	0	0	0	0	0	0	0	0	0.119311677	0.069669347	0.173908709	0	0	0	0	0	0	0	0	0	0.119311677	0.069669347	0.173908709	0	0	0	0.001121633	0.651617351	0.283151131	0.30801314	0.322452069
392	10/05/2011	0.28808068	0	0	0	0	0	0	0	0	0	0	0	0	0	0	0	0.119311677	0.069669347	0.173908709	0	0	0	0	0	0	0	0	0	0.119311677	0.069669347	0.173908709	0	0	0	0.004436892	0.66553353	0.283151131	0.30801314	0.322452069
393	10/05/2011	0.28808068	0	0	0	0	0	0	0	0	0	0	0	0	0	0	0	0.119311677	0.069669347	0.173908709	0	0	0	0	0	0	0	0	0	0.119311677	0.069669347	0.173908709	0	0	0	0	0.666541119	0.283151131	0.30801314	0.322452069
394	11/05/2011	0.287880113	0	0	0	0	0	0	0	0	0	0	0	0	0	0	0	0.118512083	0.068388033	0.172251922	0	0	0	0	0	0	0	0	0	0.118512083	0.068388033	0.172251922	0	0	0	0.020770047	0.656925703	0.282956394	0.307791132	0.321997384
395	11/05/2011	0.287880113	0	0	0	0	0	0	0	0	0	0	0	0	0	0	0	0.118512083	0.068388033	0.172251922	0	0	0	0	0	0	0	0	0	0.118512083	0.068388033	0.172251922	0	0	0	0	0.685206138	0.282956394	0.307791132	0.321997384
396	11/05/2011	0.287880113	0	0	0	0	0	0	0	0	0	0	0	0	0	0	0	0.118512083	0.068388033	0.172251922	0	0	0	0	0	0	0	0	0	0.118512083	0.068388033	0.172251922	0	0	0	0	0.665003734	0.282956394	0.307791132	0.321997384
397	12/05/2011	0.287679645	0	0	0	0	0	0	0	0	0	0	0	0	0	0	0	0.117591341	0.067042152	0.170552714	0	0	0	0	0	0	0	0	0	0.117591341	0.067042152	0.170552714	0	0	0	0	0.659531222	0.282761754	0.3075074	0.32150828
398	12/05/2011	0.287679645	0	0	0	0	0	0	0	0	0	0	0	0	0	0	0	0.117591341	0.067042152	0.170552714	0	0	0	0	0	0	0	0	0	0.117591341	0.067042152	0.170552714	0	0	0	0.000416888	0.667021922	0.282761754	0.3075074	0.32150828
399	12/05/2011	0.287679645	0	0	0	0	0	0	0	0	0	0	0	0	0	0	0	0.117591341	0.067042152	0.170552714	0	0	0	0	0	0	0	0	0	0.117591341	0.067042152	0.170552714	0	0	0	0	0.655749396	0.282761754	0.3075074	0.32150828
400	12/05/2011	0.287679645	0	0	0	0	0	0	0	0	0	0	0	0	0	0	0	0.117591341	0.067042152	0.170552714	0	0	0	0	0	0	0	0	0	0.117591341	0.067042152	0.170552714	0	0	0	0	0.635201619	0.282761754	0.3075074	0.32150828
401	12/05/2011	0.287679645	0	0	0	0	0	0	0	0	0	0	0	0	0	0	0	0.117591341	0.067042152	0.170552714	0	0	0	0	0	0	0	0	0	0.117591341	0.067042152	0.170552714	0	0	0	0	0.679443427	0.282761754	0.3075074	0.32150828
402	12/05/2011	0.287679645	0	0	0	0	0	0	0	0	0	0	0	0	0	0	0	0.117591341	0.067042152	0.170552714	0	0	0	0	0	0	0	0	0	0.117591341	0.067042152	0.170552714	0	0	0	0	0.645727273	0.282761754	0.3075074	0.32150828
403	12/05/2011	0.287679645	0	0	0	0	0	0	0	0	0	0	0	0	0	0	0	0.117591341	0.067042152	0.170552714	0	0	0	0	0	0	0	0	0	0.117591341	0.067042152	0.170552714	0	0	0	0	0.652221744	0.282761754	0.3075074	0.32150828
404	12/05/2011	0.287679645	0	0	0	0	0	0	0	0	0	0	0	0	0	0	0	0.117591341	0.067042152	0.170552714	0	0	0	0	0	0	0	0	0	0.117591341	0.067042152	0.170552714	0	0	0	0.016915086	0.660414324	0.282761754	0.3075074	0.32150828
405	13/05/2011	0.287479278	0	0	0	0	0	0	0	0	0	0	0	0	0	0	0	0.116552696	0.065663616	0.168554328	0	0	0	0	0	0	0	0	0	0.116552696	0.065663616	0.168554328	0	0	0	0	0.660616721	0.282567212	0.307204813	0.320985762
406	14/05/2011	0.28727901	0	0	0	0	0	0	0	0	0	0	0	0	0	0	0	0.115399524	0.065220988	0.166371338	0	0	0	0	0	0	0	0	0	0.115399524	0.065220988	0.166371338	0	0	0	0	0.664428781	0.28237408	0.306936842	0.320430871
407	14/05/2011	0.28727901	0	0	0	0	0	0	0	0	0	0	0	0	0	0	0	0.115399524	0.065220988	0.166371338	0	0	0	0	0	0	0	0	0	0.115399524	0.065220988	0.166371338	0	0	0	0.013831777	0.668911299	0.28237408	0.306936842	0.320430871
408	14/05/2011	0.28727901	0	0	0	0	0	0	0	0	0	0	0	0	0	0	0	0.115399524	0.065220988	0.166371338	0	0	0	0	0	0	0	0	0	0.115399524	0.065220988	0.166371338	0	0	0	0	0.674005752	0.28237408	0.306936842	0.320430871
409	14/05/2011	0.28727901	0	0	0	0	0	0	0	0	0	0	0	0	0	0	0	0.115399524	0.065220988	0.166371338	0	0	0	0	0	0	0	0	0	0.115399524	0.065220988	0.166371338	0	0	0	0	0.656226603	0.28237408	0.306936842	0.320430871
410	14/05/2011	0.28727901	0	0	0	0	0	0	0	0	0	0	0	0	0	0	0	0.115399524	0.065220988	0.166371338	0	0	0	0	0	0	0	0	0	0.115399524	0.065220988	0.166371338	0	0	0	0	0.674428437	0.28237408	0.306936842	0.320430871
411	14/05/2011	0.28727901	0	0	0	0	0	0	0	0	0	0	0	0	0	0	0	0.115399524	0.065220988	0.166371338	0	0	0	0	0	0	0	0	0	0.115399524	0.065220988	0.166371338	0	0	0	0.0122937	0.644316165	0.28237408	0.306936842	0.320430871
412	14/05/2011	0.28727901	0	0	0	0	0	0	0	0	0	0	0	0	0	0	0	0.115399524	0.065220988	0.166371338	0	0	0	0	0	0	0	0	0	0.115399524	0.065220988	0.166371338	0	0	0	0	0.63911218	0.28237408	0.306936842	0.320430871
413	14/05/2011	0.28727901	0	0	0	0	0	0	0	0	0	0	0	0	0	0	0	0.115399524	0.065220988	0.166371338	0	0	0	0	0	0	0	0	0	0.115399524	0.065220988	0.166371338	0	0	0	0.012982893	0.61827351	0.28237408	0.306936842	0.320430871
414	14/05/2011	0.28727901	0	0	0	0	0	0	0	0	0	0	0	0	0	0	0	0.115399524	0.065220988	0.166371338	0	0	0	0	0	0	0	0	0	0.115399524	0.065220988	0.166371338	0	0	0	0.016668866	0.654114488	0.28237408	0.306936842	0.320430871
415	14/05/2011	0.28727901	0	0	0	0	0	0	0	0	0	0	0	0	0	0	0	0.115399524	0.065220988	0.166371338	0	0	0	0	0	0	0	0	0	0.115399524	0.065220988	0.166371338	0	0	0	0	0.649923642	0.28237408	0.306936842	0.320430871
416	15/05/2011	0.287078843	0	0	0	0	0	0	0	0	0	0	0	0	0	0	0	0.114135334	0.064317004	0.164187332	0	0	0	0	0	0	0	0	0	0.114135334	0.064317004	0.164187332	0	0	0	0.017427859	0.660977602	0.282232096	0.306668144	0.319844682
417	15/05/2011	0.287078843	0	0	0	0	0	0	0	0	0	0	0	0	0	0	0	0.114135334	0.064317004	0.164187332	0	0	0	0	0	0	0	0	0	0.114135334	0.064317004	0.164187332	0	0	0	0	0.671789033	0.282232096	0.306668144	0.319844682
418	15/05/2011	0.287078843	0	0	0	0	0	0	0	0	0	0	0	0	0	0	0	0.114135334	0.064317004	0.164187332	0	0	0	0	0	0	0	0	0	0.114135334	0.064317004	0.164187332	0	0	0	0.019919214	0.656786126	0.282232096	0.306668144	0.319844682
419	15/05/2011	0.287078843	0	0	0	0	0	0	0	0	0	0	0	0	0	0	0	0.114135334	0.064317004	0.164187332	0	0	0	0	0	0	0	0	0	0.114135334	0.064317004	0.164187332	0	0	0	0	0.661877469	0.282232096	0.306668144	0.319844682
420	16/05/2011	0.286878775	0	0	0	0	0	0	0	0	0	0	0	0	0	0	0	0.112763755	0.063811317	0.162356675	0	0	0	0	0	0	0	0	0	0.112763755	0.063811317	0.162356675	0	0	0	0	0.670633951	0.282090163	0.306399478	0.319228303
421	16/05/2011	0.286878775	0	0	0	0	0	0	0	0	0	0	0	0	0	0	0	0.112763755	0.063811317	0.162356675	0	0	0	0	0	0	0	0	0	0.112763755	0.063811317	0.162356675	0	0	0	0	0.638514817	0.282090163	0.306399478	0.319228303
422	16/05/2011	0.286878775	0	0	0	0	0	0	0	0	0	0	0	0	0	0	0	0.112763755	0.063811317	0.162356675	0	0	0	0	0	0	0	0	0	0.112763755	0.063811317	0.162356675	0	0	0	0.010159236	0.672065843	0.282090163	0.306399478	0.319228303
423	16/05/2011	0.286878775	0	0	0	0	0	0	0	0	0	0	0	0	0	0	0	0.112763755	0.063811317	0.162356675	0	0	0	0	0	0	0	0	0	0.112763755	0.063811317	0.162356675	0	0	0	0	0.656260629	0.282090163	0.306399478	0.319228303
424	16/05/2011	0.286878775	0	0	0	0	0	0	0	0	0	0	0	0	0	0	0	0.112763755	0.063811317	0.162356675	0	0	0	0	0	0	0	0	0	0.112763755	0.063811317	0.162356675	0	0	0	0	0.644800926	0.282090163	0.306399478	0.319228303
425	17/05/2011	0.286678807	0	0	0	0	0	0	0	0	0	0	0	0	0	0	0	0.111288536	0.062359569	0.161103524	0	0	0	0	0	0	0	0	0	0.111288536	0.062359569	0.161103524	0	0	0	0	0.637898961	0.281948282	0.306130974	0.318582872
426	17/05/2011	0.286678807	0	0	0	0	0	0	0	0	0	0	0	0	0	0	0	0.111288536	0.062359569	0.161103524	0	0	0	0	0	0	0	0	0	0.111288536	0.062359569	0.161103524	0	0	0	0	0.65437518	0.281948282	0.306130974	0.318582872
427	17/05/2011	0.286678807	0	0	0	0	0	0	0	0	0	0	0	0	0	0	0	0.111288536	0.062359569	0.161103524	0	0	0	0	0	0	0	0	0	0.111288536	0.062359569	0.161103524	0	0	0	0.002908401	0.700350115	0.281948282	0.306130974	0.318582872
428	17/05/2011	0.286678807	0	0	0	0	0	0	0	0	0	0	0	0	0	0	0	0.111288536	0.062359569	0.161103524	0	0	0	0	0	0	0	0	0	0.111288536	0.062359569	0.161103524	0	0	0	0.001733448	0.659283355	0.281948282	0.306130974	0.318582872
429	17/05/2011	0.286678807	0	0	0	0	0	0	0	0	0	0	0	0	0	0	0	0.111288536	0.062359569	0.161103524	0	0	0	0	0	0	0	0	0	0.111288536	0.062359569	0.161103524	0	0	0	0	0.668382256	0.281948282	0.306130974	0.318582872
430	17/05/2011	0.286678807	0	0	0	0	0	0	0	0	0	0	0	0	0	0	0	0.111288536	0.062359569	0.161103524	0	0	0	0	0	0	0	0	0	0.111288536	0.062359569	0.161103524	0	0	0	0	0.664083597	0.281948282	0.306130974	0.318582872
431	17/05/2011	0.286678807	0	0	0	0	0	0	0	0	0	0	0	0	0	0	0	0.111288536	0.062359569	0.161103524	0	0	0	0	0	0	0	0	0	0.111288536	0.062359569	0.161103524	0	0	0	0	0.653331626	0.281948282	0.306130974	0.318582872
432	18/05/2011	0.28647894	0	0	0	0	0	0	0	0	0	0	0	0	0	0	0	0.109713541	0.060834397	0.15969623	0	0	0	0	0	0	0	0	0	0.109713541	0.060834397	0.15969623	0	0	0	0	0.652701336	0.281806452	0.305862634	0.317909559
433	18/05/2011	0.28647894	0	0	0	0	0	0	0	0	0	0	0	0	0	0	0	0.109713541	0.060834397	0.15969623	0	0	0	0	0	0	0	0	0	0.109713541	0.060834397	0.15969623	0	0	0	0.016609575	0.644810918	0.281806452	0.305862634	0.317909559
434	19/05/2011	0.286279172	0	0	0	0	0	0	0	0	0	0	0	0	0	0	0	0.108042741	0.057937713	0.158298551	0	0	0	0	0	0	0	0	0	0.108042741	0.057937713	0.158298551	0	0	0	0	0.658457797	0.281652309	0.305594456	0.317209558
435	19/05/2011	0.286279172	0	0	0	0	0	0	0	0	0	0	0	0	0	0	0	0.108042741	0.057937713	0.158298551	0	0	0	0	0	0	0	0	0	0.108042741	0.057937713	0.158298551	0	0	0	0.001864177	0.660464142	0.281652309	0.305594456	0.317209558
436	19/05/2011	0.286279172	0	0	0	0	0	0	0	0	0	0	0	0	0	0	0	0.108042741	0.057937713	0.158298551	0	0	0	0	0	0	0	0	0	0.108042741	0.057937713	0.158298551	0	0	0	0	0.65760028	0.281652309	0.305594456	0.317209558
437	19/05/2011	0.286279172	0	0	0	0	0	0	0	0	0	0	0	0	0	0	0	0.108042741	0.057937713	0.158298551	0	0	0	0	0	0	0	0	0	0.108042741	0.057937713	0.158298551	0	0	0	0	0.675183419	0.281652309	0.305594456	0.317209558
438	19/05/2011	0.286279172	0	0	0	0	0	0	0	0	0	0	0	0	0	0	0	0.108042741	0.057937713	0.158298551	0	0	0	0	0	0	0	0	0	0.108042741	0.057937713	0.158298551	0	0	0	0.002585646	0.649549196	0.281652309	0.305594456	0.317209558
439	19/05/2011	0.286279172	0	0	0	0	0	0	0	0	0	0	0	0	0	0	0	0.108042741	0.057937713	0.158298551	0	0	0	0	0	0	0	0	0	0.108042741	0.057937713	0.158298551	0	0	0	0	0.668614466	0.281652309	0.305594456	0.317209558
440	20/05/2011	0.286079504	0	0	0	0	0	0	0	0	0	0	0	0	0	0	0	0.10628021	0.056195962	0.1567638	0	0	0	0	0	0	0	0	0	0.10628021	0.056195962	0.1567638	0	0	0	0	0.661999993	0.281478274	0.305326441	0.316484094
441	20/05/2011	0.286079504	0	0	0	0	0	0	0	0	0	0	0	0	0	0	0	0.10628021	0.056195962	0.1567638	0	0	0	0	0	0	0	0	0	0.10628021	0.056195962	0.1567638	0	0	0	0	0.655503137	0.281478274	0.305326441	0.316484094
442	20/05/2011	0.286079504	0	0	0	0	0	0	0	0	0	0	0	0	0	0	0	0.10628021	0.056195962	0.1567638	0	0	0	0	0	0	0	0	0	0.10628021	0.056195962	0.1567638	0	0	0	0	0.640049057	0.281478274	0.305326441	0.316484094
443	20/05/2011	0.286079504	0	0	0	0	0	0	0	0	0	0	0	0	0	0	0	0.10628021	0.056195962	0.1567638	0	0	0	0	0	0	0	0	0	0.10628021	0.056195962	0.1567638	0	0	0	0.003798101	0.682256182	0.281478274	0.305326441	0.316484094
444	20/05/2011	0.286079504	0	0	0	0	0	0	0	0	0	0	0	0	0	0	0	0.10628021	0.056195962	0.1567638	0	0	0	0	0	0	0	0	0	0.10628021	0.056195962	0.1567638	0	0	0	0	0.658021926	0.281478274	0.305326441	0.316484094
445	20/05/2011	0.286079504	0	0	0	0	0	0	0	0	0	0	0	0	0	0	0	0.10628021	0.056195962	0.1567638	0	0	0	0	0	0	0	0	0	0.10628021	0.056195962	0.1567638	0	0	0	0.014858436	0.65241867	0.281478274	0.305326441	0.316484094
446	20/05/2011	0.286079504	0	0	0	0	0	0	0	0	0	0	0	0	0	0	0	0.10628021	0.056195962	0.1567638	0	0	0	0	0	0	0	0	0	0.10628021	0.056195962	0.1567638	0	0	0	0.009238785	0.641128226	0.281478274	0.305326441	0.316484094
447	20/05/2011	0.286079504	0	0	0	0	0	0	0	0	0	0	0	0	0	0	0	0.10628021	0.056195962	0.1567638	0	0	0	0	0	0	0	0	0	0.10628021	0.056195962	0.1567638	0	0	0	0.012264604	0.66417462	0.281478274	0.305326441	0.316484094
448	20/05/2011	0.286079504	0	0	0	0	0	0	0	0	0	0	0	0	0	0	0	0.10628021	0.056195962	0.1567638	0	0	0	0	0	0	0	0	0	0.10628021	0.056195962	0.1567638	0	0	0	0.003265792	0.648866676	0.281478274	0.305326441	0.316484094
449	20/05/2011	0.286079504	0	0	0	0	0	0	0	0	0	0	0	0	0	0	0	0.10628021	0.056195962	0.1567638	0	0	0	0	0	0	0	0	0	0.10628021	0.056195962	0.1567638	0	0	0	0	0.663847587	0.281478274	0.305326441	0.316484094
450	21/05/2011	0.285879113	0	0	0	0	0	0	0	0	0	0	0	0	0	0	0	0.104430123	0.054498701	0.15622235	0	0	0	0	0	0	0	0	0	0.104430123	0.054498701	0.15622235	0	0	0	0	0.661874408	0.281301035	0.305062026	0.315733504
451	21/05/2011	0.285879113	0	0	0	0	0	0	0	0	0	0	0	0	0	0	0	0.104430123	0.054498701	0.15622235	0	0	0	0	0	0	0	0	0	0.104430123	0.054498701	0.15622235	0	0	0	0	0.659600782	0.281301035	0.305062026	0.315733504
452	21/05/2011	0.285879113	0	0	0	0	0	0	0	0	0	0	0	0	0	0	0	0.104430123	0.054498701	0.15622235	0	0	0	0	0	0	0	0	0	0.104430123	0.054498701	0.15622235	0	0	0	0	0.655829286	0.281301035	0.305062026	0.315733504
453	21/05/2011	0.285879113	0	0	0	0	0	0	0	0	0	0	0	0	0	0	0	0.104430123	0.054498701	0.15622235	0	0	0	0	0	0	0	0	0	0.104430123	0.054498701	0.15622235	0	0	0	0	0.644241693	0.281301035	0.305062026	0.315733504
454	21/05/2011	0.285879113	0	0	0	0	0	0	0	0	0	0	0	0	0	0	0	0.104430123	0.054498701	0.15622235	0	0	0	0	0	0	0	0	0	0.104430123	0.054498701	0.15622235	0	0	0	0	0.649176619	0.281301035	0.305062026	0.315733504
455	22/05/2011	0.285678822	0	0	0	0	0	0	0	0	0	0	0	0	0	0	0	0.102496744	0.053381735	0.154147142	0	0	0	0	0	0	0	0	0	0.102496744	0.053381735	0.154147142	0	0	0	0	0.646375849	0.281123876	0.304797769	0.314959971
456	22/05/2011	0.285678822	0	0	0	0	0	0	0	0	0	0	0	0	0	0	0	0.102496744	0.053381735	0.154147142	0	0	0	0	0	0	0	0	0	0.102496744	0.053381735	0.154147142	0	0	0	0	0.659125346	0.281123876	0.304797769	0.314959971
457	23/05/2011	0.285478632	0	0	0	0	0	0	0	0	0	0	0	0	0	0	0	0.100484425	0.051593833	0.152596459	0	0	0	0	0	0	0	0	0	0.100484425	0.051593833	0.152596459	0	0	0	0	0.654414677	0.280946799	0.304533671	0.314164788
458	23/05/2011	0.285478632	0	0	0	0	0	0	0	0	0	0	0	0	0	0	0	0.100484425	0.051593833	0.152596459	0	0	0	0	0	0	0	0	0	0.100484425	0.051593833	0.152596459	0	0	0	0	0.652061537	0.280946799	0.304533671	0.314164788
459	23/05/2011	0.285478632	0	0	0	0	0	0	0	0	0	0	0	0	0	0	0	0.100484425	0.051593833	0.152596459	0	0	0	0	0	0	0	0	0	0.100484425	0.051593833	0.152596459	0	0	0	0	0.64549271	0.280946799	0.304533671	0.314164788
460	23/05/2011	0.285478632	0	0	0	0	0	0	0	0	0	0	0	0	0	0	0	0.100484425	0.051593833	0.152596459	0	0	0	0	0	0	0	0	0	0.100484425	0.051593833	0.152596459	0	0	0	0	0.644501408	0.280946799	0.304533671	0.314164788
461	23/05/2011	0.285478632	0	0	0	0	0	0	0	0	0	0	0	0	0	0	0	0.100484425	0.051593833	0.152596459	0	0	0	0	0	0	0	0	0	0.100484425	0.051593833	0.152596459	0	0	0	0	0.681261103	0.280946799	0.304533671	0.314164788
462	23/05/2011	0.285478632	0	0	0	0	0	0	0	0	0	0	0	0	0	0	0	0.100484425	0.051593833	0.152596459	0	0	0	0	0	0	0	0	0	0.100484425	0.051593833	0.152596459	0	0	0	0	0.652371689	0.280946799	0.304533671	0.314164788
463	24/05/2011	0.285278543	0	0	0	0	0	0	0	0	0	0	0	0	0	0	0	0.098397599	0.050009149	0.150598103	0	0	0	0	0	0	0	0	0	0.098397599	0.050009149	0.150598103	0	0	0	0	0.636168283	0.280769812	0.304269732	0.313349266
464	24/05/2011	0.285278543	0	0	0	0	0	0	0	0	0	0	0	0	0	0	0	0.098397599	0.050009149	0.150598103	0	0	0	0	0	0	0	0	0	0.098397599	0.050009149	0.150598103	0	0	0	0	0.652954279	0.280769812	0.304269732	0.313349266
465	24/05/2011	0.285278543	0	0	0	0	0	0	0	0	0	0	0	0	0	0	0	0.098397599	0.050009149	0.150598103	0	0	0	0	0	0	0	0	0	0.098397599	0.050009149	0.150598103	0	0	0	0	0.651306005	0.280769812	0.304269732	0.313349266
466	24/05/2011	0.285278543	0	0	0	0	0	0	0	0	0	0	0	0	0	0	0	0.098397599	0.050009149	0.150598103	0	0	0	0	0	0	0	0	0	0.098397599	0.050009149	0.150598103	0	0	0	0.01218777	0.638072554	0.280769812	0.304269732	0.313349266
467	24/05/2011	0.285278543	0	0	0	0	0	0	0	0	0	0	0	0	0	0	0	0.098397599	0.050009149	0.150598103	0	0	0	0	0	0	0	0	0	0.098397599	0.050009149	0.150598103	0	0	0	0	0.634824077	0.280769812	0.304269732	0.313349266
468	24/05/2011	0.285278543	0	0	0	0	0	0	0	0	0	0	0	0	0	0	0	0.098397599	0.050009149	0.150598103	0	0	0	0	0	0	0	0	0	0.098397599	0.050009149	0.150598103	0	0	0	0	0.642899049	0.280769812	0.304269732	0.313349266
469	24/05/2011	0.285278543	0	0	0	0	0	0	0	0	0	0	0	0	0	0	0	0.098397599	0.050009149	0.150598103	0	0	0	0	0	0	0	0	0	0.098397599	0.050009149	0.150598103	0	0	0	0	0.635568453	0.280769812	0.304269732	0.313349266
470	24/05/2011	0.285278543	0	0	0	0	0	0	0	0	0	0	0	0	0	0	0	0.098397599	0.050009149	0.150598103	0	0	0	0	0	0	0	0	0	0.098397599	0.050009149	0.150598103	0	0	0	0	0.641312794	0.280769812	0.304269732	0.313349266
471	25/05/2011	0.285078555	0	0	0	0	0	0	0	0	0	0	0	0	0	0	0	0.096240773	0.04734186	0.147854676	0	0	0	0	0	0	0	0	0	0.096240773	0.04734186	0.147854676	0	0	0	0	0.659318941	0.280593914	0.304031479	0.312514735
472	25/05/2011	0.285078555	0	0	0	0	0	0	0	0	0	0	0	0	0	0	0	0.096240773	0.04734186	0.147854676	0	0	0	0	0	0	0	0	0	0.096240773	0.04734186	0.147854676	0	0	0	0.000755577	0.678606329	0.280593914	0.304031479	0.312514735
473	25/05/2011	0.285078555	0	0	0	0	0	0	0	0	0	0	0	0	0	0	0	0.096240773	0.04734186	0.147854676	0	0	0	0	0	0	0	0	0	0.096240773	0.04734186	0.147854676	0	0	0	0.004740203	0.649691903	0.280593914	0.304031479	0.312514735
474	25/05/2011	0.285078555	0	0	0	0	0	0	0	0	0	0	0	0	0	0	0	0.096240773	0.04734186	0.147854676	0	0	0	0	0	0	0	0	0	0.096240773	0.04734186	0.147854676	0	0	0	0	0.658403831	0.280593914	0.304031479	0.312514735
475	25/05/2011	0.285078555	0	0	0	0	0	0	0	0	0	0	0	0	0	0	0	0.096240773	0.04734186	0.147854676	0	0	0	0	0	0	0	0	0	0.096240773	0.04734186	0.147854676	0	0	0	0.013529774	0.644729736	0.280593914	0.304031479	0.312514735
476	25/05/2011	0.285078555	0	0	0	0	0	0	0	0	0	0	0	0	0	0	0	0.096240773	0.04734186	0.147854676	0	0	0	0	0	0	0	0	0	0.096240773	0.04734186	0.147854676	0	0	0	0	0.629663501	0.280593914	0.304031479	0.312514735
477	25/05/2011	0.285078555	0	0	0	0	0	0	0	0	0	0	0	0	0	0	0	0.096240773	0.04734186	0.147854676	0	0	0	0	0	0	0	0	0	0.096240773	0.04734186	0.147854676	0	0	0	0.006860991	0.639801081	0.280593914	0.304031479	0.312514735
478	26/05/2011	0.284878667	0	0	0	0	0	0	0	0	0	0	0	0	0	0	0	0.094018524	0.044696354	0.145725871	0	0	0	0	0	0	0	0	0	0.094018524	0.044696354	0.145725871	0	0	0	0	0.665360918	0.280418096	0.30382934	0.311662539
479	26/05/2011	0.284878667	0	0	0	0	0	0	0	0	0	0	0	0	0	0	0	0.094018524	0.044696354	0.145725871	0	0	0	0	0	0	0	0	0	0.094018524	0.044696354	0.145725871	0	0	0	0	0.635246491	0.280418096	0.30382934	0.311662539
480	26/05/2011	0.284878667	0	0	0	0	0	0	0	0	0	0	0	0	0	0	0	0.094018524	0.044696354	0.145725871	0	0	0	0	0	0	0	0	0	0.094018524	0.044696354	0.145725871	0	0	0	0	0.649674906	0.280418096	0.30382934	0.311662539
481	26/05/2011	0.284878667	0	0	0	0	0	0	0	0	0	0	0	0	0	0	0	0.094018524	0.044696354	0.145725871	0	0	0	0	0	0	0	0	0	0.094018524	0.044696354	0.145725871	0	0	0	0	0.642917156	0.280418096	0.30382934	0.311662539
482	26/05/2011	0.284878667	0	0	0	0	0	0	0	0	0	0	0	0	0	0	0	0.094018524	0.044696354	0.145725871	0	0	0	0	0	0	0	0	0	0.094018524	0.044696354	0.145725871	0	0	0	0	0.660331363	0.280418096	0.30382934	0.311662539
483	26/05/2011	0.284878667	0	0	0	0	0	0	0	0	0	0	0	0	0	0	0	0.094018524	0.044696354	0.145725871	0	0	0	0	0	0	0	0	0	0.094018524	0.044696354	0.145725871	0	0	0	0	0.646022626	0.280418096	0.30382934	0.311662539
484	27/05/2011	0.28467888	0	0	0	0	0	0	0	0	0	0	0	0	0	0	0	0.091735493	0.042784169	0.143623306	0	0	0	0	0	0	0	0	0	0.091735493	0.042784169	0.143623306	0	0	0	0	0.669370368	0.280242358	0.303627296	0.310794038
485	27/05/2011	0.28467888	0	0	0	0	0	0	0	0	0	0	0	0	0	0	0	0.091735493	0.042784169	0.143623306	0	0	0	0	0	0	0	0	0	0.091735493	0.042784169	0.143623306	0	0	0	0	0.636609823	0.280242358	0.303627296	0.310794038
486	27/05/2011	0.28467888	0	0	0	0	0	0	0	0	0	0	0	0	0	0	0	0.091735493	0.042784169	0.143623306	0	0	0	0	0	0	0	0	0	0.091735493	0.042784169	0.143623306	0	0	0	0.003445924	0.664171939	0.280242358	0.303627296	0.310794038
487	27/05/2011	0.28467888	0	0	0	0	0	0	0	0	0	0	0	0	0	0	0	0.091735493	0.042784169	0.143623306	0	0	0	0	0	0	0	0	0	0.091735493	0.042784169	0.143623306	0	0	0	0	0.656831161	0.280242358	0.303627296	0.310794038
488	27/05/2011	0.28467888	0	0	0	0	0	0	0	0	0	0	0	0	0	0	0	0.091735493	0.042784169	0.143623306	0	0	0	0	0	0	0	0	0	0.091735493	0.042784169	0.143623306	0	0	0	0.001077636	0.642279608	0.280242358	0.303627296	0.310794038
489	27/05/2011	0.28467888	0	0	0	0	0	0	0	0	0	0	0	0	0	0	0	0.091735493	0.042784169	0.143623306	0	0	0	0	0	0	0	0	0	0.091735493	0.042784169	0.143623306	0	0	0	0.002731825	0.642056125	0.280242358	0.303627296	0.310794038
490	27/05/2011	0.28467888	0	0	0	0	0	0	0	0	0	0	0	0	0	0	0	0.091735493	0.042784169	0.143623306	0	0	0	0	0	0	0	0	0	0.091735493	0.042784169	0.143623306	0	0	0	0	0.650578711	0.280242358	0.303627296	0.310794038
491	27/05/2011	0.28467888	0	0	0	0	0	0	0	0	0	0	0	0	0	0	0	0.091735493	0.042784169	0.143623306	0	0	0	0	0	0	0	0	0	0.091735493	0.042784169	0.143623306	0	0	0	0	0.653438441	0.280242358	0.303627296	0.310794038
492	27/05/2011	0.28467888	0	0	0	0	0	0	0	0	0	0	0	0	0	0	0	0.091735493	0.042784169	0.143623306	0	0	0	0	0	0	0	0	0	0.091735493	0.042784169	0.143623306	0	0	0	0	0.627168377	0.280242358	0.303627296	0.310794038
493	28/05/2011	0.284479195	0	0	0	0	0	0	0	0	0	0	0	0	0	0	0	0.089396376	0.040750193	0.141495745	0	0	0	0	0	0	0	0	0	0.089396376	0.040750193	0.141495745	0	0	0	0	0.629979207	0.2800667	0.303425344	0.309910604
494	28/05/2011	0.284479195	0	0	0	0	0	0	0	0	0	0	0	0	0	0	0	0.089396376	0.040750193	0.141495745	0	0	0	0	0	0	0	0	0	0.089396376	0.040750193	0.141495745	0	0	0	0.014947522	0.635645323	0.2800667	0.303425344	0.309910604
495	28/05/2011	0.284479195	0	0	0	0	0	0	0	0	0	0	0	0	0	0	0	0.089396376	0.040750193	0.141495745	0	0	0	0	0	0	0	0	0	0.089396376	0.040750193	0.141495745	0	0	0	0	0.63408011	0.2800667	0.303425344	0.309910604
496	28/05/2011	0.284479195	0	0	0	0	0	0	0	0	0	0	0	0	0	0	0	0.089396376	0.040750193	0.141495745	0	0	0	0	0	0	0	0	0	0.089396376	0.040750193	0.141495745	0	0	0	0	0.658138115	0.2800667	0.303425344	0.309910604
497	28/05/2011	0.284479195	0	0	0	0	0	0	0	0	0	0	0	0	0	0	0	0.089396376	0.040750193	0.141495745	0	0	0	0	0	0	0	0	0	0.089396376	0.040750193	0.141495745	0	0	0	0	0.667908469	0.2800667	0.303425344	0.309910604
498	28/05/2011	0.284479195	0	0	0	0	0	0	0	0	0	0	0	0	0	0	0	0.089396376	0.040750193	0.141495745	0	0	0	0	0	0	0	0	0	0.089396376	0.040750193	0.141495745	0	0	0	0	0.658119473	0.2800667	0.303425344	0.309910604
499	28/05/2011	0.284479195	0	0	0	0	0	0	0	0	0	0	0	0	0	0	0	0.089396376	0.040750193	0.141495745	0	0	0	0	0	0	0	0	0	0.089396376	0.040750193	0.141495745	0	0	0	0	0.638602387	0.2800667	0.303425344	0.309910604
500	28/05/2011	0.284479195	0	0	0	0	0	0	0	0	0	0	0	0	0	0	0	0.089396376	0.040750193	0.141495745	0	0	0	0	0	0	0	0	0	0.089396376	0.040750193	0.141495745	0	0	0	0	0.65913358	0.2800667	0.303425344	0.309910604
501	28/05/2011	0.284479195	0	0	0	0	0	0	0	0	0	0	0	0	0	0	0	0.089396376	0.040750193	0.141495745	0	0	0	0	0	0	0	0	0	0.089396376	0.040750193	0.141495745	0	0	0	0	0.619028324	0.2800667	0.303425344	0.309910604
502	29/05/2011	0.28427961	0	0	0	0	0	0	0	0	0	0	0	0	0	0	0	0.087005921	0.03838147	0.139477756	0	0	0	0	0	0	0	0	0	0.087005921	0.03838147	0.139477756	0	0	0	0.000356281	0.644813768	0.279891122	0.303223486	0.309013619
503	29/05/2011	0.28427961	0	0	0	0	0	0	0	0	0	0	0	0	0	0	0	0.087005921	0.03838147	0.139477756	0	0	0	0	0	0	0	0	0	0.087005921	0.03838147	0.139477756	0	0	0	0	0.669157454	0.279891122	0.303223486	0.309013619
504	29/05/2011	0.28427961	0	0	0	0	0	0	0	0	0	0	0	0	0	0	0	0.087005921	0.03838147	0.139477756	0	0	0	0	0	0	0	0	0	0.087005921	0.03838147	0.139477756	0	0	0	0	0.640080852	0.279891122	0.303223486	0.309013619
505	29/05/2011	0.28427961	0	0	0	0	0	0	0	0	0	0	0	0	0	0	0	0.087005921	0.03838147	0.139477756	0	0	0	0	0	0	0	0	0	0.087005921	0.03838147	0.139477756	0	0	0	0.005559664	0.631597331	0.279891122	0.303223486	0.309013619
506	30/05/2011	0.284080126	0	0	0	0	0	0	0	0	0	0	0	0	0	0	0	0.084568921	0.035815042	0.137302766	0	0	0	0	0	0	0	0	0	0.084568921	0.035815042	0.137302766	0	0	0	0.007257141	0.654293861	0.279715624	0.303021722	0.308104476
507	30/05/2011	0.284080126	0	0	0	0	0	0	0	0	0	0	0	0	0	0	0	0.084568921	0.035815042	0.137302766	0	0	0	0	0	0	0	0	0	0.084568921	0.035815042	0.137302766	0	0	0	0	0.653915282	0.279715624	0.303021722	0.308104476
508	30/05/2011	0.284080126	0	0	0	0	0	0	0	0	0	0	0	0	0	0	0	0.084568921	0.035815042	0.137302766	0	0	0	0	0	0	0	0	0	0.084568921	0.035815042	0.137302766	0	0	0	0	0.657789866	0.279715624	0.303021722	0.308104476
509	30/05/2011	0.284080126	0	0	0	0	0	0	0	0	0	0	0	0	0	0	0	0.084568921	0.035815042	0.137302766	0	0	0	0	0	0	0	0	0	0.084568921	0.035815042	0.137302766	0	0	0	0	0.624371006	0.279715624	0.303021722	0.308104476
510	31/05/2011	0.283880743	0	0	0	0	0	0	0	0	0	0	0	0	0	0	0	0.082090206	0.033184136	0.134734664	0	0	0	0	0	0	0	0	0	0.082090206	0.033184136	0.134734664	0	0	0	0.004291983	0.637368086	0.279540205	0.302820051	0.307184571
511	31/05/2011	0.283880743	0	0	0	0	0	0	0	0	0	0	0	0	0	0	0	0.082090206	0.033184136	0.134734664	0	0	0	0	0	0	0	0	0	0.082090206	0.033184136	0.134734664	0	0	0	0	0.635446909	0.279540205	0.302820051	0.307184571
512	31/05/2011	0.283880743	0	0	0	0	0	0	0	0	0	0	0	0	0	0	0	0.082090206	0.033184136	0.134734664	0	0	0	0	0	0	0	0	0	0.082090206	0.033184136	0.134734664	0	0	0	0	0.656253394	0.279540205	0.302820051	0.307184571
513	01/06/2011	0.28368146	0	0	0	0	0	0	0	0	0	0	0	0	0	0	0	0.07957464	0.030588652	0.131138603	0	0	0	0	0	0	0	0	0	0.07957464	0.030588652	0.131138603	0	0	0	0	0.640608618	0.279365156	0.302617777	0.30625531
514	01/06/2011	0.28368146	0	0	0	0	0	0	0	0	0	0	0	0	0	0	0	0.07957464	0.030588652	0.131138603	0	0	0	0	0	0	0	0	0	0.07957464	0.030588652	0.131138603	0	0	0	0	0.676047146	0.279365156	0.302617777	0.30625531
515	01/06/2011	0.28368146	0	0	0	0	0	0	0	0	0	0	0	0	0	0	0	0.07957464	0.030588652	0.131138603	0	0	0	0	0	0	0	0	0	0.07957464	0.030588652	0.131138603	0	0	0	0	0.651194422	0.279365156	0.302617777	0.30625531
516	01/06/2011	0.28368146	0	0	0	0	0	0	0	0	0	0	0	0	0	0	0	0.07957464	0.030588652	0.131138603	0	0	0	0	0	0	0	0	0	0.07957464	0.030588652	0.131138603	0	0	0	0	0.640141953	0.279365156	0.302617777	0.30625531
517	01/06/2011	0.28368146	0	0	0	0	0	0	0	0	0	0	0	0	0	0	0	0.07957464	0.030588652	0.131138603	0	0	0	0	0	0	0	0	0	0.07957464	0.030588652	0.131138603	0	0	0	0	0.639970357	0.279365156	0.302617777	0.30625531
518	01/06/2011	0.28368146	0	0	0	0	0	0	0	0	0	0	0	0	0	0	0	0.07957464	0.030588652	0.131138603	0	0	0	0	0	0	0	0	0	0.07957464	0.030588652	0.131138603	0	0	0	0	0.638771729	0.279365156	0.302617777	0.30625531
519	01/06/2011	0.28368146	0	0	0	0	0	0	0	0	0	0	0	0	0	0	0	0.07957464	0.030588652	0.131138603	0	0	0	0	0	0	0	0	0	0.07957464	0.030588652	0.131138603	0	0	0	0	0.670630065	0.279365156	0.302617777	0.30625531
520	01/06/2011	0.28368146	0	0	0	0	0	0	0	0	0	0	0	0	0	0	0	0.07957464	0.030588652	0.131138603	0	0	0	0	0	0	0	0	0	0.07957464	0.030588652	0.131138603	0	0	0	0	0.655453528	0.279365156	0.302617777	0.30625531
521	01/06/2011	0.28368146	0	0	0	0	0	0	0	0	0	0	0	0	0	0	0	0.07957464	0.030588652	0.131138603	0	0	0	0	0	0	0	0	0	0.07957464	0.030588652	0.131138603	0	0	0	0	0.641803863	0.279365156	0.302617777	0.30625531
522	01/06/2011	0.28368146	0	0	0	0	0	0	0	0	0	0	0	0	0	0	0	0.07957464	0.030588652	0.131138603	0	0	0	0	0	0	0	0	0	0.07957464	0.030588652	0.131138603	0	0	0	0.001693543	0.633893896	0.279365156	0.302617777	0.30625531
523	01/06/2011	0.28368146	0	0	0	0	0	0	0	0	0	0	0	0	0	0	0	0.07957464	0.030588652	0.131138603	0	0	0	0	0	0	0	0	0	0.07957464	0.030588652	0.131138603	0	0	0	0.00755883	0.6351106	0.279365156	0.302617777	0.30625531
524	01/06/2011	0.28368146	0	0	0	0	0	0	0	0	0	0	0	0	0	0	0	0.07957464	0.030588652	0.131138603	0	0	0	0	0	0	0	0	0	0.07957464	0.030588652	0.131138603	0	0	0	0	0.633114826	0.279365156	0.302617777	0.30625531
525	01/06/2011	0.28368146	0	0	0	0	0	0	0	0	0	0	0	0	0	0	0	0.07957464	0.030588652	0.131138603	0	0	0	0	0	0	0	0	0	0.07957464	0.030588652	0.131138603	0	0	0	0	0.663474578	0.279365156	0.302617777	0.30625531
526	01/06/2011	0.28368146	0	0	0	0	0	0	0	0	0	0	0	0	0	0	0	0.07957464	0.030588652	0.131138603	0	0	0	0	0	0	0	0	0	0.07957464	0.030588652	0.131138603	0	0	0	0	0.635154606	0.279365156	0.302617777	0.30625531
527	02/06/2011	0.283482279	0	0	0	0	0	0	0	0	0	0	0	0	0	0	0	0.077027111	0.028000886	0.128195521	0	0	0	0	0	0	0	0	0	0.077027111	0.028000886	0.128195521	0	0	0	0	0.637004789	0.279149842	0.302407122	0.3053181
528	02/06/2011	0.283482279	0	0	0	0	0	0	0	0	0	0	0	0	0	0	0	0.077027111	0.028000886	0.128195521	0	0	0	0	0	0	0	0	0	0.077027111	0.028000886	0.128195521	0	0	0	0	0.659551059	0.279149842	0.302407122	0.3053181
529	02/06/2011	0.283482279	0	0	0	0	0	0	0	0	0	0	0	0	0	0	0	0.077027111	0.028000886	0.128195521	0	0	0	0	0	0	0	0	0	0.077027111	0.028000886	0.128195521	0	0	0	0	0.633888723	0.279149842	0.302407122	0.3053181
530	02/06/2011	0.283482279	0	0	0	0	0	0	0	0	0	0	0	0	0	0	0	0.077027111	0.028000886	0.128195521	0	0	0	0	0	0	0	0	0	0.077027111	0.028000886	0.128195521	0	0	0	0	0.641620451	0.279149842	0.302407122	0.3053181
531	02/06/2011	0.283482279	0	0	0	0	0	0	0	0	0	0	0	0	0	0	0	0.077027111	0.028000886	0.128195521	0	0	0	0	0	0	0	0	0	0.077027111	0.028000886	0.128195521	0	0	0	0	0.612912031	0.279149842	0.302407122	0.3053181
532	02/06/2011	0.283482279	0	0	0	0	0	0	0	0	0	0	0	0	0	0	0	0.077027111	0.028000886	0.128195521	0	0	0	0	0	0	0	0	0	0.077027111	0.028000886	0.128195521	0	0	0	0	0.638184786	0.279149842	0.302407122	0.3053181
533	02/06/2011	0.283482279	0	0	0	0	0	0	0	0	0	0	0	0	0	0	0	0.077027111	0.028000886	0.128195521	0	0	0	0	0	0	0	0	0	0.077027111	0.028000886	0.128195521	0	0	0	0	0.650383453	0.279149842	0.302407122	0.3053181
534	02/06/2011	0.283482279	0	0	0	0	0	0	0	0	0	0	0	0	0	0	0	0.077027111	0.028000886	0.128195521	0	0	0	0	0	0	0	0	0	0.077027111	0.028000886	0.128195521	0	0	0	0	0.637409992	0.279149842	0.302407122	0.3053181
535	02/06/2011	0.283482279	0	0	0	0	0	0	0	0	0	0	0	0	0	0	0	0.077027111	0.028000886	0.128195521	0	0	0	0	0	0	0	0	0	0.077027111	0.028000886	0.128195521	0	0	0	0	0.642976166	0.279149842	0.302407122	0.3053181
536	02/06/2011	0.283482279	0	0	0	0	0	0	0	0	0	0	0	0	0	0	0	0.077027111	0.028000886	0.128195521	0	0	0	0	0	0	0	0	0	0.077027111	0.028000886	0.128195521	0	0	0	0	0.642598536	0.279149842	0.302407122	0.3053181
537	03/06/2011	0.283283198	0	0	0	0	0	0	0	0	0	0	0	0	0	0	0	0.074452527	0.024712561	0.125237293	0	0	0	0	0	0	0	0	0	0.074452527	0.024712561	0.125237293	0	0	0	0	0.618130736	0.278912339	0.302102632	0.304374348
538	03/06/2011	0.283283198	0	0	0	0	0	0	0	0	0	0	0	0	0	0	0	0.074452527	0.024712561	0.125237293	0	0	0	0	0	0	0	0	0	0.074452527	0.024712561	0.125237293	0	0	0	0	0.647265237	0.278912339	0.302102632	0.304374348
539	03/06/2011	0.283283198	0	0	0	0	0	0	0	0	0	0	0	0	0	0	0	0.074452527	0.024712561	0.125237293	0	0	0	0	0	0	0	0	0	0.074452527	0.024712561	0.125237293	0	0	0	0	0.629000046	0.278912339	0.302102632	0.304374348
540	03/06/2011	0.283283198	0	0	0	0	0	0	0	0	0	0	0	0	0	0	0	0.074452527	0.024712561	0.125237293	0	0	0	0	0	0	0	0	0	0.074452527	0.024712561	0.125237293	0	0	0	0	0.637871443	0.278912339	0.302102632	0.304374348
541	03/06/2011	0.283283198	0	0	0	0	0	0	0	0	0	0	0	0	0	0	0	0.074452527	0.024712561	0.125237293	0	0	0	0	0	0	0	0	0	0.074452527	0.024712561	0.125237293	0	0	0	0	0.612007125	0.278912339	0.302102632	0.304374348
542	04/06/2011	0.283084218	0	0	0	0	0	0	0	0	0	0	0	0	0	0	0	0.071855809	0.021741831	0.121540337	0	0	0	0	0	0	0	0	0	0.071855809	0.021741831	0.121540337	0	0	0	0	0.650245065	0.278758621	0.301798054	0.303425464
543	04/06/2011	0.283084218	0	0	0	0	0	0	0	0	0	0	0	0	0	0	0	0.071855809	0.021741831	0.121540337	0	0	0	0	0	0	0	0	0	0.071855809	0.021741831	0.121540337	0	0	0	0.012424056	0.653463571	0.278758621	0.301798054	0.303425464
544	04/06/2011	0.283084218	0	0	0	0	0	0	0	0	0	0	0	0	0	0	0	0.071855809	0.021741831	0.121540337	0	0	0	0	0	0	0	0	0	0.071855809	0.021741831	0.121540337	0	0	0	0	0.66060434	0.278758621	0.301798054	0.303425464
545	04/06/2011	0.283084218	0	0	0	0	0	0	0	0	0	0	0	0	0	0	0	0.071855809	0.021741831	0.121540337	0	0	0	0	0	0	0	0	0	0.071855809	0.021741831	0.121540337	0	0	0	0	0.652164797	0.278758621	0.301798054	0.303425464
546	04/06/2011	0.283084218	0	0	0	0	0	0	0	0	0	0	0	0	0	0	0	0.071855809	0.021741831	0.121540337	0	0	0	0	0	0	0	0	0	0.071855809	0.021741831	0.121540337	0	0	0	0	0.639863851	0.278758621	0.301798054	0.303425464
547	04/06/2011	0.283084218	0	0	0	0	0	0	0	0	0	0	0	0	0	0	0	0.071855809	0.021741831	0.121540337	0	0	0	0	0	0	0	0	0	0.071855809	0.021741831	0.121540337	0	0	0	0	0.624400878	0.278758621	0.301798054	0.303425464
548	04/06/2011	0.283084218	0	0	0	0	0	0	0	0	0	0	0	0	0	0	0	0.071855809	0.021741831	0.121540337	0	0	0	0	0	0	0	0	0	0.071855809	0.021741831	0.121540337	0	0	0	0	0.629276779	0.278758621	0.301798054	0.303425464
549	05/06/2011	0.28288534	0	0	0	0	0	0	0	0	0	0	0	0	0	0	0	0.069241885	0.018689071	0.119264992	0	0	0	0	0	0	0	0	0	0.069241885	0.018689071	0.119264992	0	0	0	0	0.646155161	0.278620239	0.301492836	0.302472854
550	05/06/2011	0.28288534	0	0	0	0	0	0	0	0	0	0	0	0	0	0	0	0.069241885	0.018689071	0.119264992	0	0	0	0	0	0	0	0	0	0.069241885	0.018689071	0.119264992	0	0	0	0	0.628818207	0.278620239	0.301492836	0.302472854
551	05/06/2011	0.28288534	0	0	0	0	0	0	0	0	0	0	0	0	0	0	0	0.069241885	0.018689071	0.119264992	0	0	0	0	0	0	0	0	0	0.069241885	0.018689071	0.119264992	0	0	0	0	0.642012038	0.278620239	0.301492836	0.302472854
552	06/06/2011	0.282686562	0	0	0	-0.178486738	-0.672031144	0.344372259	-0.178486738	-0.672031144	0.344372259	0	0	0	0	0	0	-0.111871054	-0.596360501	0.400203082	0	0	0	0	0	0	0	0	0	0.066615684	0.01626651	0.117156925	0	0	0	0	0.642122584	0.278481906	0.301210531	0.251062118
553	07/06/2011	0.282487885	0	0	0	0	0	0	0	0	0	0	0	0	0	0	0	0.063982127	0.013695109	0.115235295	0	0	0	0	0	0	0	0	0	0.063982127	0.013695109	0.115235295	0	0	0	0	0.643504923	0.278314514	0.301000465	0.30056206
554	07/06/2011	0.282487885	0	0	0	0	0	0	0	0	0	0	0	0	0	0	0	0.063982127	0.013695109	0.115235295	0	0	0	0	0	0	0	0	0	0.063982127	0.013695109	0.115235295	0	0	0	0	0.637904252	0.278314514	0.301000465	0.30056206
555	07/06/2011	0.282487885	0	0	0	0	0	0	0	0	0	0	0	0	0	0	0	0.063982127	0.013695109	0.115235295	0	0	0	0	0	0	0	0	0	0.063982127	0.013695109	0.115235295	0	0	0	0	0.644124086	0.278314514	0.301000465	0.30056206
556	08/06/2011	0.282289308	0	0	0	0	0	0	0	0	0	0	0	0	0	0	0	0.061346125	0.010526599	0.11191389	0	0	0	0	0	0	0	0	0	0.061346125	0.010526599	0.11191389	0	0	0	0	0.651224682	0.278139735	0.300790501	0.299606663
557	08/06/2011	0.282289308	0	0	0	0	0	0	0	0	0	0	0	0	0	0	0	0.061346125	0.010526599	0.11191389	0	0	0	0	0	0	0	0	0	0.061346125	0.010526599	0.11191389	0	0	0	0	0.628285218	0.278139735	0.300790501	0.299606663
558	08/06/2011	0.282289308	0	0	0	0	0	0	0	0	0	0	0	0	0	0	0	0.061346125	0.010526599	0.11191389	0	0	0	0	0	0	0	0	0	0.061346125	0.010526599	0.11191389	0	0	0	0	0.637242566	0.278139735	0.300790501	0.299606663
559	08/06/2011	0.282289308	0	0	0	0	0	0	0	0	0	0	0	0	0	0	0	0.061346125	0.010526599	0.11191389	0	0	0	0	0	0	0	0	0	0.061346125	0.010526599	0.11191389	0	0	0	0	0.62466961	0.278139735	0.300790501	0.299606663
560	09/06/2011	0.282090833	0	0	0	0	0	0	0	0	0	0	0	0	0	0	0	0.058712567	0.007369786	0.109862688	0	0	0	0	0	0	0	0	0	0.058712567	0.007369786	0.109862688	0	0	0	0	0.638338106	0.277965036	0.30058064	0.29865311
561	09/06/2011	0.282090833	0	0	0	0	0	0	0	0	0	0	0	0	0	0	0	0.058712567	0.007369786	0.109862688	0	0	0	0	0	0	0	0	0	0.058712567	0.007369786	0.109862688	0	0	0	0	0.622588505	0.277965036	0.30058064	0.29865311
562	09/06/2011	0.282090833	0	0	0	0	0	0	0	0	0	0	0	0	0	0	0	0.058712567	0.007369786	0.109862688	0	0	0	0	0	0	0	0	0	0.058712567	0.007369786	0.109862688	0	0	0	0	0.624105753	0.277965036	0.30058064	0.29865311
563	09/06/2011	0.282090833	0	0	0	0	0	0	0	0	0	0	0	0	0	0	0	0.058712567	0.007369786	0.109862688	0	0	0	0	0	0	0	0	0	0.058712567	0.007369786	0.109862688	0	0	0	0	0.636095876	0.277965036	0.30058064	0.29865311
564	10/06/2011	0.28189117	0	0	0	0	0	0	0	0	0	0	0	0	0	0	0	0.05608632	0.005180376	0.108042774	0	0	0	0	0	0	0	0	0	0.05608632	0.005180376	0.108042774	0	0	0	0	0.631167995	0.277789582	0.30037414	0.297701408
565	10/06/2011	0.28189117	0	0	0	0	0	0	0	0	0	0	0	0	0	0	0	0.05608632	0.005180376	0.108042774	0	0	0	0	0	0	0	0	0	0.05608632	0.005180376	0.108042774	0	0	0	0	0.612368059	0.277789582	0.30037414	0.297701408
566	10/06/2011	0.28189117	0	0	0	0	0	0	0	0	0	0	0	0	0	0	0	0.05608632	0.005180376	0.108042774	0	0	0	0	0	0	0	0	0	0.05608632	0.005180376	0.108042774	0	0	0	0	0.646217754	0.277789582	0.30037414	0.297701408
567	10/06/2011	0.28189117	0	0	0	0	0	0	0	0	0	0	0	0	0	0	0	0.05608632	0.005180376	0.108042774	0	0	0	0	0	0	0	0	0	0.05608632	0.005180376	0.108042774	0	0	0	0	0.63354388	0.277789582	0.30037414	0.297701408
568	10/06/2011	0.28189117	0	0	0	0	0	0	0	0	0	0	0	0	0	0	0	0.05608632	0.005180376	0.108042774	0	0	0	0	0	0	0	0	0	0.05608632	0.005180376	0.108042774	0	0	0	0	0.612990171	0.277789582	0.30037414	0.297701408
569	10/06/2011	0.28189117	0	0	0	0	0	0	0	0	0	0	0	0	0	0	0	0.05608632	0.005180376	0.108042774	0	0	0	0	0	0	0	0	0	0.05608632	0.005180376	0.108042774	0	0	0	0	0.628351779	0.277789582	0.30037414	0.297701408
570	10/06/2011	0.28189117	0	0	0	0	0	0	0	0	0	0	0	0	0	0	0	0.05608632	0.005180376	0.108042774	0	0	0	0	0	0	0	0	0	0.05608632	0.005180376	0.108042774	0	0	0	0	0.650366005	0.277789582	0.30037414	0.297701408
571	10/06/2011	0.28189117	0	0	0	0	0	0	0	0	0	0	0	0	0	0	0	0.05608632	0.005180376	0.108042774	0	0	0	0	0	0	0	0	0	0.05608632	0.005180376	0.108042774	0	0	0	0	0.644559876	0.277789582	0.30037414	0.297701408
572	11/06/2011	0.28169161	0	0	0	0	0	0	0	0	0	0	0	0	0	0	0	0.053472217	0.002977484	0.106364894	0	0	0	0	0	0	0	0	0	0.053472217	0.002977484	0.106364894	0	0	0	0	0.639902875	0.277614209	0.300167739	0.296754284
573	11/06/2011	0.28169161	0	0	0	0	0	0	0	0	0	0	0	0	0	0	0	0.053472217	0.002977484	0.106364894	0	0	0	0	0	0	0	0	0	0.053472217	0.002977484	0.106364894	0	0	0	0	0.635203411	0.277614209	0.300167739	0.296754284
574	11/06/2011	0.28169161	0	0	0	0	0	0	0	0	0	0	0	0	0	0	0	0.053472217	0.002977484	0.106364894	0	0	0	0	0	0	0	0	0	0.053472217	0.002977484	0.106364894	0	0	0	0	0.617513647	0.277614209	0.300167739	0.296754284
575	11/06/2011	0.28169161	0	0	0	0	0	0	0	0	0	0	0	0	0	0	0	0.053472217	0.002977484	0.106364894	0	0	0	0	0	0	0	0	0	0.053472217	0.002977484	0.106364894	0	0	0	0	0.638871076	0.277614209	0.300167739	0.296754284
576	11/06/2011	0.28169161	0	0	0	0	0	0	0	0	0	0	0	0	0	0	0	0.053472217	0.002977484	0.106364894	0	0	0	0	0	0	0	0	0	0.053472217	0.002977484	0.106364894	0	0	0	0	0.633925561	0.277614209	0.300167739	0.296754284
577	11/06/2011	0.28169161	0	0	0	0	0	0	0	0	0	0	0	0	0	0	0	0.053472217	0.002977484	0.106364894	0	0	0	0	0	0	0	0	0	0.053472217	0.002977484	0.106364894	0	0	0	0	0.629181226	0.277614209	0.300167739	0.296754284
578	11/06/2011	0.28169161	0	0	0	0	0	0	0	0	0	0	0	0	0	0	0	0.053472217	0.002977484	0.106364894	0	0	0	0	0	0	0	0	0	0.053472217	0.002977484	0.106364894	0	0	0	0	0.61419279	0.277614209	0.300167739	0.296754284
579	11/06/2011	0.28169161	0	0	0	0	0	0	0	0	0	0	0	0	0	0	0	0.053472217	0.002977484	0.106364894	0	0	0	0	0	0	0	0	0	0.053472217	0.002977484	0.106364894	0	0	0	0	0.623675042	0.277614209	0.300167739	0.296754284
580	12/06/2011	0.281492151	0	0	0	0	0	0	0	0	0	0	0	0	0	0	0	0.050875056	0.000808011	0.104157635	0	0	0	0	0	0	0	0	0	0.050875056	0.000808011	0.104157635	0	0	0	0	0.647117385	0.277433097	0.299961437	0.29581308
581	12/06/2011	0.281492151	0	0	0	0	0	0	0	0	0	0	0	0	0	0	0	0.050875056	0.000808011	0.104157635	0	0	0	0	0	0	0	0	0	0.050875056	0.000808011	0.104157635	0	0	0	0	0.620003563	0.277433097	0.299961437	0.29581308
582	12/06/2011	0.281492151	0	0	0	0	0	0	0	0	0	0	0	0	0	0	0	0.050875056	0.000808011	0.104157635	0	0	0	0	0	0	0	0	0	0.050875056	0.000808011	0.104157635	0	0	0	0	0.641363597	0.277433097	0.299961437	0.29581308
583	12/06/2011	0.281492151	0	0	0	0	0	0	0	0	0	0	0	0	0	0	0	0.050875056	0.000808011	0.104157635	0	0	0	0	0	0	0	0	0	0.050875056	0.000808011	0.104157635	0	0	0	0	0.671456351	0.277433097	0.299961437	0.29581308
584	12/06/2011	0.281492151	0	0	0	0	0	0	0	0	0	0	0	0	0	0	0	0.050875056	0.000808011	0.104157635	0	0	0	0	0	0	0	0	0	0.050875056	0.000808011	0.104157635	0	0	0	0	0.650997999	0.277433097	0.299961437	0.29581308
585	12/06/2011	0.281492151	0	0	0	0	0	0	0	0	0	0	0	0	0	0	0	0.050875056	0.000808011	0.104157635	0	0	0	0	0	0	0	0	0	0.050875056	0.000808011	0.104157635	0	0	0	0	0.627596534	0.277433097	0.299961437	0.29581308
586	12/06/2011	0.281492151	0	0	0	0	0	0	0	0	0	0	0	0	0	0	0	0.050875056	0.000808011	0.104157635	0	0	0	0	0	0	0	0	0	0.050875056	0.000808011	0.104157635	0	0	0	0	0.642111072	0.277433097	0.299961437	0.29581308
587	12/06/2011	0.281492151	0	0	0	0	0	0	0	0	0	0	0	0	0	0	0	0.050875056	0.000808011	0.104157635	0	0	0	0	0	0	0	0	0	0.050875056	0.000808011	0.104157635	0	0	0	0	0.633542624	0.277433097	0.299961437	0.29581308
588	12/06/2011	0.281492151	0	0	0	0	0	0	0	0	0	0	0	0	0	0	0	0.050875056	0.000808011	0.104157635	0	0	0	0	0	0	0	0	0	0.050875056	0.000808011	0.104157635	0	0	0	0	0.630625523	0.277433097	0.299961437	0.29581308
589	12/06/2011	0.281492151	0	0	0	0	0	0	0	0	0	0	0	0	0	0	0	0.050875056	0.000808011	0.104157635	0	0	0	0	0	0	0	0	0	0.050875056	0.000808011	0.104157635	0	0	0	0	0.630882163	0.277433097	0.299961437	0.29581308
590	12/06/2011	0.281492151	0	0	0	0	0	0	0	0	0	0	0	0	0	0	0	0.050875056	0.000808011	0.104157635	0	0	0	0	0	0	0	0	0	0.050875056	0.000808011	0.104157635	0	0	0	0	0.621767378	0.277433097	0.299961437	0.29581308
591	12/06/2011	0.281492151	0	0	0	0	0	0	0	0	0	0	0	0	0	0	0	0.050875056	0.000808011	0.104157635	0	0	0	0	0	0	0	0	0	0.050875056	0.000808011	0.104157635	0	0	0	0	0.632629863	0.277433097	0.299961437	0.29581308
592	12/06/2011	0.281492151	0	0	0	0	0	0	0	0	0	0	0	0	0	0	0	0.050875056	0.000808011	0.104157635	0	0	0	0	0	0	0	0	0	0.050875056	0.000808011	0.104157635	0	0	0	0	0.617926444	0.277433097	0.299961437	0.29581308
593	13/06/2011	0.281292795	0	0	0	0	0	0	0	0	0	0	0	0	0	0	0	0.04829959	-0.001266908	0.101722285	0	0	0	0	0	0	0	0	0	0.04829959	-0.001266908	0.101722285	0	0	0	0	0.643966543	0.277233989	0.299755234	0.294879122
594	13/06/2011	0.281292795	0	0	0	0	0	0	0	0	0	0	0	0	0	0	0	0.04829959	-0.001266908	0.101722285	0	0	0	0	0	0	0	0	0	0.04829959	-0.001266908	0.101722285	0	0	0	0	0.666750392	0.277233989	0.299755234	0.294879122
595	13/06/2011	0.281292795	0	0	0	0	0	0	0	0	0	0	0	0	0	0	0	0.04829959	-0.001266908	0.101722285	0	0	0	0	0	0	0	0	0	0.04829959	-0.001266908	0.101722285	0	0	0	0	0.624591508	0.277233989	0.299755234	0.294879122
596	13/06/2011	0.281292795	0	0	0	0	0	0	0	0	0	0	0	0	0	0	0	0.04829959	-0.001266908	0.101722285	0	0	0	0	0	0	0	0	0	0.04829959	-0.001266908	0.101722285	0	0	0	0	0.637381654	0.277233989	0.299755234	0.294879122
597	14/06/2011	0.281093541	0	0	0	0	0	0	0	0	0	0	0	0	0	0	0	0.045750521	-0.004913521	0.099590671	0	0	0	0	0	0	0	0	0	0.045750521	-0.004913521	0.099590671	0	0	0	0	0.634692422	0.277034348	0.299549131	0.293953717
598	14/06/2011	0.281093541	0	0	0	0	0	0	0	0	0	0	0	0	0	0	0	0.045750521	-0.004913521	0.099590671	0	0	0	0	0	0	0	0	0	0.045750521	-0.004913521	0.099590671	0	0	0	0	0.617706027	0.277034348	0.299549131	0.293953717
599	14/06/2011	0.281093541	0	0	0	0	0	0	0	0	0	0	0	0	0	0	0	0.045750521	-0.004913521	0.099590671	0	0	0	0	0	0	0	0	0	0.045750521	-0.004913521	0.099590671	0	0	0	0	0.634444582	0.277034348	0.299549131	0.293953717
600	14/06/2011	0.281093541	0	0	0	0	0	0	0	0	0	0	0	0	0	0	0	0.045750521	-0.004913521	0.099590671	0	0	0	0	0	0	0	0	0	0.045750521	-0.004913521	0.099590671	0	0	0	0	0.637500727	0.277034348	0.299549131	0.293953717
601	14/06/2011	0.281093541	0	0	0	0	0	0	0	0	0	0	0	0	0	0	0	0.045750521	-0.004913521	0.099590671	0	0	0	0	0	0	0	0	0	0.045750521	-0.004913521	0.099590671	0	0	0	0	0.633194161	0.277034348	0.299549131	0.293953717
602	14/06/2011	0.281093541	0	0	0	0	0	0	0	0	0	0	0	0	0	0	0	0.045750521	-0.004913521	0.099590671	0	0	0	0	0	0	0	0	0	0.045750521	-0.004913521	0.099590671	0	0	0	0	0.614721597	0.277034348	0.299549131	0.293953717
603	15/06/2011	0.280894389	0	0	0	0	0	0	0	0	0	0	0	0	0	0	0	0.043232497	-0.008603553	0.097829851	0	0	0	0	0	0	0	0	0	0.043232497	-0.008603553	0.097829851	0	0	0	0	0.622991772	0.276834811	0.299317456	0.293038155
604	15/06/2011	0.280894389	0	0	0	0	0	0	0	0	0	0	0	0	0	0	0	0.043232497	-0.008603553	0.097829851	0	0	0	0	0	0	0	0	0	0.043232497	-0.008603553	0.097829851	0	0	0	0	0.62347888	0.276834811	0.299317456	0.293038155
605	15/06/2011	0.280894389	0	0	0	0	0	0	0	0	0	0	0	0	0	0	0	0.043232497	-0.008603553	0.097829851	0	0	0	0	0	0	0	0	0	0.043232497	-0.008603553	0.097829851	0	0	0	0	0.643869924	0.276834811	0.299317456	0.293038155
606	15/06/2011	0.280894389	0	0	0	0	0	0	0	0	0	0	0	0	0	0	0	0.043232497	-0.008603553	0.097829851	0	0	0	0	0	0	0	0	0	0.043232497	-0.008603553	0.097829851	0	0	0	0	0.624559814	0.276834811	0.299317456	0.293038155
607	15/06/2011	0.280894389	0	0	0	0	0	0	0	0	0	0	0	0	0	0	0	0.043232497	-0.008603553	0.097829851	0	0	0	0	0	0	0	0	0	0.043232497	-0.008603553	0.097829851	0	0	0	0	0.638573409	0.276834811	0.299317456	0.293038155
608	15/06/2011	0.280894389	0	0	0	0	0	0	0	0	0	0	0	0	0	0	0	0.043232497	-0.008603553	0.097829851	0	0	0	0	0	0	0	0	0	0.043232497	-0.008603553	0.097829851	0	0	0	0	0.634747971	0.276834811	0.299317456	0.293038155
609	15/06/2011	0.280894389	0	0	0	0	0	0	0	0	0	0	0	0	0	0	0	0.043232497	-0.008603553	0.097829851	0	0	0	0	0	0	0	0	0	0.043232497	-0.008603553	0.097829851	0	0	0	0	0.632344807	0.276834811	0.299317456	0.293038155
610	16/06/2011	0.28069534	0	0	0	0	0	0	0	0	0	0	0	0	0	0	0	0.040750103	-0.010922269	0.095619723	0	0	0	0	0	0	0	0	0	0.040750103	-0.010922269	0.095619723	0	0	0	0	0.634902634	0.276635379	0.299076246	0.292133704
611	16/06/2011	0.28069534	0	0	0	0	0	0	0	0	0	0	0	0	0	0	0	0.040750103	-0.010922269	0.095619723	0	0	0	0	0	0	0	0	0	0.040750103	-0.010922269	0.095619723	0	0	0	0	0.625779784	0.276635379	0.299076246	0.292133704
612	16/06/2011	0.28069534	0	0	0	0	0	0	0	0	0	0	0	0	0	0	0	0.040750103	-0.010922269	0.095619723	0	0	0	0	0	0	0	0	0	0.040750103	-0.010922269	0.095619723	0	0	0	0	0.637101752	0.276635379	0.299076246	0.292133704
613	16/06/2011	0.28069534	0	0	0	0	0	0	0	0	0	0	0	0	0	0	0	0.040750103	-0.010922269	0.095619723	0	0	0	0	0	0	0	0	0	0.040750103	-0.010922269	0.095619723	0	0	0	0	0.624012627	0.276635379	0.299076246	0.292133704
614	16/06/2011	0.28069534	0	0	0	0	0	0	0	0	0	0	0	0	0	0	0	0.040750103	-0.010922269	0.095619723	0	0	0	0	0	0	0	0	0	0.040750103	-0.010922269	0.095619723	0	0	0	0	0.615158765	0.276635379	0.299076246	0.292133704
615	16/06/2011	0.28069534	0	0	0	0	0	0	0	0	0	0	0	0	0	0	0	0.040750103	-0.010922269	0.095619723	0	0	0	0	0	0	0	0	0	0.040750103	-0.010922269	0.095619723	0	0	0	0	0.618133915	0.276635379	0.299076246	0.292133704
616	16/06/2011	0.28069534	0	0	0	0	0	0	0	0	0	0	0	0	0	0	0	0.040750103	-0.010922269	0.095619723	0	0	0	0	0	0	0	0	0	0.040750103	-0.010922269	0.095619723	0	0	0	0	0.617119483	0.276635379	0.299076246	0.292133704
617	17/06/2011	0.280496392	0	0	0	0	0	0	0	0	0	0	0	0	0	0	0	0.038307855	-0.013188965	0.093583168	0	0	0	0	0	0	0	0	0	0.038307855	-0.013188965	0.093583168	0	0	0	0	0.631395323	0.276437018	0.298835173	0.291241607
618	17/06/2011	0.280496392	0	0	0	0	0	0	0	0	0	0	0	0	0	0	0	0.038307855	-0.013188965	0.093583168	0	0	0	0	0	0	0	0	0	0.038307855	-0.013188965	0.093583168	0	0	0	0	0.635782525	0.276437018	0.298835173	0.291241607
619	17/06/2011	0.280496392	0	0	0	0	0	0	0	0	0	0	0	0	0	0	0	0.038307855	-0.013188965	0.093583168	0	0	0	0	0	0	0	0	0	0.038307855	-0.013188965	0.093583168	0	0	0	0	0.633431626	0.276437018	0.298835173	0.291241607
620	17/06/2011	0.280496392	0	0	0	0	0	0	0	0	0	0	0	0	0	0	0	0.038307855	-0.013188965	0.093583168	0	0	0	0	0	0	0	0	0	0.038307855	-0.013188965	0.093583168	0	0	0	0	0.623203563	0.276437018	0.298835173	0.291241607
621	17/06/2011	0.280496392	0	0	0	0	0	0	0	0	0	0	0	0	0	0	0	0.038307855	-0.013188965	0.093583168	0	0	0	0	0	0	0	0	0	0.038307855	-0.013188965	0.093583168	0	0	0	0	0.614622944	0.276437018	0.298835173	0.291241607
622	17/06/2011	0.280496392	0	0	0	0	0	0	0	0	0	0	0	0	0	0	0	0.038307855	-0.013188965	0.093583168	0	0	0	0	0	0	0	0	0	0.038307855	-0.013188965	0.093583168	0	0	0	0	0.630499281	0.276437018	0.298835173	0.291241607
623	18/06/2011	0.280297547	0	0	0	0	0	0	0	0	0	0	0	0	0	0	0	0.035910198	-0.014817558	0.09172667	0	0	0	0	0	0	0	0	0	0.035910198	-0.014817558	0.09172667	0	0	0	0	0.613981259	0.276239774	0.298594236	0.290363088
624	18/06/2011	0.280297547	0	0	0	0	0	0	0	0	0	0	0	0	0	0	0	0.035910198	-0.014817558	0.09172667	0	0	0	0	0	0	0	0	0	0.035910198	-0.014817558	0.09172667	0	0	0	0	0.602772018	0.276239774	0.298594236	0.290363088
625	19/06/2011	0.280098804	0	0	0	0	0	0	0	0	0	0	0	0	0	0	0	0.033561496	-0.016867152	0.08969982	0	0	0	0	0	0	0	0	0	0.033561496	-0.016867152	0.08969982	0	0	0	0	0.621870287	0.276042634	0.298353436	0.289499339
626	19/06/2011	0.280098804	0	0	0	0	0	0	0	0	0	0	0	0	0	0	0	0.033561496	-0.016867152	0.08969982	0	0	0	0	0	0	0	0	0	0.033561496	-0.016867152	0.08969982	0	0	0	0	0.613417106	0.276042634	0.298353436	0.289499339
627	19/06/2011	0.280098804	0	0	0	0	0	0	0	0	0	0	0	0	0	0	0	0.033561496	-0.016867152	0.08969982	0	0	0	0	0	0	0	0	0	0.033561496	-0.016867152	0.08969982	0	0	0	0	0.634804558	0.276042634	0.298353436	0.289499339
628	19/06/2011	0.280098804	0	0	0	0	0	0	0	0	0	0	0	0	0	0	0	0.033561496	-0.016867152	0.08969982	0	0	0	0	0	0	0	0	0	0.033561496	-0.016867152	0.08969982	0	0	0	0	0.604536325	0.276042634	0.298353436	0.289499339
629	19/06/2011	0.280098804	0	0	0	0	0	0	0	0	0	0	0	0	0	0	0	0.033561496	-0.016867152	0.08969982	0	0	0	0	0	0	0	0	0	0.033561496	-0.016867152	0.08969982	0	0	0	0	0.603499354	0.276042634	0.298353436	0.289499339
630	19/06/2011	0.280098804	0	0	0	0	0	0	0	0	0	0	0	0	0	0	0	0.033561496	-0.016867152	0.08969982	0	0	0	0	0	0	0	0	0	0.033561496	-0.016867152	0.08969982	0	0	0	0	0.637776441	0.276042634	0.298353436	0.289499339
631	20/06/2011	0.279900164	0	0	0	0	0	0	0	0	0	0	0	0	0	0	0	0.031266027	-0.020052716	0.087819888	0	0	0	0	0	0	0	0	0	0.031266027	-0.020052716	0.087819888	0	0	0	0	0.615050362	0.275845596	0.298130307	0.28865153
632	20/06/2011	0.279900164	0	0	0	0	0	0	0	0	0	0	0	0	0	0	0	0.031266027	-0.020052716	0.087819888	0	0	0	0	0	0	0	0	0	0.031266027	-0.020052716	0.087819888	0	0	0	0	0.621272419	0.275845596	0.298130307	0.28865153
633	20/06/2011	0.279900164	0	0	0	0	0	0	0	0	0	0	0	0	0	0	0	0.031266027	-0.020052716	0.087819888	0	0	0	0	0	0	0	0	0	0.031266027	-0.020052716	0.087819888	0	0	0	0	0.620736915	0.275845596	0.298130307	0.28865153
634	20/06/2011	0.279900164	0	0	0	0	0	0	0	0	0	0	0	0	0	0	0	0.031266027	-0.020052716	0.087819888	0	0	0	0	0	0	0	0	0	0.031266027	-0.020052716	0.087819888	0	0	0	0	0.629454904	0.275845596	0.298130307	0.28865153
635	20/06/2011	0.279900164	0	0	0	0	0	0	0	0	0	0	0	0	0	0	0	0.031266027	-0.020052716	0.087819888	0	0	0	0	0	0	0	0	0	0.031266027	-0.020052716	0.087819888	0	0	0	0	0.631611299	0.275845596	0.298130307	0.28865153
636	20/06/2011	0.279900164	0	0	0	0	0	0	0	0	0	0	0	0	0	0	0	0.031266027	-0.020052716	0.087819888	0	0	0	0	0	0	0	0	0	0.031266027	-0.020052716	0.087819888	0	0	0	0	0.599579238	0.275845596	0.298130307	0.28865153
637	20/06/2011	0.279900164	0	0	0	0	0	0	0	0	0	0	0	0	0	0	0	0.031266027	-0.020052716	0.087819888	0	0	0	0	0	0	0	0	0	0.031266027	-0.020052716	0.087819888	0	0	0	0	0.624700644	0.275845596	0.298130307	0.28865153
638	20/06/2011	0.279900164	0	0	0	0	0	0	0	0	0	0	0	0	0	0	0	0.031266027	-0.020052716	0.087819888	0	0	0	0	0	0	0	0	0	0.031266027	-0.020052716	0.087819888	0	0	0	0	0.621362376	0.275845596	0.298130307	0.28865153
639	20/06/2011	0.279900164	0	0	0	0	0	0	0	0	0	0	0	0	0	0	0	0.031266027	-0.020052716	0.087819888	0	0	0	0	0	0	0	0	0	0.031266027	-0.020052716	0.087819888	0	0	0	0	0.616559049	0.275845596	0.298130307	0.28865153
640	21/06/2011	0.279701625	0	0	0	0	0	0	0	0	0	0	0	0	0	0	0	0.029027981	-0.022198013	0.085958645	0	0	0	0	0	0	0	0	0	0.029027981	-0.022198013	0.085958645	0	0	0	0	0.616634222	0.275648662	0.297916904	0.287820799
641	21/06/2011	0.279701625	0	0	0	0	0	0	0	0	0	0	0	0	0	0	0	0.029027981	-0.022198013	0.085958645	0	0	0	0	0	0	0	0	0	0.029027981	-0.022198013	0.085958645	0	0	0	0	0.646570038	0.275648662	0.297916904	0.287820799
642	21/06/2011	0.279701625	0	0	0	0	0	0	0	0	0	0	0	0	0	0	0	0.029027981	-0.022198013	0.085958645	0	0	0	0	0	0	0	0	0	0.029027981	-0.022198013	0.085958645	0	0	0	0	0.623438637	0.275648662	0.297916904	0.287820799
643	21/06/2011	0.279701625	0	0	0	0	0	0	0	0	0	0	0	0	0	0	0	0.029027981	-0.022198013	0.085958645	0	0	0	0	0	0	0	0	0	0.029027981	-0.022198013	0.085958645	0	0	0	0	0.625788836	0.275648662	0.297916904	0.287820799
644	21/06/2011	0.279701625	0	0	0	0	0	0	0	0	0	0	0	0	0	0	0	0.029027981	-0.022198013	0.085958645	0	0	0	0	0	0	0	0	0	0.029027981	-0.022198013	0.085958645	0	0	0	0	0.61966525	0.275648662	0.297916904	0.287820799
645	21/06/2011	0.279701625	0	0	0	0	0	0	0	0	0	0	0	0	0	0	0	0.029027981	-0.022198013	0.085958645	0	0	0	0	0	0	0	0	0	0.029027981	-0.022198013	0.085958645	0	0	0	0	0.614896703	0.275648662	0.297916904	0.287820799
646	21/06/2011	0.279701625	0	0	0	0	0	0	0	0	0	0	0	0	0	0	0	0.029027981	-0.022198013	0.085958645	0	0	0	0	0	0	0	0	0	0.029027981	-0.022198013	0.085958645	0	0	0	0	0.634273592	0.275648662	0.297916904	0.287820799
647	22/06/2011	0.279503189	0	0	0	0	0	0	0	0	0	0	0	0	0	0	0	0.02685145	-0.025066001	0.084154889	0	0	0	0	0	0	0	0	0	0.02685145	-0.025066001	0.084154889	0	0	0	0	0.612509912	0.27545183	0.297703608	0.287008255
648	22/06/2011	0.279503189	0	0	0	0	0	0	0	0	0	0	0	0	0	0	0	0.02685145	-0.025066001	0.084154889	0	0	0	0	0	0	0	0	0	0.02685145	-0.025066001	0.084154889	0	0	0	0	0.603618533	0.27545183	0.297703608	0.287008255
649	22/06/2011	0.279503189	0	0	0	0	0	0	0	0	0	0	0	0	0	0	0	0.02685145	-0.025066001	0.084154889	0	0	0	0	0	0	0	0	0	0.02685145	-0.025066001	0.084154889	0	0	0	0	0.612019181	0.27545183	0.297703608	0.287008255
650	22/06/2011	0.279503189	0	0	0	0	0	0	0	0	0	0	0	0	0	0	0	0.02685145	-0.025066001	0.084154889	0	0	0	0	0	0	0	0	0	0.02685145	-0.025066001	0.084154889	0	0	0	0	0.647452094	0.27545183	0.297703608	0.287008255
651	22/06/2011	0.279503189	0	0	0	0	0	0	0	0	0	0	0	0	0	0	0	0.02685145	-0.025066001	0.084154889	0	0	0	0	0	0	0	0	0	0.02685145	-0.025066001	0.084154889	0	0	0	0	0.640413067	0.27545183	0.297703608	0.287008255
652	22/06/2011	0.279503189	0	0	0	0	0	0	0	0	0	0	0	0	0	0	0	0.02685145	-0.025066001	0.084154889	0	0	0	0	0	0	0	0	0	0.02685145	-0.025066001	0.084154889	0	0	0	0	0.607538243	0.27545183	0.297703608	0.287008255
653	22/06/2011	0.279503189	0	0	0	0	0	0	0	0	0	0	0	0	0	0	0	0.02685145	-0.025066001	0.084154889	0	0	0	0	0	0	0	0	0	0.02685145	-0.025066001	0.084154889	0	0	0	0	0.649717333	0.27545183	0.297703608	0.287008255
654	23/06/2011	0.279304855	0	0	0	0	0	0	0	0	0	0	0	0	0	0	0	0.024740426	-0.027122304	0.082380785	0	0	0	0	0	0	0	0	0	0.024740426	-0.027122304	0.082380785	0	0	0	0	0.616574154	0.275279638	0.297490419	0.286214976
655	23/06/2011	0.279304855	0	0	0	0	0	0	0	0	0	0	0	0	0	0	0	0.024740426	-0.027122304	0.082380785	0	0	0	0	0	0	0	0	0	0.024740426	-0.027122304	0.082380785	0	0	0	0	0.631376318	0.275279638	0.297490419	0.286214976
656	23/06/2011	0.279304855	0	0	0	0	0	0	0	0	0	0	0	0	0	0	0	0.024740426	-0.027122304	0.082380785	0	0	0	0	0	0	0	0	0	0.024740426	-0.027122304	0.082380785	0	0	0	0	0.636095925	0.275279638	0.297490419	0.286214976
657	23/06/2011	0.279304855	0	0	0	0	0	0	0	0	0	0	0	0	0	0	0	0.024740426	-0.027122304	0.082380785	0	0	0	0	0	0	0	0	0	0.024740426	-0.027122304	0.082380785	0	0	0	0	0.626018322	0.275279638	0.297490419	0.286214976
658	24/06/2011	0.279106624	0	0	0	0	0	0	0	0	0	0	0	0	0	0	0	0.022698794	-0.029431121	0.080819679	0	0	0	0	0	0	0	0	0	0.022698794	-0.029431121	0.080819679	0	0	0	0	0.624451946	0.275120718	0.297277338	0.285442007
659	24/06/2011	0.279106624	0	0	0	0	0	0	0	0	0	0	0	0	0	0	0	0.022698794	-0.029431121	0.080819679	0	0	0	0	0	0	0	0	0	0.022698794	-0.029431121	0.080819679	0	0	0	0	0.610497137	0.275120718	0.297277338	0.285442007
660	24/06/2011	0.279106624	0	0	0	0	0	0	0	0	0	0	0	0	0	0	0	0.022698794	-0.029431121	0.080819679	0	0	0	0	0	0	0	0	0	0.022698794	-0.029431121	0.080819679	0	0	0	0	0.624878475	0.275120718	0.297277338	0.285442007
661	24/06/2011	0.279106624	0	0	0	0	0	0	0	0	0	0	0	0	0	0	0	0.022698794	-0.029431121	0.080819679	0	0	0	0	0	0	0	0	0	0.022698794	-0.029431121	0.080819679	0	0	0	0	0.620356073	0.275120718	0.297277338	0.285442007
662	24/06/2011	0.279106624	0	0	0	0	0	0	0	0	0	0	0	0	0	0	0	0.022698794	-0.029431121	0.080819679	0	0	0	0	0	0	0	0	0	0.022698794	-0.029431121	0.080819679	0	0	0	0	0.630792517	0.275120718	0.297277338	0.285442007
663	25/06/2011	0.278908494	0	0	0	0	0	0	0	0	0	0	0	0	0	0	0	0.020730327	-0.032345344	0.079098202	0	0	0	0	0	0	0	0	0	0.020730327	-0.032345344	0.079098202	0	0	0	0	0.617172033	0.274961866	0.297064364	0.284690359
664	25/06/2011	0.278908494	0	0	0	0	0	0	0	0	0	0	0	0	0	0	0	0.020730327	-0.032345344	0.079098202	0	0	0	0	0	0	0	0	0	0.020730327	-0.032345344	0.079098202	0	0	0	0	0.639346758	0.274961866	0.297064364	0.284690359
665	25/06/2011	0.278908494	0	0	0	0	0	0	0	0	0	0	0	0	0	0	0	0.020730327	-0.032345344	0.079098202	0	0	0	0	0	0	0	0	0	0.020730327	-0.032345344	0.079098202	0	0	0	0	0.617397025	0.274961866	0.297064364	0.284690359
666	25/06/2011	0.278908494	0	0	0	0	0	0	0	0	0	0	0	0	0	0	0	0.020730327	-0.032345344	0.079098202	0	0	0	0	0	0	0	0	0	0.020730327	-0.032345344	0.079098202	0	0	0	0	0.614102977	0.274961866	0.297064364	0.284690359
667	25/06/2011	0.278908494	0	0	0	0	0	0	0	0	0	0	0	0	0	0	0	0.020730327	-0.032345344	0.079098202	0	0	0	0	0	0	0	0	0	0.020730327	-0.032345344	0.079098202	0	0	0	0	0.647938191	0.274961866	0.297064364	0.284690359
668	25/06/2011	0.278908494	0	0	0	0	0	0	0	0	0	0	0	0	0	0	0	0.020730327	-0.032345344	0.079098202	0	0	0	0	0	0	0	0	0	0.020730327	-0.032345344	0.079098202	0	0	0	0	0.621431419	0.274961866	0.297064364	0.284690359
669	25/06/2011	0.278908494	0	0	0	0	0	0	0	0	0	0	0	0	0	0	0	0.020730327	-0.032345344	0.079098202	0	0	0	0	0	0	0	0	0	0.020730327	-0.032345344	0.079098202	0	0	0	0	0.608654479	0.274961866	0.297064364	0.284690359
670	25/06/2011	0.278908494	0	0	0	0	0	0	0	0	0	0	0	0	0	0	0	0.020730327	-0.032345344	0.079098202	0	0	0	0	0	0	0	0	0	0.020730327	-0.032345344	0.079098202	0	0	0	0	0.617847388	0.274961866	0.297064364	0.284690359
671	25/06/2011	0.278908494	0	0	0	0	0	0	0	0	0	0	0	0	0	0	0	0.020730327	-0.032345344	0.079098202	0	0	0	0	0	0	0	0	0	0.020730327	-0.032345344	0.079098202	0	0	0	0	0.610071009	0.274961866	0.297064364	0.284690359
672	25/06/2011	0.278908494	0	0	0	0	0	0	0	0	0	0	0	0	0	0	0	0.020730327	-0.032345344	0.079098202	0	0	0	0	0	0	0	0	0	0.020730327	-0.032345344	0.079098202	0	0	0	0	0.616363199	0.274961866	0.297064364	0.284690359
673	26/06/2011	0.278707932	0	0	0	0	0	0	0	0	0	0	0	0	0	0	0	0.018838685	-0.035153088	0.077397948	0	0	0	0	0	0	0	0	0	0.018838685	-0.035153088	0.077397948	0	0	0	0	0.613875757	0.274804562	0.296853629	0.283958423
674	26/06/2011	0.278707932	0	0	0	0	0	0	0	0	0	0	0	0	0	0	0	0.018838685	-0.035153088	0.077397948	0	0	0	0	0	0	0	0	0	0.018838685	-0.035153088	0.077397948	0	0	0	0	0.607710467	0.274804562	0.296853629	0.283958423
675	26/06/2011	0.278707932	0	0	0	0	0	0	0	0	0	0	0	0	0	0	0	0.018838685	-0.035153088	0.077397948	0	0	0	0	0	0	0	0	0	0.018838685	-0.035153088	0.077397948	0	0	0	0	0.617603492	0.274804562	0.296853629	0.283958423
676	26/06/2011	0.278707932	0	0	0	0	0	0	0	0	0	0	0	0	0	0	0	0.018838685	-0.035153088	0.077397948	0	0	0	0	0	0	0	0	0	0.018838685	-0.035153088	0.077397948	0	0	0	0	0.628449291	0.274804562	0.296853629	0.283958423
677	26/06/2011	0.278707932	0	0	0	0	0	0	0	0	0	0	0	0	0	0	0	0.018838685	-0.035153088	0.077397948	0	0	0	0	0	0	0	0	0	0.018838685	-0.035153088	0.077397948	0	0	0	0	0.623237601	0.274804562	0.296853629	0.283958423
678	27/06/2011	0.278507474	0	0	0	0	0	0	0	0	0	0	0	0	0	0	0	0.017027403	-0.037396681	0.075835399	0	0	0	0	0	0	0	0	0	0.017027403	-0.037396681	0.075835399	0	0	0	0	0.636572938	0.274630441	0.296643	0.283249733
679	27/06/2011	0.278507474	0	0	0	0	0	0	0	0	0	0	0	0	0	0	0	0.017027403	-0.037396681	0.075835399	0	0	0	0	0	0	0	0	0	0.017027403	-0.037396681	0.075835399	0	0	0	0	0.620091368	0.274630441	0.296643	0.283249733
680	27/06/2011	0.278507474	0	0	0	0	0	0	0	0	0	0	0	0	0	0	0	0.017027403	-0.037396681	0.075835399	0	0	0	0	0	0	0	0	0	0.017027403	-0.037396681	0.075835399	0	0	0	0	0.620026941	0.274630441	0.296643	0.283249733
681	27/06/2011	0.278507474	0	0	0	0	0	0	0	0	0	0	0	0	0	0	0	0.017027403	-0.037396681	0.075835399	0	0	0	0	0	0	0	0	0	0.017027403	-0.037396681	0.075835399	0	0	0	0	0.595967071	0.274630441	0.296643	0.283249733
682	27/06/2011	0.278507474	0	0	0	0	0	0	0	0	0	0	0	0	0	0	0	0.017027403	-0.037396681	0.075835399	0	0	0	0	0	0	0	0	0	0.017027403	-0.037396681	0.075835399	0	0	0	0	0.596307872	0.274630441	0.296643	0.283249733
683	27/06/2011	0.278507474	0	0	0	0	0	0	0	0	0	0	0	0	0	0	0	0.017027403	-0.037396681	0.075835399	0	0	0	0	0	0	0	0	0	0.017027403	-0.037396681	0.075835399	0	0	0	0	0.61962782	0.274630441	0.296643	0.283249733
684	27/06/2011	0.278507474	0	0	0	0	0	0	0	0	0	0	0	0	0	0	0	0.017027403	-0.037396681	0.075835399	0	0	0	0	0	0	0	0	0	0.017027403	-0.037396681	0.075835399	0	0	0	0	0.605524933	0.274630441	0.296643	0.283249733
685	28/06/2011	0.278307121	0	0	0	0	0	0	0	0	0	0	0	0	0	0	0	0.015299892	-0.039801912	0.073644737	0	0	0	0	0	0	0	0	0	0.015299892	-0.039801912	0.073644737	0	0	0	0	0.625138707	0.274418657	0.296432476	0.28256519
686	28/06/2011	0.278307121	0	0	0	0	0	0	0	0	0	0	0	0	0	0	0	0.015299892	-0.039801912	0.073644737	0	0	0	0	0	0	0	0	0	0.015299892	-0.039801912	0.073644737	0	0	0	0	0.613930319	0.274418657	0.296432476	0.28256519
687	28/06/2011	0.278307121	0	0	0	0	0	0	0	0	0	0	0	0	0	0	0	0.015299892	-0.039801912	0.073644737	0	0	0	0	0	0	0	0	0	0.015299892	-0.039801912	0.073644737	0	0	0	0	0.615283884	0.274418657	0.296432476	0.28256519
688	28/06/2011	0.278307121	0	0	0	0	0	0	0	0	0	0	0	0	0	0	0	0.015299892	-0.039801912	0.073644737	0	0	0	0	0	0	0	0	0	0.015299892	-0.039801912	0.073644737	0	0	0	0	0.634326502	0.274418657	0.296432476	0.28256519
689	28/06/2011	0.278307121	0	0	0	0	0	0	0	0	0	0	0	0	0	0	0	0.015299892	-0.039801912	0.073644737	0	0	0	0	0	0	0	0	0	0.015299892	-0.039801912	0.073644737	0	0	0	0	0.600111802	0.274418657	0.296432476	0.28256519
690	29/06/2011	0.278106873	0	0	0	0	0	0	0	0	0	0	0	0	0	0	0	0.013659435	-0.040683513	0.072236522	0	0	0	0	0	0	0	0	0	0.013659435	-0.040683513	0.072236522	0	0	0	0	0.636548665	0.274206993	0.296222057	0.281905656
691	29/06/2011	0.278106873	0	0	0	0	0	0	0	0	0	0	0	0	0	0	0	0.013659435	-0.040683513	0.072236522	0	0	0	0	0	0	0	0	0	0.013659435	-0.040683513	0.072236522	0	0	0	0	0.638634017	0.274206993	0.296222057	0.281905656
692	30/06/2011	0.27790673	0	0	0	0	0	0	0	0	0	0	0	0	0	0	0	0.012109179	-0.041414557	0.070635062	0	0	0	0	0	0	0	0	0	0.012109179	-0.041414557	0.070635062	0	0	0	0	0.62816548	0.273996033	0.296011743	0.281271952
693	30/06/2011	0.27790673	0	0	0	0	0	0	0	0	0	0	0	0	0	0	0	0.012109179	-0.041414557	0.070635062	0	0	0	0	0	0	0	0	0	0.012109179	-0.041414557	0.070635062	0	0	0	0	0.626483476	0.273996033	0.296011743	0.281271952
694	30/06/2011	0.27790673	0	0	0	0	0	0	0	0	0	0	0	0	0	0	0	0.012109179	-0.041414557	0.070635062	0	0	0	0	0	0	0	0	0	0.012109179	-0.041414557	0.070635062	0	0	0	0	0.619973416	0.273996033	0.296011743	0.281271952
695	01/07/2011	0.277706692	0	0	0	0	0	0	0	0	0	0	0	0	0	0	0	0.010652131	-0.043176273	0.069588194	0	0	0	0	0	0	0	0	0	0.010652131	-0.043176273	0.069588194	0	0	0	0	0.599404364	0.273785279	0.295801535	0.28066486
696	01/07/2011	0.277706692	0	0	0	0	0	0	0	0	0	0	0	0	0	0	0	0.010652131	-0.043176273	0.069588194	0	0	0	0	0	0	0	0	0	0.010652131	-0.043176273	0.069588194	0	0	0	0	0.633300444	0.273785279	0.295801535	0.28066486
697	01/07/2011	0.277706692	0	0	0	0	0	0	0	0	0	0	0	0	0	0	0	0.010652131	-0.043176273	0.069588194	0	0	0	0	0	0	0	0	0	0.010652131	-0.043176273	0.069588194	0	0	0	0	0.629999815	0.273785279	0.295801535	0.28066486
698	01/07/2011	0.277706692	0	0	0	0	0	0	0	0	0	0	0	0	0	0	0	0.010652131	-0.043176273	0.069588194	0	0	0	0	0	0	0	0	0	0.010652131	-0.043176273	0.069588194	0	0	0	0	0.619472598	0.273785279	0.295801535	0.28066486
699	01/07/2011	0.277706692	0	0	0	0	0	0	0	0	0	0	0	0	0	0	0	0.010652131	-0.043176273	0.069588194	0	0	0	0	0	0	0	0	0	0.010652131	-0.043176273	0.069588194	0	0	0	0	0.623799389	0.273785279	0.295801535	0.28066486
700	01/07/2011	0.277706692	0	0	0	0	0	0	0	0	0	0	0	0	0	0	0	0.010652131	-0.043176273	0.069588194	0	0	0	0	0	0	0	0	0	0.010652131	-0.043176273	0.069588194	0	0	0	0	0.609928171	0.273785279	0.295801535	0.28066486
701	01/07/2011	0.277706692	0	0	0	0	0	0	0	0	0	0	0	0	0	0	0	0.010652131	-0.043176273	0.069588194	0	0	0	0	0	0	0	0	0	0.010652131	-0.043176273	0.069588194	0	0	0	0	0.624607495	0.273785279	0.295801535	0.28066486
702	01/07/2011	0.277706692	0	0	0	0	0	0	0	0	0	0	0	0	0	0	0	0.010652131	-0.043176273	0.069588194	0	0	0	0	0	0	0	0	0	0.010652131	-0.043176273	0.069588194	0	0	0	0	0.603574692	0.273785279	0.295801535	0.28066486
703	01/07/2011	0.277706692	0	0	0	0	0	0	0	0	0	0	0	0	0	0	0	0.010652131	-0.043176273	0.069588194	0	0	0	0	0	0	0	0	0	0.010652131	-0.043176273	0.069588194	0	0	0	0	0.632186451	0.273785279	0.295801535	0.28066486
704	01/07/2011	0.277706692	0	0	0	0	0	0	0	0	0	0	0	0	0	0	0	0.010652131	-0.043176273	0.069588194	0	0	0	0	0	0	0	0	0	0.010652131	-0.043176273	0.069588194	0	0	0	0	0.607558273	0.273785279	0.295801535	0.28066486
705	02/07/2011	0.277506759	0	0	0	0	0	0	0	0	0	0	0	0	0	0	0	0.009291161	-0.044982537	0.067726183	0	0	0	0	0	0	0	0	0	0.009291161	-0.044982537	0.067726183	0	0	0	0	0.600950881	0.273574644	0.295591432	0.280085118
706	02/07/2011	0.277506759	0	0	0	0	0	0	0	0	0	0	0	0	0	0	0	0.009291161	-0.044982537	0.067726183	0	0	0	0	0	0	0	0	0	0.009291161	-0.044982537	0.067726183	0	0	0	0	0.61358171	0.273574644	0.295591432	0.280085118
707	03/07/2011	0.27730693	0	0	0	0	0	0	0	0	0	0	0	0	0	0	0	0.008028987	-0.046822614	0.066675349	0	0	0	0	0	0	0	0	0	0.008028987	-0.046822614	0.066675349	0	0	0	0	0.622276458	0.273375845	0.295381434	0.279533424
708	03/07/2011	0.27730693	0	0	0	0	0	0	0	0	0	0	0	0	0	0	0	0.008028987	-0.046822614	0.066675349	0	0	0	0	0	0	0	0	0	0.008028987	-0.046822614	0.066675349	0	0	0	0	0.613448454	0.273375845	0.295381434	0.279533424
709	03/07/2011	0.27730693	0	0	0	0	0	0	0	0	0	0	0	0	0	0	0	0.008028987	-0.046822614	0.066675349	0	0	0	0	0	0	0	0	0	0.008028987	-0.046822614	0.066675349	0	0	0	0	0.612885865	0.273375845	0.295381434	0.279533424
710	04/07/2011	0.277107207	0	0	0	0	0	0	0	0	0	0	0	0	0	0	0	0.006868182	-0.048536721	0.065427991	0	0	0	0	0	0	0	0	0	0.006868182	-0.048536721	0.065427991	0	0	0	0	0.621842086	0.273203688	0.295171542	0.279010429
711	04/07/2011	0.277107207	0	0	0	0	0	0	0	0	0	0	0	0	0	0	0	0.006868182	-0.048536721	0.065427991	0	0	0	0	0	0	0	0	0	0.006868182	-0.048536721	0.065427991	0	0	0	0	0.597843974	0.273203688	0.295171542	0.279010429
712	04/07/2011	0.277107207	0	0	0	0	0	0	0	0	0	0	0	0	0	0	0	0.006868182	-0.048536721	0.065427991	0	0	0	0	0	0	0	0	0	0.006868182	-0.048536721	0.065427991	0	0	0	0	0.624690537	0.273203688	0.295171542	0.279010429
713	04/07/2011	0.277107207	0	0	0	0	0	0	0	0	0	0	0	0	0	0	0	0.006868182	-0.048536721	0.065427991	0	0	0	0	0	0	0	0	0	0.006868182	-0.048536721	0.065427991	0	0	0	0	0.625002189	0.273203688	0.295171542	0.279010429
714	04/07/2011	0.277107207	0	0	0	0	0	0	0	0	0	0	0	0	0	0	0	0.006868182	-0.048536721	0.065427991	0	0	0	0	0	0	0	0	0	0.006868182	-0.048536721	0.065427991	0	0	0	0	0.643133255	0.273203688	0.295171542	0.279010429
715	05/07/2011	0.276907588	0	0	0	0	0	0	0	0	0	0	0	0	0	0	0	0.005811165	-0.050121139	0.06508978	0	0	0	0	0	0	0	0	0	0.005811165	-0.050121139	0.06508978	0	0	0	0	0.630584763	0.273009848	0.294961755	0.278516744
716	05/07/2011	0.276907588	0	0	0	0	0	0	0	0	0	0	0	0	0	0	0	0.005811165	-0.050121139	0.06508978	0	0	0	0	0	0	0	0	0	0.005811165	-0.050121139	0.06508978	0	0	0	0	0.606269972	0.273009848	0.294961755	0.278516744
717	05/07/2011	0.276907588	0	0	0	0	0	0	0	0	0	0	0	0	0	0	0	0.005811165	-0.050121139	0.06508978	0	0	0	0	0	0	0	0	0	0.005811165	-0.050121139	0.06508978	0	0	0	0	0.603166501	0.273009848	0.294961755	0.278516744
718	05/07/2011	0.276907588	0	0	0	0	0	0	0	0	0	0	0	0	0	0	0	0.005811165	-0.050121139	0.06508978	0	0	0	0	0	0	0	0	0	0.005811165	-0.050121139	0.06508978	0	0	0	0	0.627980441	0.273009848	0.294961755	0.278516744
719	06/07/2011	0.276708074	0	0	0	0	0	0	0	0	0	0	0	0	0	0	0	0.004860199	-0.051572322	0.063607704	0	0	0	0	0	0	0	0	0	0.004860199	-0.051572322	0.063607704	0	0	0	0	0.605673924	0.272802291	0.294767967	0.278052931
720	06/07/2011	0.276708074	0	0	0	0	0	0	0	0	0	0	0	0	0	0	0	0.004860199	-0.051572322	0.063607704	0	0	0	0	0	0	0	0	0	0.004860199	-0.051572322	0.063607704	0	0	0	0	0.601001788	0.272802291	0.294767967	0.278052931
721	06/07/2011	0.276708074	0	0	0	0	0	0	0	0	0	0	0	0	0	0	0	0.004860199	-0.051572322	0.063607704	0	0	0	0	0	0	0	0	0	0.004860199	-0.051572322	0.063607704	0	0	0	0	0.60825329	0.272802291	0.294767967	0.278052931
722	07/07/2011	0.276508666	0	0	0	0	0	0	0	0	0	0	0	0	0	0	0	0.004017387	-0.052872606	0.061950996	0	0	0	0	0	0	0	0	0	0.004017387	-0.052872606	0.061950996	0	0	0	0	0.614732501	0.27259485	0.294591874	0.277619508
723	07/07/2011	0.276508666	0	0	0	0	0	0	0	0	0	0	0	0	0	0	0	0.004017387	-0.052872606	0.061950996	0	0	0	0	0	0	0	0	0	0.004017387	-0.052872606	0.061950996	0	0	0	0	0.61615795	0.27259485	0.294591874	0.277619508
724	07/07/2011	0.276508666	0	0	0	0	0	0	0	0	0	0	0	0	0	0	0	0.004017387	-0.052872606	0.061950996	0	0	0	0	0	0	0	0	0	0.004017387	-0.052872606	0.061950996	0	0	0	0	0.612960391	0.27259485	0.294591874	0.277619508
725	08/07/2011	0.276309362	0	0	0	0	0	0	0	0	0	0	0	0	0	0	0	0.003284671	-0.054011385	0.060921544	0	0	0	0	0	0	0	0	0	0.003284671	-0.054011385	0.060921544	0	0	0	0	0.611148058	0.272388381	0.294415856	0.277216947
726	08/07/2011	0.276309362	0	0	0	0	0	0	0	0	0	0	0	0	0	0	0	0.003284671	-0.054011385	0.060921544	0	0	0	0	0	0	0	0	0	0.003284671	-0.054011385	0.060921544	0	0	0	0	0.613649049	0.272388381	0.294415856	0.277216947
727	09/07/2011	0.276110163	0	0	0	0	0	0	0	0	0	0	0	0	0	0	0	0.00266383	-0.05503974	0.060338053	0	0	0	0	0	0	0	0	0	0.00266383	-0.05503974	0.060338053	0	0	0	0	0.614184429	0.272182269	0.294239911	0.276845673
728	09/07/2011	0.276110163	0	0	0	0	0	0	0	0	0	0	0	0	0	0	0	0.00266383	-0.05503974	0.060338053	0	0	0	0	0	0	0	0	0	0.00266383	-0.05503974	0.060338053	0	0	0	0	0.60899287	0.272182269	0.294239911	0.276845673
729	09/07/2011	0.276110163	0	0	0	0	0	0	0	0	0	0	0	0	0	0	0	0.00266383	-0.05503974	0.060338053	0	0	0	0	0	0	0	0	0	0.00266383	-0.05503974	0.060338053	0	0	0	0	0.609226178	0.272182269	0.294239911	0.276845673
730	09/07/2011	0.276110163	0	0	0	0	0	0	0	0	0	0	0	0	0	0	0	0.00266383	-0.05503974	0.060338053	0	0	0	0	0	0	0	0	0	0.00266383	-0.05503974	0.060338053	0	0	0	0	0.603264267	0.272182269	0.294239911	0.276845673
731	09/07/2011	0.276110163	0	0	0	0	0	0	0	0	0	0	0	0	0	0	0	0.00266383	-0.05503974	0.060338053	0	0	0	0	0	0	0	0	0	0.00266383	-0.05503974	0.060338053	0	0	0	0	0.595126942	0.272182269	0.294239911	0.276845673
732	10/07/2011	0.275911069	0	0	0	0	0	0	0	0	0	0	0	0	0	0	0	0.002156475	-0.055283173	0.060121339	0	0	0	0	0	0	0	0	0	0.002156475	-0.055283173	0.060121339	0	0	0	0	0.618388932	0.272007681	0.294064042	0.276506064
733	10/07/2011	0.275911069	0	0	0	0	0	0	0	0	0	0	0	0	0	0	0	0.002156475	-0.055283173	0.060121339	0	0	0	0	0	0	0	0	0	0.002156475	-0.055283173	0.060121339	0	0	0	0	0.612436182	0.272007681	0.294064042	0.276506064
734	10/07/2011	0.275911069	0	0	0	0	0	0	0	0	0	0	0	0	0	0	0	0.002156475	-0.055283173	0.060121339	0	0	0	0	0	0	0	0	0	0.002156475	-0.055283173	0.060121339	0	0	0	0	0.628133735	0.272007681	0.294064042	0.276506064
735	10/07/2011	0.275911069	0	0	0	0	0	0	0	0	0	0	0	0	0	0	0	0.002156475	-0.055283173	0.060121339	0	0	0	0	0	0	0	0	0	0.002156475	-0.055283173	0.060121339	0	0	0	0	0.605594576	0.272007681	0.294064042	0.276506064
736	11/07/2011	0.275712079	0	0	0	0	0	0	0	0	0	0	0	0	0	0	0	0.001764047	-0.055684131	0.061146989	0	0	0	0	0	0	0	0	0	0.001764047	-0.055684131	0.061146989	0	0	0	0	0.608178924	0.271839916	0.293888247	0.276198449
737	12/07/2011	0.275513195	0	0	0	0	0	0	0	0	0	0	0	0	0	0	0	0.00148782	-0.056096356	0.061291429	0	0	0	0	0	0	0	0	0	0.00148782	-0.056096356	0.061291429	0	0	0	0	0.598898554	0.271672227	0.293712526	0.275923109
738	12/07/2011	0.275513195	0	0	0	0	0	0	0	0	0	0	0	0	0	0	0	0.00148782	-0.056096356	0.061291429	0	0	0	0	0	0	0	0	0	0.00148782	-0.056096356	0.061291429	0	0	0	0	0.60674546	0.271672227	0.293712526	0.275923109
739	13/07/2011	0.275314416	0	0	0	0	0	0	0	0	0	0	0	0	0	0	0	0.001328891	-0.056754785	0.060978457	0	0	0	0	0	0	0	0	0	0.001328891	-0.056754785	0.060978457	0	0	0	0	0.627374657	0.271504615	0.29353688	0.275680279
740	14/07/2011	0.275115741	0	0	0	0	0	0	0	0	0	0	0	0	0	0	0	0.001288185	-0.057575211	0.060691748	0	0	0	0	0	0	0	0	0	0.001288185	-0.057575211	0.060691748	0	0	0	0	0.614810774	0.271319673	0.293347787	0.275470141
741	14/07/2011	0.275115741	0	0	0	0	0	0	0	0	0	0	0	0	0	0	0	0.001288185	-0.057575211	0.060691748	0	0	0	0	0	0	0	0	0	0.001288185	-0.057575211	0.060691748	0	0	0	0	0.629116007	0.271319673	0.293347787	0.275470141
742	14/07/2011	0.275115741	0	0	0	0	0	0	0	0	0	0	0	0	0	0	0	0.001288185	-0.057575211	0.060691748	0	0	0	0	0	0	0	0	0	0.001288185	-0.057575211	0.060691748	0	0	0	0	0.62745759	0.271319673	0.293347787	0.275470141
743	14/07/2011	0.275115741	0	0	0	0	0	0	0	0	0	0	0	0	0	0	0	0.001288185	-0.057575211	0.060691748	0	0	0	0	0	0	0	0	0	0.001288185	-0.057575211	0.060691748	0	0	0	0	0.59671541	0.271319673	0.293347787	0.275470141
744	14/07/2011	0.275115741	0	0	0	0	0	0	0	0	0	0	0	0	0	0	0	0.001288185	-0.057575211	0.060691748	0	0	0	0	0	0	0	0	0	0.001288185	-0.057575211	0.060691748	0	0	0	0	0.618818039	0.271319673	0.293347787	0.275470141
745	15/07/2011	0.274917172	0	0	0	0	0	0	0	0	0	0	0	0	0	0	0	0.001366453	-0.057978835	0.060463954	0	0	0	0	0	0	0	0	0	0.001366453	-0.057978835	0.060463954	0	0	0	0	0.621609843	0.271112009	0.293141677	0.275292833
746	15/07/2011	0.274917172	0	0	0	0	0	0	0	0	0	0	0	0	0	0	0	0.001366453	-0.057978835	0.060463954	0	0	0	0	0	0	0	0	0	0.001366453	-0.057978835	0.060463954	0	0	0	0	0.612463426	0.271112009	0.293141677	0.275292833
747	15/07/2011	0.274917172	0	0	0	0	0	0	0	0	0	0	0	0	0	0	0	0.001366453	-0.057978835	0.060463954	0	0	0	0	0	0	0	0	0	0.001366453	-0.057978835	0.060463954	0	0	0	0	0.602498971	0.271112009	0.293141677	0.275292833
748	15/07/2011	0.274917172	0	0	0	0	0	0	0	0	0	0	0	0	0	0	0	0.001366453	-0.057978835	0.060463954	0	0	0	0	0	0	0	0	0	0.001366453	-0.057978835	0.060463954	0	0	0	0	0.609012732	0.271112009	0.293141677	0.275292833
749	16/07/2011	0.274718707	0	0	0	0	0	0	0	0	0	0	0	0	0	0	0	0.001564268	-0.058355871	0.060296349	0	0	0	0	0	0	0	0	0	0.001564268	-0.058355871	0.060296349	0	0	0	0	0.605860436	0.270904461	0.292935669	0.275148441
750	16/07/2011	0.274718707	0	0	0	0	0	0	0	0	0	0	0	0	0	0	0	0.001564268	-0.058355871	0.060296349	0	0	0	0	0	0	0	0	0	0.001564268	-0.058355871	0.060296349	0	0	0	0	0.634506814	0.270904461	0.292935669	0.275148441
751	16/07/2011	0.274718707	0	0	0	0	0	0	0	0	0	0	0	0	0	0	0	0.001564268	-0.058355871	0.060296349	0	0	0	0	0	0	0	0	0	0.001564268	-0.058355871	0.060296349	0	0	0	0	0.615341226	0.270904461	0.292935669	0.275148441
752	16/07/2011	0.274718707	0	0	0	0	0	0	0	0	0	0	0	0	0	0	0	0.001564268	-0.058355871	0.060296349	0	0	0	0	0	0	0	0	0	0.001564268	-0.058355871	0.060296349	0	0	0	0	0.601680798	0.270904461	0.292935669	0.275148441
753	16/07/2011	0.274718707	0	0	0	0	0	0	0	0	0	0	0	0	0	0	0	0.001564268	-0.058355871	0.060296349	0	0	0	0	0	0	0	0	0	0.001564268	-0.058355871	0.060296349	0	0	0	0	0.615218481	0.270904461	0.292935669	0.275148441
754	16/07/2011	0.274718707	0	0	0	0	0	0	0	0	0	0	0	0	0	0	0	0.001564268	-0.058355871	0.060296349	0	0	0	0	0	0	0	0	0	0.001564268	-0.058355871	0.060296349	0	0	0	0	0.642744872	0.270904461	0.292935669	0.275148441
755	17/07/2011	0.274520347	0	0	0	0	0	0	0	0	0	0	0	0	0	0	0	0.001882025	-0.058867481	0.060240441	0	0	0	0	0	0	0	0	0	0.001882025	-0.058867481	0.060240441	0	0	0	0	0.62243995	0.27069703	0.292729764	0.275037001
756	17/07/2011	0.274520347	0	0	0	0	0	0	0	0	0	0	0	0	0	0	0	0.001882025	-0.058867481	0.060240441	0	0	0	0	0	0	0	0	0	0.001882025	-0.058867481	0.060240441	0	0	0	0	0.613921933	0.27069703	0.292729764	0.275037001
757	17/07/2011	0.274520347	0	0	0	0	0	0	0	0	0	0	0	0	0	0	0	0.001882025	-0.058867481	0.060240441	0	0	0	0	0	0	0	0	0	0.001882025	-0.058867481	0.060240441	0	0	0	0	0.595941106	0.27069703	0.292729764	0.275037001
758	17/07/2011	0.274520347	0	0	0	0	0	0	0	0	0	0	0	0	0	0	0	0.001882025	-0.058867481	0.060240441	0	0	0	0	0	0	0	0	0	0.001882025	-0.058867481	0.060240441	0	0	0	0	0.626417418	0.27069703	0.292729764	0.275037001
759	18/07/2011	0.274322092	0	0	0	0	0	0	0	0	0	0	0	0	0	0	0	0.002319941	-0.058600403	0.060448012	0	0	0	0	0	0	0	0	0	0.002319941	-0.058600403	0.060448012	0	0	0	0	0.611086984	0.270489717	0.292523962	0.274958504
760	18/07/2011	0.274322092	0	0	0	0	0	0	0	0	0	0	0	0	0	0	0	0.002319941	-0.058600403	0.060448012	0	0	0	0	0	0	0	0	0	0.002319941	-0.058600403	0.060448012	0	0	0	0	0.602538732	0.270489717	0.292523962	0.274958504
761	18/07/2011	0.274322092	0	0	0	0	0	0	0	0	0	0	0	0	0	0	0	0.002319941	-0.058600403	0.060448012	0	0	0	0	0	0	0	0	0	0.002319941	-0.058600403	0.060448012	0	0	0	0	0.604133833	0.270489717	0.292523962	0.274958504
762	19/07/2011	0.274123942	0	0	0	0	0	0	0	0	0	0	0	0	0	0	0	0.002878057	-0.059143462	0.061528549	0	0	0	0	0	0	0	0	0	0.002878057	-0.059143462	0.061528549	0	0	0	0	0.588939442	0.270282549	0.292318263	0.274912887
763	19/07/2011	0.274123942	0	0	0	0	0	0	0	0	0	0	0	0	0	0	0	0.002878057	-0.059143462	0.061528549	0	0	0	0	0	0	0	0	0	0.002878057	-0.059143462	0.061528549	0	0	0	0	0.62001256	0.270282549	0.292318263	0.274912887
764	19/07/2011	0.274123942	0	0	0	0	0	0	0	0	0	0	0	0	0	0	0	0.002878057	-0.059143462	0.061528549	0	0	0	0	0	0	0	0	0	0.002878057	-0.059143462	0.061528549	0	0	0	0	0.602141475	0.270282549	0.292318263	0.274912887
765	20/07/2011	0.273925897	0	0	0	0	0	0	0	0	0	0	0	0	0	0	0	0.003556234	-0.058946895	0.061661918	0	0	0	0	0	0	0	0	0	0.003556234	-0.058946895	0.061661918	0	0	0	0	0.62292922	0.27007571	0.29211266	0.274900042
766	20/07/2011	0.273925897	0	0	0	0	0	0	0	0	0	0	0	0	0	0	0	0.003556234	-0.058946895	0.061661918	0	0	0	0	0	0	0	0	0	0.003556234	-0.058946895	0.061661918	0	0	0	0	0.60078591	0.27007571	0.29211266	0.274900042
767	20/07/2011	0.273925897	0	0	0	0	0	0	0	0	0	0	0	0	0	0	0	0.003556234	-0.058946895	0.061661918	0	0	0	0	0	0	0	0	0	0.003556234	-0.058946895	0.061661918	0	0	0	0	0.578073218	0.27007571	0.29211266	0.274900042
768	20/07/2011	0.273925897	0	0	0	0	0	0	0	0	0	0	0	0	0	0	0	0.003556234	-0.058946895	0.061661918	0	0	0	0	0	0	0	0	0	0.003556234	-0.058946895	0.061661918	0	0	0	0	0.621431404	0.27007571	0.29211266	0.274900042
769	20/07/2011	0.273925897	0	0	0	0	0	0	0	0	0	0	0	0	0	0	0	0.003556234	-0.058946895	0.061661918	0	0	0	0	0	0	0	0	0	0.003556234	-0.058946895	0.061661918	0	0	0	0	0.621045668	0.27007571	0.29211266	0.274900042
770	20/07/2011	0.273925897	0	0	0	0	0	0	0	0	0	0	0	0	0	0	0	0.003556234	-0.058946895	0.061661918	0	0	0	0	0	0	0	0	0	0.003556234	-0.058946895	0.061661918	0	0	0	0	0.632315043	0.27007571	0.29211266	0.274900042
771	20/07/2011	0.273925897	0	0	0	0	0	0	0	0	0	0	0	0	0	0	0	0.003556234	-0.058946895	0.061661918	0	0	0	0	0	0	0	0	0	0.003556234	-0.058946895	0.061661918	0	0	0	0	0.588264604	0.27007571	0.29211266	0.274900042
772	21/07/2011	0.273727957	0	0	0	0	0	0	0	0	0	0	0	0	0	0	0	0.004354152	-0.058559687	0.062628815	0	0	0	0	0	0	0	0	0	0.004354152	-0.058559687	0.062628815	0	0	0	0	0.619204676	0.269868988	0.291905653	0.27491981
773	21/07/2011	0.273727957	0	0	0	0	0	0	0	0	0	0	0	0	0	0	0	0.004354152	-0.058559687	0.062628815	0	0	0	0	0	0	0	0	0	0.004354152	-0.058559687	0.062628815	0	0	0	0	0.623985733	0.269868988	0.291905653	0.27491981
774	21/07/2011	0.273727957	0	0	0	0	0	0	0	0	0	0	0	0	0	0	0	0.004354152	-0.058559687	0.062628815	0	0	0	0	0	0	0	0	0	0.004354152	-0.058559687	0.062628815	0	0	0	0	0.623909914	0.269868988	0.291905653	0.27491981
775	22/07/2011	0.273530122	0	0	0	0	0	0	0	0	0	0	0	0	0	0	0	0.005271317	-0.058133134	0.063685042	0	0	0	0	0	0	0	0	0	0.005271317	-0.058133134	0.063685042	0	0	0	0	0.624035588	0.269662383	0.29169875	0.274971986
776	22/07/2011	0.273530122	0	0	0	0	0	0	0	0	0	0	0	0	0	0	0	0.005271317	-0.058133134	0.063685042	0	0	0	0	0	0	0	0	0	0.005271317	-0.058133134	0.063685042	0	0	0	0	0.60374125	0.269662383	0.29169875	0.274971986
777	22/07/2011	0.273530122	0	0	0	0	0	0	0	0	0	0	0	0	0	0	0	0.005271317	-0.058133134	0.063685042	0	0	0	0	0	0	0	0	0	0.005271317	-0.058133134	0.063685042	0	0	0	0	0.614313269	0.269662383	0.29169875	0.274971986
778	22/07/2011	0.273530122	0	0	0	0	0	0	0	0	0	0	0	0	0	0	0	0.005271317	-0.058133134	0.063685042	0	0	0	0	0	0	0	0	0	0.005271317	-0.058133134	0.063685042	0	0	0	0	0.61157915	0.269662383	0.29169875	0.274971986
779	22/07/2011	0.273530122	0	0	0	0	0	0	0	0	0	0	0	0	0	0	0	0.005271317	-0.058133134	0.063685042	0	0	0	0	0	0	0	0	0	0.005271317	-0.058133134	0.063685042	0	0	0	0	0.624481093	0.269662383	0.29169875	0.274971986
780	22/07/2011	0.273530122	0	0	0	0	0	0	0	0	0	0	0	0	0	0	0	0.005271317	-0.058133134	0.063685042	0	0	0	0	0	0	0	0	0	0.005271317	-0.058133134	0.063685042	0	0	0	0	0.618335772	0.269662383	0.29169875	0.274971986
781	22/07/2011	0.273530122	0	0	0	0	0	0	0	0	0	0	0	0	0	0	0	0.005271317	-0.058133134	0.063685042	0	0	0	0	0	0	0	0	0	0.005271317	-0.058133134	0.063685042	0	0	0	0	0.586365243	0.269662383	0.29169875	0.274971986
782	23/07/2011	0.273332392	0	0	0	0	0	0	0	0	0	0	0	0	0	0	0	0.006307053	-0.057256291	0.065073067	0	0	0	0	0	0	0	0	0	0.006307053	-0.057256291	0.065073067	0	0	0	0	0.614230683	0.269455895	0.291491951	0.275056313
783	23/07/2011	0.273332392	0	0	0	0	0	0	0	0	0	0	0	0	0	0	0	0.006307053	-0.057256291	0.065073067	0	0	0	0	0	0	0	0	0	0.006307053	-0.057256291	0.065073067	0	0	0	0	0.595117352	0.269455895	0.291491951	0.275056313
784	23/07/2011	0.273332392	0	0	0	0	0	0	0	0	0	0	0	0	0	0	0	0.006307053	-0.057256291	0.065073067	0	0	0	0	0	0	0	0	0	0.006307053	-0.057256291	0.065073067	0	0	0	0	0.623135981	0.269455895	0.291491951	0.275056313
785	23/07/2011	0.273332392	0	0	0	0	0	0	0	0	0	0	0	0	0	0	0	0.006307053	-0.057256291	0.065073067	0	0	0	0	0	0	0	0	0	0.006307053	-0.057256291	0.065073067	0	0	0	0	0.60088656	0.269455895	0.291491951	0.275056313
786	25/07/2011	0.272930659	0	0	0	0	0	0	0	0	0	0	0	0	0	0	0	0.008730657	-0.055249706	0.068224348	0	0	0	0	0	0	0	0	0	0.008730657	-0.055249706	0.068224348	0	0	0	0	0.611379734	0.269039138	0.291073101	0.275313523
787	25/07/2011	0.272930659	0	0	0	0	0	0	0	0	0	0	0	0	0	0	0	0.008730657	-0.055249706	0.068224348	0	0	0	0	0	0	0	0	0	0.008730657	-0.055249706	0.068224348	0	0	0	0	0.622618816	0.269039138	0.291073101	0.275313523
788	25/07/2011	0.272930659	0	0	0	0	0	0	0	0	0	0	0	0	0	0	0	0.008730657	-0.055249706	0.068224348	0	0	0	0	0	0	0	0	0	0.008730657	-0.055249706	0.068224348	0	0	0	0	0.610879753	0.269039138	0.291073101	0.275313523
789	26/07/2011	0.272729955	0	0	0	0	0	0	0	0	0	0	0	0	0	0	0	0.010116294	-0.053984413	0.069449538	0	0	0	0	0	0	0	0	0	0.010116294	-0.053984413	0.069449538	0	0	0	0	0.630960119	0.268830937	0.290863836	0.275488972
790	26/07/2011	0.272729955	0	0	0	0	0	0	0	0	0	0	0	0	0	0	0	0.010116294	-0.053984413	0.069449538	0	0	0	0	0	0	0	0	0	0.010116294	-0.053984413	0.069449538	0	0	0	0	0.62377089	0.268830937	0.290863836	0.275488972
791	26/07/2011	0.272729955	0	0	0	0	0	0	0	0	0	0	0	0	0	0	0	0.010116294	-0.053984413	0.069449538	0	0	0	0	0	0	0	0	0	0.010116294	-0.053984413	0.069449538	0	0	0	0	0.602742393	0.268830937	0.290863836	0.275488972
792	26/07/2011	0.272729955	0	0	0	0	0	0	0	0	0	0	0	0	0	0	0	0.010116294	-0.053984413	0.069449538	0	0	0	0	0	0	0	0	0	0.010116294	-0.053984413	0.069449538	0	0	0	0	0.615523961	0.268830937	0.290863836	0.275488972
793	27/07/2011	0.27252936	0	0	0	0	0	0	0	0	0	0	0	0	0	0	0	0.011616043	-0.052545834	0.07143746	0	0	0	0	0	0	0	0	0	0.011616043	-0.052545834	0.07143746	0	0	0	0	0.604369676	0.268622856	0.290635799	0.275695073
794	28/07/2011	0.272328873	0	0	0	0	0	0	0	0	0	0	0	0	0	0	0	0.013228354	-0.050935303	0.073025344	0	0	0	0	0	0	0	0	0	0.013228354	-0.050935303	0.073025344	0	0	0	0	0.617386837	0.268414894	0.290393271	0.275931336
795	28/07/2011	0.272328873	0	0	0	0	0	0	0	0	0	0	0	0	0	0	0	0.013228354	-0.050935303	0.073025344	0	0	0	0	0	0	0	0	0	0.013228354	-0.050935303	0.073025344	0	0	0	0	0.605624998	0.268414894	0.290393271	0.275931336
796	28/07/2011	0.272328873	0	0	0	0	0	0	0	0	0	0	0	0	0	0	0	0.013228354	-0.050935303	0.073025344	0	0	0	0	0	0	0	0	0	0.013228354	-0.050935303	0.073025344	0	0	0	0	0.613148552	0.268414894	0.290393271	0.275931336
797	29/07/2011	0.272128495	0	0	0	0	0	0	0	0	0	0	0	0	0	0	0	0.014951508	-0.048759276	0.075241976	0	0	0	0	0	0	0	0	0	0.014951508	-0.048759276	0.075241976	0	0	0	0	0.606550499	0.268207052	0.290150887	0.276197226
798	29/07/2011	0.272128495	0	0	0	0	0	0	0	0	0	0	0	0	0	0	0	0.014951508	-0.048759276	0.075241976	0	0	0	0	0	0	0	0	0	0.014951508	-0.048759276	0.075241976	0	0	0	0	0.611646773	0.268207052	0.290150887	0.276197226
799	30/07/2011	0.271928225	0	0	0	0	0	0	0	0	0	0	0	0	0	0	0	0.016783615	-0.046626508	0.077674364	0	0	0	0	0	0	0	0	0	0.016783615	-0.046626508	0.077674364	0	0	0	0	0.594445184	0.267999328	0.289908474	0.276492163
800	30/07/2011	0.271928225	0	0	0	0	0	0	0	0	0	0	0	0	0	0	0	0.016783615	-0.046626508	0.077674364	0	0	0	0	0	0	0	0	0	0.016783615	-0.046626508	0.077674364	0	0	0	0	0.611750892	0.267999328	0.289908474	0.276492163
801	30/07/2011	0.271928225	0	0	0	0	0	0	0	0	0	0	0	0	0	0	0	0.016783615	-0.046626508	0.077674364	0	0	0	0	0	0	0	0	0	0.016783615	-0.046626508	0.077674364	0	0	0	0	0.597047729	0.267999328	0.289908474	0.276492163
802	01/08/2011	0.27152801	0	0	0	0	0	0	0	0	0	0	0	0	0	0	0	0.020766305	-0.042878736	0.082360267	0	0	0	0	0	0	0	0	0	0.020766305	-0.042878736	0.082360267	0	0	0	0	0.598271659	0.267584238	0.289422471	0.277166644
803	01/08/2011	0.27152801	0	0	0	0	0	0	0	0	0	0	0	0	0	0	0	0.020766305	-0.042878736	0.082360267	0	0	0	0	0	0	0	0	0	0.020766305	-0.042878736	0.082360267	0	0	0	0	0.589410556	0.267584238	0.289422471	0.277166644
804	01/08/2011	0.27152801	0	0	0	0	0	0	0	0	0	0	0	0	0	0	0	0.020766305	-0.042878736	0.082360267	0	0	0	0	0	0	0	0	0	0.020766305	-0.042878736	0.082360267	0	0	0	0	0.622473744	0.267584238	0.289422471	0.277166644
805	01/08/2011	0.27152801	0	0	0	0	0	0	0	0	0	0	0	0	0	0	0	0.020766305	-0.042878736	0.082360267	0	0	0	0	0	0	0	0	0	0.020766305	-0.042878736	0.082360267	0	0	0	0	0.617803472	0.267584238	0.289422471	0.277166644
806	01/08/2011	0.27152801	0	0	0	0	0	0	0	0	0	0	0	0	0	0	0	0.020766305	-0.042878736	0.082360267	0	0	0	0	0	0	0	0	0	0.020766305	-0.042878736	0.082360267	0	0	0	0	0.616421826	0.267584238	0.289422471	0.277166644
807	02/08/2011	0.271328065	0	0	0	0	0	0	0	0	0	0	0	0	0	0	0	0.022912289	-0.040407848	0.08472104	0	0	0	0	0	0	0	0	0	0.022912289	-0.040407848	0.08472104	0	0	0	0	0.598740639	0.267376872	0.289179688	0.277544812
808	02/08/2011	0.271328065	0	0	0	0	0	0	0	0	0	0	0	0	0	0	0	0.022912289	-0.040407848	0.08472104	0	0	0	0	0	0	0	0	0	0.022912289	-0.040407848	0.08472104	0	0	0	0	0.610440134	0.267376872	0.289179688	0.277544812
809	02/08/2011	0.271328065	0	0	0	0	0	0	0	0	0	0	0	0	0	0	0	0.022912289	-0.040407848	0.08472104	0	0	0	0	0	0	0	0	0	0.022912289	-0.040407848	0.08472104	0	0	0	0	0.617880719	0.267376872	0.289179688	0.277544812
810	02/08/2011	0.271328065	0	0	0	0	0	0	0	0	0	0	0	0	0	0	0	0.022912289	-0.040407848	0.08472104	0	0	0	0	0	0	0	0	0	0.022912289	-0.040407848	0.08472104	0	0	0	0	0.61765617	0.267376872	0.289179688	0.277544812
811	03/08/2011	0.271128229	0	0	0	0	0	0	0	0	0	0	0	0	0	0	0	0.025158032	-0.037795862	0.087164377	0	0	0	0	0	0	0	0	0	0.025158032	-0.037795862	0.087164377	0	0	0	0	0.644642951	0.267169625	0.288973331	0.277949282
812	03/08/2011	0.271128229	0	0	0	0	0	0	0	0	0	0	0	0	0	0	0	0.025158032	-0.037795862	0.087164377	0	0	0	0	0	0	0	0	0	0.025158032	-0.037795862	0.087164377	0	0	0	0	0.608253036	0.267169625	0.288973331	0.277949282
813	04/08/2011	0.270928501	0	0	0	0	0	0	0	0	0	0	0	0	0	0	0	0.02750084	-0.035042557	0.089849367	0	0	0	0	0	0	0	0	0	0.02750084	-0.035042557	0.089849367	0	0	0	0	0.597852646	0.266967606	0.288787744	0.278379263
814	04/08/2011	0.270928501	0	0	0	0	0	0	0	0	0	0	0	0	0	0	0	0.02750084	-0.035042557	0.089849367	0	0	0	0	0	0	0	0	0	0.02750084	-0.035042557	0.089849367	0	0	0	0	0.598414377	0.266967606	0.288787744	0.278379263
815	04/08/2011	0.270928501	0	0	0	0	0	0	0	0	0	0	0	0	0	0	0	0.02750084	-0.035042557	0.089849367	0	0	0	0	0	0	0	0	0	0.02750084	-0.035042557	0.089849367	0	0	0	0	0.621709171	0.266967606	0.288787744	0.278379263
816	04/08/2011	0.270928501	0	0	0	0	0	0	0	0	0	0	0	0	0	0	0	0.02750084	-0.035042557	0.089849367	0	0	0	0	0	0	0	0	0	0.02750084	-0.035042557	0.089849367	0	0	0	0	0.597863339	0.266967606	0.288787744	0.278379263
817	05/08/2011	0.270728882	0	0	0	0	0	0	0	0	0	0	0	0	0	0	0	0.029937865	-0.032523354	0.092281764	0	0	0	0	0	0	0	0	0	0.029937865	-0.032523354	0.092281764	0	0	0	0	0.613945488	0.266770798	0.288545723	0.278833927
818	05/08/2011	0.270728882	0	0	0	0	0	0	0	0	0	0	0	0	0	0	0	0.029937865	-0.032523354	0.092281764	0	0	0	0	0	0	0	0	0	0.029937865	-0.032523354	0.092281764	0	0	0	0	0.607201847	0.266770798	0.288545723	0.278833927
819	05/08/2011	0.270728882	0	0	0	0	0	0	0	0	0	0	0	0	0	0	0	0.029937865	-0.032523354	0.092281764	0	0	0	0	0	0	0	0	0	0.029937865	-0.032523354	0.092281764	0	0	0	0	0.602549548	0.266770798	0.288545723	0.278833927
820	06/08/2011	0.270529371	0	0	0	0	0	0	0	0	0	0	0	0	0	0	0	0.032466111	-0.029985715	0.094909098	0	0	0	0	0	0	0	0	0	0.032466111	-0.029985715	0.094909098	0	0	0	0	0.596883485	0.266574097	0.28830117	0.279312407
821	06/08/2011	0.270529371	0	0	0	0	0	0	0	0	0	0	0	0	0	0	0	0.032466111	-0.029985715	0.094909098	0	0	0	0	0	0	0	0	0	0.032466111	-0.029985715	0.094909098	0	0	0	0	0.622673298	0.266574097	0.28830117	0.279312407
822	06/08/2011	0.270529371	0	0	0	0	0	0	0	0	0	0	0	0	0	0	0	0.032466111	-0.029985715	0.094909098	0	0	0	0	0	0	0	0	0	0.032466111	-0.029985715	0.094909098	0	0	0	0	0.614807092	0.266574097	0.28830117	0.279312407
823	07/08/2011	0.270329968	0	0	0	0	0	0	0	0	0	0	0	0	0	0	0	0.035082437	-0.027240606	0.097699822	0	0	0	0	0	0	0	0	0	0.035082437	-0.027240606	0.097699822	0	0	0	0	0.613706625	0.266377504	0.288056766	0.279813802
824	08/08/2011	0.270130674	0	0	0	0	0	0	0	0	0	0	0	0	0	0	0	0.037783559	-0.02424324	0.10098295	0	0	0	0	0	0	0	0	0	0.037783559	-0.02424324	0.10098295	0	0	0	0	0.621593738	0.266181019	0.287831081	0.280337172
825	08/08/2011	0.270130674	0	0	0	0	0	0	0	0	0	0	0	0	0	0	0	0.037783559	-0.02424324	0.10098295	0	0	0	0	0	0	0	0	0	0.037783559	-0.02424324	0.10098295	0	0	0	0	0.624137641	0.266181019	0.287831081	0.280337172
826	08/08/2011	0.270130674	0	0	0	0	0	0	0	0	0	0	0	0	0	0	0	0.037783559	-0.02424324	0.10098295	0	0	0	0	0	0	0	0	0	0.037783559	-0.02424324	0.10098295	0	0	0	0	0.616076564	0.266181019	0.287831081	0.280337172
827	08/08/2011	0.270130674	0	0	0	0	0	0	0	0	0	0	0	0	0	0	0	0.037783559	-0.02424324	0.10098295	0	0	0	0	0	0	0	0	0	0.037783559	-0.02424324	0.10098295	0	0	0	0	0.624960297	0.266181019	0.287831081	0.280337172
828	08/08/2011	0.270130674	0	0	0	0	0	0	0	0	0	0	0	0	0	0	0	0.037783559	-0.02424324	0.10098295	0	0	0	0	0	0	0	0	0	0.037783559	-0.02424324	0.10098295	0	0	0	0	0.586449513	0.266181019	0.287831081	0.280337172
829	09/08/2011	0.269931488	0	0	0	0	0	0	0	0	0	0	0	0	0	0	0	0.040566055	-0.020659335	0.104371222	0	0	0	0	0	0	0	0	0	0.040566055	-0.020659335	0.104371222	0	0	0	0	0.621497143	0.265961926	0.287621983	0.280881544
830	09/08/2011	0.269931488	0	0	0	0	0	0	0	0	0	0	0	0	0	0	0	0.040566055	-0.020659335	0.104371222	0	0	0	0	0	0	0	0	0	0.040566055	-0.020659335	0.104371222	0	0	0	0	0.63737995	0.265961926	0.287621983	0.280881544
831	09/08/2011	0.269931488	0	0	0	0	0	0	0	0	0	0	0	0	0	0	0	0.040566055	-0.020659335	0.104371222	0	0	0	0	0	0	0	0	0	0.040566055	-0.020659335	0.104371222	0	0	0	0	0.629340653	0.265961926	0.287621983	0.280881544
832	10/08/2011	0.269732411	0	0	0	0	0	0	0	0	0	0	0	0	0	0	0	0.043426372	-0.017015642	0.107476269	0	0	0	0	0	0	0	0	0	0.043426372	-0.017015642	0.107476269	0	0	0	0	0.61122434	0.265738769	0.287412995	0.281445911
833	10/08/2011	0.269732411	0	0	0	0	0	0	0	0	0	0	0	0	0	0	0	0.043426372	-0.017015642	0.107476269	0	0	0	0	0	0	0	0	0	0.043426372	-0.017015642	0.107476269	0	0	0	0	0.612875565	0.265738769	0.287412995	0.281445911
834	10/08/2011	0.269732411	0	0	0	0	0	0	0	0	0	0	0	0	0	0	0	0.043426372	-0.017015642	0.107476269	0	0	0	0	0	0	0	0	0	0.043426372	-0.017015642	0.107476269	0	0	0	0	0.627363407	0.265738769	0.287412995	0.281445911
835	10/08/2011	0.269732411	0	0	0	0	0	0	0	0	0	0	0	0	0	0	0	0.043426372	-0.017015642	0.107476269	0	0	0	0	0	0	0	0	0	0.043426372	-0.017015642	0.107476269	0	0	0	0	0.635295259	0.265738769	0.287412995	0.281445911
836	10/08/2011	0.269732411	0	0	0	0	0	0	0	0	0	0	0	0	0	0	0	0.043426372	-0.017015642	0.107476269	0	0	0	0	0	0	0	0	0	0.043426372	-0.017015642	0.107476269	0	0	0	0	0.639715403	0.265738769	0.287412995	0.281445911
837	11/08/2011	0.269533442	0	0	0	0	0	0	0	0	0	0	0	0	0	0	0	0.046360824	-0.013347497	0.11088515	0	0	0	0	0	0	0	0	0	0.046360824	-0.013347497	0.11088515	0	0	0	0	0.631695101	0.265515752	0.287204115	0.282029234
838	11/08/2011	0.269533442	0	0	0	0	0	0	0	0	0	0	0	0	0	0	0	0.046360824	-0.013347497	0.11088515	0	0	0	0	0	0	0	0	0	0.046360824	-0.013347497	0.11088515	0	0	0	0	0.612077986	0.265515752	0.287204115	0.282029234
839	11/08/2011	0.269533442	0	0	0	0	0	0	0	0	0	0	0	0	0	0	0	0.046360824	-0.013347497	0.11088515	0	0	0	0	0	0	0	0	0	0.046360824	-0.013347497	0.11088515	0	0	0	0	0.611828559	0.265515752	0.287204115	0.282029234
840	12/08/2011	0.269334581	0	0	0	0	0	0	0	0	0	0	0	0	0	0	0	0.049365603	-0.009795344	0.114111138	0	0	0	0	0	0	0	0	0	0.049365603	-0.009795344	0.114111138	0	0	0	0	0.629988963	0.265307112	0.286995344	0.282630445
841	12/08/2011	0.269334581	0	0	0	0	0	0	0	0	0	0	0	0	0	0	0	0.049365603	-0.009795344	0.114111138	0	0	0	0	0	0	0	0	0	0.049365603	-0.009795344	0.114111138	0	0	0	0	0.629435641	0.265307112	0.286995344	0.282630445
842	12/08/2011	0.269334581	0	0	0	0	0	0	0	0	0	0	0	0	0	0	0	0.049365603	-0.009795344	0.114111138	0	0	0	0	0	0	0	0	0	0.049365603	-0.009795344	0.114111138	0	0	0	0	0.62344179	0.265307112	0.286995344	0.282630445
843	13/08/2011	0.269135829	0	0	0	0	0	0	0	0	0	0	0	0	0	0	0	0.05243678	-0.006703108	0.117033607	0	0	0	0	0	0	0	0	0	0.05243678	-0.006703108	0.117033607	0	0	0	0	0.620929277	0.265100369	0.286795406	0.283248445
844	13/08/2011	0.269135829	0	0	0	0	0	0	0	0	0	0	0	0	0	0	0	0.05243678	-0.006703108	0.117033607	0	0	0	0	0	0	0	0	0	0.05243678	-0.006703108	0.117033607	0	0	0	0	0.62843145	0.265100369	0.286795406	0.283248445
845	13/08/2011	0.269135829	0	0	0	0	0	0	0	0	0	0	0	0	0	0	0	0.05243678	-0.006703108	0.117033607	0	0	0	0	0	0	0	0	0	0.05243678	-0.006703108	0.117033607	0	0	0	0	0.628065573	0.265100369	0.286795406	0.283248445
846	14/08/2011	0.268937185	0	0	0	0	0	0	0	0	0	0	0	0	0	0	0	0.05557031	-0.004158788	0.119945788	0	0	0	0	0	0	0	0	0	0.05557031	-0.004158788	0.119945788	0	0	0	0	0.627226617	0.264893746	0.286617192	0.283882108
847	14/08/2011	0.268937185	0	0	0	0	0	0	0	0	0	0	0	0	0	0	0	0.05557031	-0.004158788	0.119945788	0	0	0	0	0	0	0	0	0	0.05557031	-0.004158788	0.119945788	0	0	0	0	0.621397303	0.264893746	0.286617192	0.283882108
848	14/08/2011	0.268937185	0	0	0	0	0	0	0	0	0	0	0	0	0	0	0	0.05557031	-0.004158788	0.119945788	0	0	0	0	0	0	0	0	0	0.05557031	-0.004158788	0.119945788	0	0	0	0	0.619756762	0.264893746	0.286617192	0.283882108
849	14/08/2011	0.268937185	0	0	0	0	0	0	0	0	0	0	0	0	0	0	0	0.05557031	-0.004158788	0.119945788	0	0	0	0	0	0	0	0	0	0.05557031	-0.004158788	0.119945788	0	0	0	0	0.607840144	0.264893746	0.286617192	0.283882108
850	14/08/2011	0.268937185	0	0	0	0	0	0	0	0	0	0	0	0	0	0	0	0.05557031	-0.004158788	0.119945788	0	0	0	0	0	0	0	0	0	0.05557031	-0.004158788	0.119945788	0	0	0	0	0.615542802	0.264893746	0.286617192	0.283882108
851	14/08/2011	0.268937185	0	0	0	0	0	0	0	0	0	0	0	0	0	0	0	0.05557031	-0.004158788	0.119945788	0	0	0	0	0	0	0	0	0	0.05557031	-0.004158788	0.119945788	0	0	0	0	0.626895713	0.264893746	0.286617192	0.283882108
852	15/08/2011	0.26873865	0	0	0	0	0	0	0	0	0	0	0	0	0	0	0	0.058762037	-0.00135406	0.123021357	0	0	0	0	0	0	0	0	0	0.058762037	-0.00135406	0.123021357	0	0	0	0	0.620440378	0.264687242	0.286439057	0.28453028
853	15/08/2011	0.26873865	0	0	0	0	0	0	0	0	0	0	0	0	0	0	0	0.058762037	-0.00135406	0.123021357	0	0	0	0	0	0	0	0	0	0.058762037	-0.00135406	0.123021357	0	0	0	0	0.625532712	0.264687242	0.286439057	0.28453028
854	15/08/2011	0.26873865	0	0	0	0	0	0	0	0	0	0	0	0	0	0	0	0.058762037	-0.00135406	0.123021357	0	0	0	0	0	0	0	0	0	0.058762037	-0.00135406	0.123021357	0	0	0	0	0.624323488	0.264687242	0.286439057	0.28453028
855	15/08/2011	0.26873865	0	0	0	0	0	0	0	0	0	0	0	0	0	0	0	0.058762037	-0.00135406	0.123021357	0	0	0	0	0	0	0	0	0	0.058762037	-0.00135406	0.123021357	0	0	0	0	0.599399658	0.264687242	0.286439057	0.28453028
856	15/08/2011	0.26873865	0	0	0	0	0	0	0	0	0	0	0	0	0	0	0	0.058762037	-0.00135406	0.123021357	0	0	0	0	0	0	0	0	0	0.058762037	-0.00135406	0.123021357	0	0	0	0	0.624121428	0.264687242	0.286439057	0.28453028
857	15/08/2011	0.26873865	0	0	0	0	0	0	0	0	0	0	0	0	0	0	0	0.058762037	-0.00135406	0.123021357	0	0	0	0	0	0	0	0	0	0.058762037	-0.00135406	0.123021357	0	0	0	0	0.62369153	0.264687242	0.286439057	0.28453028
858	15/08/2011	0.26873865	0	0	0	0	0	0	0	0	0	0	0	0	0	0	0	0.058762037	-0.00135406	0.123021357	0	0	0	0	0	0	0	0	0	0.058762037	-0.00135406	0.123021357	0	0	0	0	0.591560843	0.264687242	0.286439057	0.28453028
859	16/08/2011	0.268540223	0	0	0	0	0	0	0	0	0	0	0	0	0	0	0	0.0620077	0.00172084	0.12619214	0	0	0	0	0	0	0	0	0	0.0620077	0.00172084	0.12619214	0	0	0	0	0.620150704	0.264480859	0.286261002	0.285191784
860	16/08/2011	0.268540223	0	0	0	0	0	0	0	0	0	0	0	0	0	0	0	0.0620077	0.00172084	0.12619214	0	0	0	0	0	0	0	0	0	0.0620077	0.00172084	0.12619214	0	0	0	0	0.636311608	0.264480859	0.286261002	0.285191784
861	16/08/2011	0.268540223	0	0	0	0	0	0	0	0	0	0	0	0	0	0	0	0.0620077	0.00172084	0.12619214	0	0	0	0	0	0	0	0	0	0.0620077	0.00172084	0.12619214	0	0	0	0	0.621942848	0.264480859	0.286261002	0.285191784
862	16/08/2011	0.268540223	0	0	0	0	0	0	0	0	0	0	0	0	0	0	0	0.0620077	0.00172084	0.12619214	0	0	0	0	0	0	0	0	0	0.0620077	0.00172084	0.12619214	0	0	0	0	0.613017529	0.264480859	0.286261002	0.285191784
863	16/08/2011	0.268540223	0	0	0	0	0	0	0	0	0	0	0	0	0	0	0	0.0620077	0.00172084	0.12619214	0	0	0	0	0	0	0	0	0	0.0620077	0.00172084	0.12619214	0	0	0	0	0.616615937	0.264480859	0.286261002	0.285191784
864	17/08/2011	0.268341904	0	0	0	0	0	0	0	0	0	0	0	0	0	0	0	0.065302939	0.005435585	0.129376841	0	0	0	0	0	0	0	0	0	0.065302939	0.005435585	0.129376841	0	0	0	0	0.608129195	0.264274595	0.286083027	0.285865419
865	17/08/2011	0.268341904	0	0	0	0	0	0	0	0	0	0	0	0	0	0	0	0.065302939	0.005435585	0.129376841	0	0	0	0	0	0	0	0	0	0.065302939	0.005435585	0.129376841	0	0	0	0	0.627278509	0.264274595	0.286083027	0.285865419
866	17/08/2011	0.268341904	0	0	0	0	0	0	0	0	0	0	0	0	0	0	0	0.065302939	0.005435585	0.129376841	0	0	0	0	0	0	0	0	0	0.065302939	0.005435585	0.129376841	0	0	0	0	0.60009871	0.264274595	0.286083027	0.285865419
867	17/08/2011	0.268341904	0	0	0	0	0	0	0	0	0	0	0	0	0	0	0	0.065302939	0.005435585	0.129376841	0	0	0	0	0	0	0	0	0	0.065302939	0.005435585	0.129376841	0	0	0	0	0.624448049	0.264274595	0.286083027	0.285865419
868	18/08/2011	0.268143694	0	0	0	0	0	0	0	0	0	0	0	0	0	0	0	0.068643295	0.008828259	0.132767319	0	0	0	0	0	0	0	0	0	0.068643295	0.008828259	0.132767319	0	0	0	0	0.636866464	0.264068871	0.285905131	0.28654996
869	19/08/2011	0.267945592	0	0	0	0	0	0	0	0	0	0	0	0	0	0	0	0.072024224	0.012808517	0.135598253	0	0	0	0	0	0	0	0	0	0.072024224	0.012808517	0.135598253	0	0	0	0	0.603217644	0.263863326	0.285727315	0.287244165
870	19/08/2011	0.267945592	0	0	0	0	0	0	0	0	0	0	0	0	0	0	0	0.072024224	0.012808517	0.135598253	0	0	0	0	0	0	0	0	0	0.072024224	0.012808517	0.135598253	0	0	0	0	0.6092793	0.263863326	0.285727315	0.287244165
871	19/08/2011	0.267945592	0	0	0	0	0	0	0	0	0	0	0	0	0	0	0	0.072024224	0.012808517	0.135598253	0	0	0	0	0	0	0	0	0	0.072024224	0.012808517	0.135598253	0	0	0	0	0.615993082	0.263863326	0.285727315	0.287244165
872	20/08/2011	0.267747598	0	0	0	0	0	0	0	0	0	0	0	0	0	0	0	0.075441096	0.015199618	0.138807527	0	0	0	0	0	0	0	0	0	0.075441096	0.015199618	0.138807527	0	0	0	0	0.61507175	0.263657901	0.285549578	0.287946771
873	20/08/2011	0.267747598	0	0	0	0	0	0	0	0	0	0	0	0	0	0	0	0.075441096	0.015199618	0.138807527	0	0	0	0	0	0	0	0	0	0.075441096	0.015199618	0.138807527	0	0	0	0	0.630687789	0.263657901	0.285549578	0.287946771
874	20/08/2011	0.267747598	0	0	0	0	0	0	0	0	0	0	0	0	0	0	0	0.075441096	0.015199618	0.138807527	0	0	0	0	0	0	0	0	0	0.075441096	0.015199618	0.138807527	0	0	0	0	0.607720854	0.263657901	0.285549578	0.287946771
875	20/08/2011	0.267747598	0	0	0	0	0	0	0	0	0	0	0	0	0	0	0	0.075441096	0.015199618	0.138807527	0	0	0	0	0	0	0	0	0	0.075441096	0.015199618	0.138807527	0	0	0	0	0.622937949	0.263657901	0.285549578	0.287946771
876	21/08/2011	0.267549713	0	0	0	0	0	0	0	0	0	0	0	0	0	0	0	0.078889201	0.018487743	0.142263812	0	0	0	0	0	0	0	0	0	0.078889201	0.018487743	0.142263812	0	0	0	0	0.619959359	0.263452595	0.285328231	0.288656496
877	21/08/2011	0.267549713	0	0	0	0	0	0	0	0	0	0	0	0	0	0	0	0.078889201	0.018487743	0.142263812	0	0	0	0	0	0	0	0	0	0.078889201	0.018487743	0.142263812	0	0	0	0	0.613362261	0.263452595	0.285328231	0.288656496
878	21/08/2011	0.267549713	0	0	0	0	0	0	0	0	0	0	0	0	0	0	0	0.078889201	0.018487743	0.142263812	0	0	0	0	0	0	0	0	0	0.078889201	0.018487743	0.142263812	0	0	0	0	0.620679631	0.263452595	0.285328231	0.288656496
879	22/08/2011	0.267351936	0	0	0	0	0	0	0	0	0	0	0	0	0	0	0	0.082363759	0.021329399	0.146267248	0	0	0	0	0	0	0	0	0	0.082363759	0.021329399	0.146267248	0	0	0	0	0.626300988	0.263247409	0.285106304	0.289372047
880	22/08/2011	0.267351936	0	0	0	0	0	0	0	0	0	0	0	0	0	0	0	0.082363759	0.021329399	0.146267248	0	0	0	0	0	0	0	0	0	0.082363759	0.021329399	0.146267248	0	0	0	0	0.628829405	0.263247409	0.285106304	0.289372047
881	22/08/2011	0.267351936	0	0	0	0	0	0	0	0	0	0	0	0	0	0	0	0.082363759	0.021329399	0.146267248	0	0	0	0	0	0	0	0	0	0.082363759	0.021329399	0.146267248	0	0	0	0	0.628849141	0.263247409	0.285106304	0.289372047
882	23/08/2011	0.267154268	0	0	0	0	0	0	0	0	0	0	0	0	0	0	0	0.085859921	0.024768922	0.149755231	0	0	0	0	0	0	0	0	0	0.085859921	0.024768922	0.149755231	0	0	0	0	0.660942825	0.263042341	0.284884501	0.290092112
883	24/08/2011	0.266956708	0	0	0	0	0	0	0	0	0	0	0	0	0	0	0	0.089372779	0.028049722	0.153191526	0	0	0	0	0	0	0	0	0	0.089372779	0.028049722	0.153191526	0	0	0	0	0.621180641	0.262837393	0.284661687	0.290815371
884	24/08/2011	0.266956708	0	0	0	0	0	0	0	0	0	0	0	0	0	0	0	0.089372779	0.028049722	0.153191526	0	0	0	0	0	0	0	0	0	0.089372779	0.028049722	0.153191526	0	0	0	0	0.621717193	0.262837393	0.284661687	0.290815371
885	24/08/2011	0.266956708	0	0	0	0	0	0	0	0	0	0	0	0	0	0	0	0.089372779	0.028049722	0.153191526	0	0	0	0	0	0	0	0	0	0.089372779	0.028049722	0.153191526	0	0	0	0	0.61994215	0.262837393	0.284661687	0.290815371
886	24/08/2011	0.266956708	0	0	0	0	0	0	0	0	0	0	0	0	0	0	0	0.089372779	0.028049722	0.153191526	0	0	0	0	0	0	0	0	0	0.089372779	0.028049722	0.153191526	0	0	0	0	0.615173787	0.262837393	0.284661687	0.290815371
887	24/08/2011	0.266956708	0	0	0	0	0	0	0	0	0	0	0	0	0	0	0	0.089372779	0.028049722	0.153191526	0	0	0	0	0	0	0	0	0	0.089372779	0.028049722	0.153191526	0	0	0	0	0.618271653	0.262837393	0.284661687	0.290815371
888	24/08/2011	0.266956708	0	0	0	0	0	0	0	0	0	0	0	0	0	0	0	0.089372779	0.028049722	0.153191526	0	0	0	0	0	0	0	0	0	0.089372779	0.028049722	0.153191526	0	0	0	0	0.624882392	0.262837393	0.284661687	0.290815371
889	24/08/2011	0.266956708	0	0	0	0	0	0	0	0	0	0	0	0	0	0	0	0.089372779	0.028049722	0.153191526	0	0	0	0	0	0	0	0	0	0.089372779	0.028049722	0.153191526	0	0	0	0	0.632067583	0.262837393	0.284661687	0.290815371
890	24/08/2011	0.266956708	0	0	0	0	0	0	0	0	0	0	0	0	0	0	0	0.089372779	0.028049722	0.153191526	0	0	0	0	0	0	0	0	0	0.089372779	0.028049722	0.153191526	0	0	0	0	0.630455877	0.262837393	0.284661687	0.290815371
891	24/08/2011	0.266956708	0	0	0	0	0	0	0	0	0	0	0	0	0	0	0	0.089372779	0.028049722	0.153191526	0	0	0	0	0	0	0	0	0	0.089372779	0.028049722	0.153191526	0	0	0	0	0.635013327	0.262837393	0.284661687	0.290815371
892	24/08/2011	0.266956708	0	0	0	0	0	0	0	0	0	0	0	0	0	0	0	0.089372779	0.028049722	0.153191526	0	0	0	0	0	0	0	0	0	0.089372779	0.028049722	0.153191526	0	0	0	0	0.633998972	0.262837393	0.284661687	0.290815371
893	25/08/2011	0.266759256	0	0	0	0	0	0	0	0	0	0	0	0	0	0	0	0.09289737	0.031305557	0.157108797	0	0	0	0	0	0	0	0	0	0.09289737	0.031305557	0.157108797	0	0	0	0	0.645324353	0.262632565	0.284438732	0.29154049
894	26/08/2011	0.266561913	0	0	0	0	0	0	0	0	0	0	0	0	0	0	0	0.09642868	0.034455909	0.161702379	0	0	0	0	0	0	0	0	0	0.09642868	0.034455909	0.161702379	0	0	0	0	0.627914757	0.262427855	0.284215902	0.292266127
895	26/08/2011	0.266561913	0	0	0	0	0	0	0	0	0	0	0	0	0	0	0	0.09642868	0.034455909	0.161702379	0	0	0	0	0	0	0	0	0	0.09642868	0.034455909	0.161702379	0	0	0	0	0.598380204	0.262427855	0.284215902	0.292266127
896	27/08/2011	0.266360566	0	0	0	0	0	0	0	0	0	0	0	0	0	0	0	0.099961656	0.037116792	0.165323687	0	0	0	0	0	0	0	0	0	0.099961656	0.037116792	0.165323687	0	0	0	0	0.627964062	0.262224977	0.283986314	0.292986409
897	28/08/2011	0.266159331	0	0	0	0	0	0	0	0	0	0	0	0	0	0	0	0.103491207	0.038858541	0.167919297	0	0	0	0	0	0	0	0	0	0.103491207	0.038858541	0.167919297	0	0	0	0	0.62491466	0.262022216	0.283764687	0.293704482
898	28/08/2011	0.266159331	0	0	0	0	0	0	0	0	0	0	0	0	0	0	0	0.103491207	0.038858541	0.167919297	0	0	0	0	0	0	0	0	0	0.103491207	0.038858541	0.167919297	0	0	0	0	0.633990735	0.262022216	0.283764687	0.293704482
899	29/08/2011	0.26595821	0	0	0	0	0	0	0	0	0	0	0	0	0	0	0	0.107012211	0.041932837	0.172583328	0	0	0	0	0	0	0	0	0	0.107012211	0.041932837	0.172583328	0	0	0	0	0.61381902	0.261819573	0.283543185	0.294418986
900	29/08/2011	0.26595821	0	0	0	0	0	0	0	0	0	0	0	0	0	0	0	0.107012211	0.041932837	0.172583328	0	0	0	0	0	0	0	0	0	0.107012211	0.041932837	0.172583328	0	0	0	0	0.64095639	0.261819573	0.283543185	0.294418986
901	29/08/2011	0.26595821	0	0	0	0	0	0	0	0	0	0	0	0	0	0	0	0.107012211	0.041932837	0.172583328	0	0	0	0	0	0	0	0	0	0.107012211	0.041932837	0.172583328	0	0	0	0.005698423	0.638428092	0.261819573	0.283543185	0.294418986
902	29/08/2011	0.26595821	0	0	0	0	0	0	0	0	0	0	0	0	0	0	0	0.107012211	0.041932837	0.172583328	0	0	0	0	0	0	0	0	0	0.107012211	0.041932837	0.172583328	0	0	0	0	0.648200667	0.261819573	0.283543185	0.294418986
903	30/08/2011	0.265757201	0	0	0	0	0	0	0	0	0	0	0	0	0	0	0	0.110519525	0.045629529	0.175517515	0	0	0	0	0	0	0	0	0	0.110519525	0.045629529	0.175517515	0	0	0	0	0.611925354	0.261617047	0.283321807	0.295128561
904	30/08/2011	0.265757201	0	0	0	0	0	0	0	0	0	0	0	0	0	0	0	0.110519525	0.045629529	0.175517515	0	0	0	0	0	0	0	0	0	0.110519525	0.045629529	0.175517515	0	0	0	0	0.630882571	0.261617047	0.283321807	0.295128561
905	30/08/2011	0.265757201	0	0	0	0	0	0	0	0	0	0	0	0	0	0	0	0.110519525	0.045629529	0.175517515	0	0	0	0	0	0	0	0	0	0.110519525	0.045629529	0.175517515	0	0	0	0	0.596590429	0.261617047	0.283321807	0.295128561
906	31/08/2011	0.265556305	0	0	0	0	0	0	0	0	0	0	0	0	0	0	0	0.114007986	0.05018651	0.180960283	0	0	0	0	0	0	0	0	0	0.114007986	0.05018651	0.180960283	0	0	0	0	0.629457981	0.26138219	0.283100554	0.295831845
907	31/08/2011	0.265556305	0	0	0	0	0	0	0	0	0	0	0	0	0	0	0	0.114007986	0.05018651	0.180960283	0	0	0	0	0	0	0	0	0	0.114007986	0.05018651	0.180960283	0	0	0	0	0.629076705	0.26138219	0.283100554	0.295831845
908	31/08/2011	0.265556305	0	0	0	0	0	0	0	0	0	0	0	0	0	0	0	0.114007986	0.05018651	0.180960283	0	0	0	0	0	0	0	0	0	0.114007986	0.05018651	0.180960283	0	0	0	0	0.637557762	0.26138219	0.283100554	0.295831845
909	31/08/2011	0.265556305	0	0	0	0	0	0	0	0	0	0	0	0	0	0	0	0.114007986	0.05018651	0.180960283	0	0	0	0	0	0	0	0	0	0.114007986	0.05018651	0.180960283	0	0	0	0	0.627968005	0.26138219	0.283100554	0.295831845
910	31/08/2011	0.265556305	0	0	0	0	0	0	0	0	0	0	0	0	0	0	0	0.114007986	0.05018651	0.180960283	0	0	0	0	0	0	0	0	0	0.114007986	0.05018651	0.180960283	0	0	0	0	0.630367763	0.26138219	0.283100554	0.295831845
911	01/09/2011	0.265355522	0	0	0	0	0	0	0	0	0	0	0	0	0	0	0	0.117472423	0.053904751	0.184676611	0	0	0	0	0	0	0	0	0	0.117472423	0.053904751	0.184676611	0	0	0	0	0.645832418	0.261146288	0.282879425	0.296527479
912	01/09/2011	0.265355522	0	0	0	0	0	0	0	0	0	0	0	0	0	0	0	0.117472423	0.053904751	0.184676611	0	0	0	0	0	0	0	0	0	0.117472423	0.053904751	0.184676611	0	0	0	0	0.620454488	0.261146288	0.282879425	0.296527479
913	01/09/2011	0.265355522	0	0	0	0	0	0	0	0	0	0	0	0	0	0	0	0.117472423	0.053904751	0.184676611	0	0	0	0	0	0	0	0	0	0.117472423	0.053904751	0.184676611	0	0	0	0	0.657048005	0.261146288	0.282879425	0.296527479
914	02/09/2011	0.265154852	0	0	0	0	0	0	0	0	0	0	0	0	0	0	0	0.120907657	0.057201583	0.188337595	0	0	0	0	0	0	0	0	0	0.120907657	0.057201583	0.188337595	0	0	0	0	0.643725752	0.260944742	0.282658422	0.297214105
915	02/09/2011	0.265154852	0	0	0	0	0	0	0	0	0	0	0	0	0	0	0	0.120907657	0.057201583	0.188337595	0	0	0	0	0	0	0	0	0	0.120907657	0.057201583	0.188337595	0	0	0	0	0.631131496	0.260944742	0.282658422	0.297214105
916	02/09/2011	0.265154852	0	0	0	0	0	0	0	0	0	0	0	0	0	0	0	0.120907657	0.057201583	0.188337595	0	0	0	0	0	0	0	0	0	0.120907657	0.057201583	0.188337595	0	0	0	0	0.649351044	0.260944742	0.282658422	0.297214105
917	03/09/2011	0.264954295	0	0	0	0	0	0	0	0	0	0	0	0	0	0	0	0.124308515	0.060545203	0.191770002	0	0	0	0	0	0	0	0	0	0.124308515	0.060545203	0.191770002	0	0	0	0	0.628192653	0.260743313	0.282437543	0.297890371
918	03/09/2011	0.264954295	0	0	0	0	0	0	0	0	0	0	0	0	0	0	0	0.124308515	0.060545203	0.191770002	0	0	0	0	0	0	0	0	0	0.124308515	0.060545203	0.191770002	0	0	0	0	0.643182997	0.260743313	0.282437543	0.297890371
919	03/09/2011	0.264954295	0	0	0	0	0	0	0	0	0	0	0	0	0	0	0	0.124308515	0.060545203	0.191770002	0	0	0	0	0	0	0	0	0	0.124308515	0.060545203	0.191770002	0	0	0	0	0.633194859	0.260743313	0.282437543	0.297890371
920	03/09/2011	0.264954295	0	0	0	0	0	0	0	0	0	0	0	0	0	0	0	0.124308515	0.060545203	0.191770002	0	0	0	0	0	0	0	0	0	0.124308515	0.060545203	0.191770002	0	0	0	0	0.644631731	0.260743313	0.282437543	0.297890371
921	03/09/2011	0.264954295	0	0	0	0	0	0	0	0	0	0	0	0	0	0	0	0.124308515	0.060545203	0.191770002	0	0	0	0	0	0	0	0	0	0.124308515	0.060545203	0.191770002	0	0	0	0	0.638852895	0.260743313	0.282437543	0.297890371
922	03/09/2011	0.264954295	0	0	0	0	0	0	0	0	0	0	0	0	0	0	0	0.124308515	0.060545203	0.191770002	0	0	0	0	0	0	0	0	0	0.124308515	0.060545203	0.191770002	0	0	0	0	0.611171673	0.260743313	0.282437543	0.297890371
923	05/09/2011	0.26455352	0	0	0	0	0	0	0	0	0	0	0	0	0	0	0	0.130986452	0.067106649	0.199595419	0	0	0	0	0	0	0	0	0	0.130986452	0.067106649	0.199595419	0	0	0	0	0.639311054	0.260340805	0.281996159	0.299206447
924	05/09/2011	0.26455352	0	0	0	0	0	0	0	0	0	0	0	0	0	0	0	0.130986452	0.067106649	0.199595419	0	0	0	0	0	0	0	0	0	0.130986452	0.067106649	0.199595419	0	0	0	0	0.632176519	0.260340805	0.281996159	0.299206447
925	05/09/2011	0.26455352	0	0	0	0	0	0	0	0	0	0	0	0	0	0	0	0.130986452	0.067106649	0.199595419	0	0	0	0	0	0	0	0	0	0.130986452	0.067106649	0.199595419	0	0	0	0	0.656988635	0.260340805	0.281996159	0.299206447
926	06/09/2011	0.264353302	0	0	0	0	0	0	0	0	0	0	0	0	0	0	0	0.134253248	0.070382737	0.203614756	0	0	0	0	0	0	0	0	0	0.134253248	0.070382737	0.203614756	0	0	0	0	0.621249534	0.260139726	0.281775654	0.299843591
927	07/09/2011	0.264153196	0	0	0	0	0	0	0	0	0	0	0	0	0	0	0	0.137465119	0.073634714	0.207569538	0	0	0	0	0	0	0	0	0	0.137465119	0.073634714	0.207569538	0	0	0	0	0.660852988	0.259938764	0.28154901	0.300465046
928	07/09/2011	0.264153196	0	0	0	0	0	0	0	0	0	0	0	0	0	0	0	0.137465119	0.073634714	0.207569538	0	0	0	0	0	0	0	0	0	0.137465119	0.073634714	0.207569538	0	0	0	0	0.63632179	0.259938764	0.28154901	0.300465046
929	07/09/2011	0.264153196	0	0	0	0	0	0	0	0	0	0	0	0	0	0	0	0.137465119	0.073634714	0.207569538	0	0	0	0	0	0	0	0	0	0.137465119	0.073634714	0.207569538	0	0	0	0	0.641347958	0.259938764	0.28154901	0.300465046
930	08/09/2011	0.263953203	0	0	0	0	0	0	0	0	0	0	0	0	0	0	0	0.140616996	0.077786022	0.210159417	0	0	0	0	0	0	0	0	0	0.140616996	0.077786022	0.210159417	0	0	0	0	0.643833781	0.259737918	0.28131806	0.30106951
931	08/09/2011	0.263953203	0	0	0	0	0	0	0	0	0	0	0	0	0	0	0	0.140616996	0.077786022	0.210159417	0	0	0	0	0	0	0	0	0	0.140616996	0.077786022	0.210159417	0	0	0	0	0.625677175	0.259737918	0.28131806	0.30106951
932	09/09/2011	0.263753323	0	0	0	0	0	0	0	0	0	0	0	0	0	0	0	0.143703851	0.080417555	0.214247473	0	0	0	0	0	0	0	0	0	0.143703851	0.080417555	0.214247473	0	0	0	0	0.622120795	0.259537189	0.281087248	0.301655692
933	09/09/2011	0.263753323	0	0	0	0	0	0	0	0	0	0	0	0	0	0	0	0.143703851	0.080417555	0.214247473	0	0	0	0	0	0	0	0	0	0.143703851	0.080417555	0.214247473	0	0	0	0	0.622778624	0.259537189	0.281087248	0.301655692
934	09/09/2011	0.263753323	0	0	0	0	0	0	0	0	0	0	0	0	0	0	0	0.143703851	0.080417555	0.214247473	0	0	0	0	0	0	0	0	0	0.143703851	0.080417555	0.214247473	0	0	0	0	0.66172062	0.259537189	0.281087248	0.301655692
935	09/09/2011	0.263753323	0	0	0	0	0	0	0	0	0	0	0	0	0	0	0	0.143703851	0.080417555	0.214247473	0	0	0	0	0	0	0	0	0	0.143703851	0.080417555	0.214247473	0	0	0	0	0.615517215	0.259537189	0.281087248	0.301655692
936	09/09/2011	0.263753323	0	0	0	0	0	0	0	0	0	0	0	0	0	0	0	0.143703851	0.080417555	0.214247473	0	0	0	0	0	0	0	0	0	0.143703851	0.080417555	0.214247473	0	0	0	0	0.602067362	0.259537189	0.281087248	0.301655692
937	10/09/2011	0.263553556	0	0	0	0	0	0	0	0	0	0	0	0	0	0	0	0.146720705	0.083223119	0.217843219	0	0	0	0	0	0	0	0	0	0.146720705	0.083223119	0.217843219	0	0	0	0	0.636729604	0.259336576	0.280856572	0.30222232
938	10/09/2011	0.263553556	0	0	0	0	0	0	0	0	0	0	0	0	0	0	0	0.146720705	0.083223119	0.217843219	0	0	0	0	0	0	0	0	0	0.146720705	0.083223119	0.217843219	0	0	0	0	0.623739566	0.259336576	0.280856572	0.30222232
939	10/09/2011	0.263553556	0	0	0	0	0	0	0	0	0	0	0	0	0	0	0	0.146720705	0.083223119	0.217843219	0	0	0	0	0	0	0	0	0	0.146720705	0.083223119	0.217843219	0	0	0	0	0.636497781	0.259336576	0.280856572	0.30222232
940	10/09/2011	0.263553556	0	0	0	0	0	0	0	0	0	0	0	0	0	0	0	0.146720705	0.083223119	0.217843219	0	0	0	0	0	0	0	0	0	0.146720705	0.083223119	0.217843219	0	0	0	0	0.649382336	0.259336576	0.280856572	0.30222232
941	10/09/2011	0.263553556	0	0	0	0	0	0	0	0	0	0	0	0	0	0	0	0.146720705	0.083223119	0.217843219	0	0	0	0	0	0	0	0	0	0.146720705	0.083223119	0.217843219	0	0	0	0	0.634354937	0.259336576	0.280856572	0.30222232
942	12/09/2011	0.263154361	0	0	0	0	0	0	0.171617645	-0.377138919	0.719047594	0	0	0	0.171617645	-0.377138919	0.719047594	0.324142404	-0.22268115	0.887463244	0	0	0	0	0	0	0	0	0	0.152524759	0.088216156	0.222905877	0	0	0	0.001361735	0.708154393	0.258936391	0.280395633	0.348453848
943	12/09/2011	0.263154361	0	0	0	0	0	0	0.171617645	-0.377138919	0.719047594	0	0	0	0.171617645	-0.377138919	0.719047594	0.324142404	-0.22268115	0.887463244	0	0	0	0	0	0	0	0	0	0.152524759	0.088216156	0.222905877	0	0	0	0.014603427	0.722376209	0.258936391	0.280395633	0.348453848
944	12/09/2011	0.263154361	0	0	0	0	0	0	0.171617645	-0.377138919	0.719047594	0	0	0	0.171617645	-0.377138919	0.719047594	0.324142404	-0.22268115	0.887463244	0	0	0	0	0	0	0	0	0	0.152524759	0.088216156	0.222905877	0	0	0	0.00076104	0.72825507	0.258936391	0.280395633	0.348453848
945	12/09/2011	0.263154361	0	0	0	0	0	0	0.171617645	-0.377138919	0.719047594	0	0	0	0.171617645	-0.377138919	0.719047594	0.324142404	-0.22268115	0.887463244	0	0	0	0	0	0	0	0	0	0.152524759	0.088216156	0.222905877	0	0	0	0.001312547	0.717971218	0.258936391	0.280395633	0.348453848
946	13/09/2011	0.262954933	0	0	0	0	0	0	0	0	0	0	0	0	0	0	0	0.155302289	0.090619608	0.225751967	0	0	0	0	0	0	0	0	0	0.155302289	0.090619608	0.225751967	0	0	0	0	0.635160864	0.258736849	0.280165369	0.303792436
947	13/09/2011	0.262954933	0	0	0	0	0	0	0	0	0	0	0	0	0	0	0	0.155302289	0.090619608	0.225751967	0	0	0	0	0	0	0	0	0	0.155302289	0.090619608	0.225751967	0	0	0	0	0.630150086	0.258736849	0.280165369	0.303792436
948	14/09/2011	0.262755617	0	0	0	0	0	0	0	0	0	0	0	0	0	0	0	0.157990492	0.093071604	0.228798833	0	0	0	0	0	0	0	0	0	0.157990492	0.093071604	0.228798833	0	0	0	0	0.640123213	0.258537423	0.279935242	0.304268506
949	14/09/2011	0.262755617	0	0	0	0	0	0	0	0	0	0	0	0	0	0	0	0.157990492	0.093071604	0.228798833	0	0	0	0	0	0	0	0	0	0.157990492	0.093071604	0.228798833	0	0	0	0	0.635827979	0.258537423	0.279935242	0.304268506
950	14/09/2011	0.262755617	0	0	0	0	0	0	0	0	0	0	0	0	0	0	0	0.157990492	0.093071604	0.228798833	0	0	0	0	0	0	0	0	0	0.157990492	0.093071604	0.228798833	0	0	0	0.005420795	0.636013805	0.258537423	0.279935242	0.304268506
951	14/09/2011	0.262755617	0	0	0	0	0	0	0	0	0	0	0	0	0	0	0	0.157990492	0.093071604	0.228798833	0	0	0	0	0	0	0	0	0	0.157990492	0.093071604	0.228798833	0	0	0	0.001017994	0.641956184	0.258537423	0.279935242	0.304268506
952	14/09/2011	0.262755617	0	0	0	0	0	0	0	0	0	0	0	0	0	0	0	0.157990492	0.093071604	0.228798833	0	0	0	0	0	0	0	0	0	0.157990492	0.093071604	0.228798833	0	0	0	0	0.632432782	0.258537423	0.279935242	0.304268506
953	14/09/2011	0.262755617	0	0	0	0	0	0	0	0	0	0	0	0	0	0	0	0.157990492	0.093071604	0.228798833	0	0	0	0	0	0	0	0	0	0.157990492	0.093071604	0.228798833	0	0	0	0	0.644981773	0.258537423	0.279935242	0.304268506
954	15/09/2011	0.262556414	0	0	0	0	0	0	0	0	0	0	0	0	0	0	0	0.160584713	0.09547888	0.231712983	0	0	0	0	0	0	0	0	0	0.160584713	0.09547888	0.231712983	0	0	0	0	0.646648227	0.258338112	0.279705252	0.304718961
955	15/09/2011	0.262556414	0	0	0	0	0	0	0	0	0	0	0	0	0	0	0	0.160584713	0.09547888	0.231712983	0	0	0	0	0	0	0	0	0	0.160584713	0.09547888	0.231712983	0	0	0	0	0.640402794	0.258338112	0.279705252	0.304718961
956	15/09/2011	0.262556414	0	0	0	0	0	0	0	0	0	0	0	0	0	0	0	0.160584713	0.09547888	0.231712983	0	0	0	0	0	0	0	0	0	0.160584713	0.09547888	0.231712983	0	0	0	0	0.656588283	0.258338112	0.279705252	0.304718961
957	15/09/2011	0.262556414	0	0	0	0	0	0	0	0	0	0	0	0	0	0	0	0.160584713	0.09547888	0.231712983	0	0	0	0	0	0	0	0	0	0.160584713	0.09547888	0.231712983	0	0	0	0.012116468	0.657847397	0.258338112	0.279705252	0.304718961
958	16/09/2011	0.262357324	0	0	0	0	0	0	0	0	0	0	0	0	0	0	0	0.163080386	0.097837181	0.23460669	0	0	0	0	0	0	0	0	0	0.163080386	0.097837181	0.23460669	0	0	0	0	0.645544992	0.258140775	0.2794754	0.305142658
959	16/09/2011	0.262357324	0	0	0	0	0	0	0	0	0	0	0	0	0	0	0	0.163080386	0.097837181	0.23460669	0	0	0	0	0	0	0	0	0	0.163080386	0.097837181	0.23460669	0	0	0	0.013124719	0.651249462	0.258140775	0.2794754	0.305142658
960	16/09/2011	0.262357324	0	0	0	0	0	0	0	0	0	0	0	0	0	0	0	0.163080386	0.097837181	0.23460669	0	0	0	0	0	0	0	0	0	0.163080386	0.097837181	0.23460669	0	0	0	0	0.633960452	0.258140775	0.2794754	0.305142658
961	17/09/2011	0.262158347	0	0	0	0	0	0	0	0	0	0	0	0	0	0	0	0.165473029	0.100148551	0.238767242	0	0	0	0	0	0	0	0	0	0.165473029	0.100148551	0.238767242	0	0	0	0	0.648900701	0.257943557	0.279245685	0.305538483
962	17/09/2011	0.262158347	0	0	0	0	0	0	0	0	0	0	0	0	0	0	0	0.165473029	0.100148551	0.238767242	0	0	0	0	0	0	0	0	0	0.165473029	0.100148551	0.238767242	0	0	0	0	0.650830182	0.257943557	0.279245685	0.305538483
963	17/09/2011	0.262158347	0	0	0	0	0	0	0	0	0	0	0	0	0	0	0	0.165473029	0.100148551	0.238767242	0	0	0	0	0	0	0	0	0	0.165473029	0.100148551	0.238767242	0	0	0	0	0.608281458	0.257943557	0.279245685	0.305538483
964	17/09/2011	0.262158347	0	0	0	0	0	0	0	0	0	0	0	0	0	0	0	0.165473029	0.100148551	0.238767242	0	0	0	0	0	0	0	0	0	0.165473029	0.100148551	0.238767242	0	0	0	0	0.647354937	0.257943557	0.279245685	0.305538483
965	18/09/2011	0.261959483	0	0	0	0	0	0	0	0	0	0	0	0	0	0	0	0.16775826	0.102653214	0.241790982	0	0	0	0	0	0	0	0	0	0.16775826	0.102653214	0.241790982	0	0	0	0	0.639212665	0.257746453	0.279016107	0.30590535
966	18/09/2011	0.261959483	0	0	0	0	0	0	0	0	0	0	0	0	0	0	0	0.16775826	0.102653214	0.241790982	0	0	0	0	0	0	0	0	0	0.16775826	0.102653214	0.241790982	0	0	0	0	0.658637318	0.257746453	0.279016107	0.30590535
967	18/09/2011	0.261959483	0	0	0	0	0	0	0	0	0	0	0	0	0	0	0	0.16775826	0.102653214	0.241790982	0	0	0	0	0	0	0	0	0	0.16775826	0.102653214	0.241790982	0	0	0	0	0.641731784	0.257746453	0.279016107	0.30590535
968	18/09/2011	0.261959483	0	0	0	0	0	0	0	0	0	0	0	0	0	0	0	0.16775826	0.102653214	0.241790982	0	0	0	0	0	0	0	0	0	0.16775826	0.102653214	0.241790982	0	0	0	0.007221859	0.628134991	0.257746453	0.279016107	0.30590535
969	18/09/2011	0.261959483	0	0	0	0	0	0	0	0	0	0	0	0	0	0	0	0.16775826	0.102653214	0.241790982	0	0	0	0	0	0	0	0	0	0.16775826	0.102653214	0.241790982	0	0	0	0	0.65639831	0.257746453	0.279016107	0.30590535
970	18/09/2011	0.261959483	0	0	0	0	0	0	0	0	0	0	0	0	0	0	0	0.16775826	0.102653214	0.241790982	0	0	0	0	0	0	0	0	0	0.16775826	0.102653214	0.241790982	0	0	0	0	0.650450835	0.257746453	0.279016107	0.30590535
971	19/09/2011	0.261760731	0	0	0	0	0	0	0	0	0	0	0	0	0	0	0	0.169931796	0.105509782	0.243212865	0	0	0	0	0	0	0	0	0	0.169931796	0.105509782	0.243212865	0	0	0	0	0.651177362	0.257549463	0.278796419	0.306242203
972	19/09/2011	0.261760731	0	0	0	0	0	0	0	0	0	0	0	0	0	0	0	0.169931796	0.105509782	0.243212865	0	0	0	0	0	0	0	0	0	0.169931796	0.105509782	0.243212865	0	0	0	0	0.638982562	0.257549463	0.278796419	0.306242203
973	20/09/2011	0.261562093	0	0	0	0	0	0	0	0	0	0	0	0	0	0	0	0.17198946	0.108558999	0.244570477	0	0	0	0	0	0	0	0	0	0.17198946	0.108558999	0.244570477	0	0	0	0	0.654495132	0.257352586	0.278578235	0.306548016
974	20/09/2011	0.261562093	0	0	0	0	0	0	0	0	0	0	0	0	0	0	0	0.17198946	0.108558999	0.244570477	0	0	0	0	0	0	0	0	0	0.17198946	0.108558999	0.244570477	0	0	0	0.006417847	0.647259956	0.257352586	0.278578235	0.306548016
975	20/09/2011	0.261562093	0	0	0	0	0	0	0	0	0	0	0	0	0	0	0	0.17198946	0.108558999	0.244570477	0	0	0	0	0	0	0	0	0	0.17198946	0.108558999	0.244570477	0	0	0	0	0.642293506	0.257352586	0.278578235	0.306548016
976	20/09/2011	0.261562093	0	0	0	0	0	0	0	0	0	0	0	0	0	0	0	0.17198946	0.108558999	0.244570477	0	0	0	0	0	0	0	0	0	0.17198946	0.108558999	0.244570477	0	0	0	0	0.659132352	0.257352586	0.278578235	0.306548016
977	20/09/2011	0.261562093	0	0	0	0	0	0	0	0	0	0	0	0	0	0	0	0.17198946	0.108558999	0.244570477	0	0	0	0	0	0	0	0	0	0.17198946	0.108558999	0.244570477	0	0	0	0	0.664188152	0.257352586	0.278578235	0.306548016
978	20/09/2011	0.261562093	0	0	0	0	0	0	0	0	0	0	0	0	0	0	0	0.17198946	0.108558999	0.244570477	0	0	0	0	0	0	0	0	0	0.17198946	0.108558999	0.244570477	0	0	0	0	0.626908962	0.257352586	0.278578235	0.306548016
979	21/09/2011	0.261363567	0	0	0	0	0	0	0	0	0	0	0	0	0	0	0	0.173927188	0.10921202	0.246180491	0	0	0	0	0	0	0	0	0	0.173927188	0.10921202	0.246180491	0	0	0	0	0.652887786	0.257155822	0.278360175	0.306821797
980	21/09/2011	0.261363567	0	0	0	0	0	0	0	0	0	0	0	0	0	0	0	0.173927188	0.10921202	0.246180491	0	0	0	0	0	0	0	0	0	0.173927188	0.10921202	0.246180491	0	0	0	0	0.646985264	0.257155822	0.278360175	0.306821797
981	21/09/2011	0.261363567	0	0	0	0	0	0	0	0	0	0	0	0	0	0	0	0.173927188	0.10921202	0.246180491	0	0	0	0	0	0	0	0	0	0.173927188	0.10921202	0.246180491	0	0	0	0.006063952	0.629608648	0.257155822	0.278360175	0.306821797
982	21/09/2011	0.261363567	0	0	0	0	0	0	0	0	0	0	0	0	0	0	0	0.173927188	0.10921202	0.246180491	0	0	0	0	0	0	0	0	0	0.173927188	0.10921202	0.246180491	0	0	0	0	0.653490227	0.257155822	0.278360175	0.306821797
983	22/09/2011	0.261165154	0	0	0	0	0	0	0	0	0	0	0	0	0	0	0	0.175741032	0.110791449	0.248046147	0	0	0	0	0	0	0	0	0	0.175741032	0.110791449	0.248046147	0	0	0	0	0.632483141	0.256959172	0.278142239	0.307062587
984	22/09/2011	0.261165154	0	0	0	0	0	0	0	0	0	0	0	0	0	0	0	0.175741032	0.110791449	0.248046147	0	0	0	0	0	0	0	0	0	0.175741032	0.110791449	0.248046147	0	0	0	0	0.626682127	0.256959172	0.278142239	0.307062587
985	22/09/2011	0.261165154	0	0	0	0	0	0	0	0	0	0	0	0	0	0	0	0.175741032	0.110791449	0.248046147	0	0	0	0	0	0	0	0	0	0.175741032	0.110791449	0.248046147	0	0	0	0	0.655620205	0.256959172	0.278142239	0.307062587
986	22/09/2011	0.261165154	0	0	0	0	0	0	0	0	0	0	0	0	0	0	0	0.175741032	0.110791449	0.248046147	0	0	0	0	0	0	0	0	0	0.175741032	0.110791449	0.248046147	0	0	0	0	0.638489283	0.256959172	0.278142239	0.307062587
987	23/09/2011	0.260966853	0	0	0	0	0	0	0	0	0	0	0	0	0	0	0	0.177427168	0.112664281	0.249287597	0	0	0	0	0	0	0	0	0	0.177427168	0.112664281	0.249287597	0	0	0	0	0.631265502	0.256762636	0.277930707	0.307269463
988	23/09/2011	0.260966853	0	0	0	0	0	0	0	0	0	0	0	0	0	0	0	0.177427168	0.112664281	0.249287597	0	0	0	0	0	0	0	0	0	0.177427168	0.112664281	0.249287597	0	0	0	0	0.638506734	0.256762636	0.277930707	0.307269463
989	24/09/2011	0.260768666	0	0	0	0	0	0	0	0	0	0	0	0	0	0	0	0.178981898	0.114176742	0.251024867	0	0	0	0	0	0	0	0	0	0.178981898	0.114176742	0.251024867	0	0	0	0	0.648028725	0.256566213	0.277723644	0.307441537
990	24/09/2011	0.260768666	0	0	0	0	0	0	0	0	0	0	0	0	0	0	0	0.178981898	0.114176742	0.251024867	0	0	0	0	0	0	0	0	0	0.178981898	0.114176742	0.251024867	0	0	0	0.006144101	0.635654798	0.256566213	0.277723644	0.307441537
991	24/09/2011	0.260768666	0	0	0	0	0	0	0	0	0	0	0	0	0	0	0	0.178981898	0.114176742	0.251024867	0	0	0	0	0	0	0	0	0	0.178981898	0.114176742	0.251024867	0	0	0	0	0.658642481	0.256566213	0.277723644	0.307441537
992	25/09/2011	0.260570591	0	0	0	0	0	0	0	0	0	0	0	0	0	0	0	0.180401657	0.114100232	0.252679699	0	0	0	0	0	0	0	0	0	0.180401657	0.114100232	0.252679699	0	0	0	0	0.642165377	0.256369904	0.277516693	0.307577957
993	25/09/2011	0.260570591	0	0	0	0	0	0	0	0	0	0	0	0	0	0	0	0.180401657	0.114100232	0.252679699	0	0	0	0	0	0	0	0	0	0.180401657	0.114100232	0.252679699	0	0	0	0	0.648621122	0.256369904	0.277516693	0.307577957
994	25/09/2011	0.260570591	0	0	0	0	0	0	0	0	0	0	0	0	0	0	0	0.180401657	0.114100232	0.252679699	0	0	0	0	0	0	0	0	0	0.180401657	0.114100232	0.252679699	0	0	0	0.004767264	0.665526682	0.256369904	0.277516693	0.307577957
995	26/09/2011	0.260372629	0	0	0	0	0	0	0	0	0	0	0	0	0	0	0	0.181683017	0.113958269	0.253872367	0	0	0	0	0	0	0	0	0	0.181683017	0.113958269	0.253872367	0	0	0	0	0.655245383	0.256173708	0.277309855	0.307677914
996	26/09/2011	0.260372629	0	0	0	0	0	0	0	0	0	0	0	0	0	0	0	0.181683017	0.113958269	0.253872367	0	0	0	0	0	0	0	0	0	0.181683017	0.113958269	0.253872367	0	0	0	0	0.630624417	0.256173708	0.277309855	0.307677914
997	26/09/2011	0.260372629	0	0	0	0	0	0	0	0	0	0	0	0	0	0	0	0.181683017	0.113958269	0.253872367	0	0	0	0	0	0	0	0	0	0.181683017	0.113958269	0.253872367	0	0	0	0	0.64294909	0.256173708	0.277309855	0.307677914
998	26/09/2011	0.260372629	0	0	0	0	0	0	0	0	0	0	0	0	0	0	0	0.181683017	0.113958269	0.253872367	0	0	0	0	0	0	0	0	0	0.181683017	0.113958269	0.253872367	0	0	0	0	0.626528092	0.256173708	0.277309855	0.307677914
999	27/09/2011	0.26017478	0	0	0	0	0	0	0	0	0	0	0	0	0	0	0	0.182822691	0.115557456	0.254853931	0	0	0	0	0	0	0	0	0	0.182822691	0.115557456	0.254853931	0	0	0	0	0.624517728	0.255977625	0.277103129	0.307740633
1000	27/09/2011	0.26017478	0	0	0	0	0	0	0	0	0	0	0	0	0	0	0	0.182822691	0.115557456	0.254853931	0	0	0	0	0	0	0	0	0	0.182822691	0.115557456	0.254853931	0	0	0	0	0.643081064	0.255977625	0.277103129	0.307740633
1001	27/09/2011	0.26017478	0	0	0	0	0	0	0	0	0	0	0	0	0	0	0	0.182822691	0.115557456	0.254853931	0	0	0	0	0	0	0	0	0	0.182822691	0.115557456	0.254853931	0	0	0	0	0.661316965	0.255977625	0.277103129	0.307740633
1002	27/09/2011	0.26017478	0	0	0	0	0	0	0	0	0	0	0	0	0	0	0	0.182822691	0.115557456	0.254853931	0	0	0	0	0	0	0	0	0	0.182822691	0.115557456	0.254853931	0	0	0	0	0.655113366	0.255977625	0.277103129	0.307740633
1003	27/09/2011	0.26017478	0	0	0	0	0	0	0	0	0	0	0	0	0	0	0	0.182822691	0.115557456	0.254853931	0	0	0	0	0	0	0	0	0	0.182822691	0.115557456	0.254853931	0	0	0	0.00322682	0.653399784	0.255977625	0.277103129	0.307740633
1004	28/09/2011	0.259977043	0	0	0	0	0	0	0	0	0	0	0	0	0	0	0	0.183817538	0.116949119	0.255208108	0	0	0	0	0	0	0	0	0	0.183817538	0.116949119	0.255208108	0	0	0	0	0.65628399	0.255794745	0.276896515	0.307765383
1005	28/09/2011	0.259977043	0	0	0	0	0	0	0	0	0	0	0	0	0	0	0	0.183817538	0.116949119	0.255208108	0	0	0	0	0	0	0	0	0	0.183817538	0.116949119	0.255208108	0	0	0	0	0.629672389	0.255794745	0.276896515	0.307765383
1006	29/09/2011	0.259779419	0	0	0	0	0	0	0	0	0	0	0	0	0	0	0	0.184664568	0.116163253	0.255069732	0	0	0	0	0	0	0	0	0	0.184664568	0.116163253	0.255069732	0	0	0	0	0.626489991	0.255595732	0.276690014	0.307751473
1007	30/09/2011	0.259581908	0	0	0	0	0	0	0	0	0	0	0	0	0	0	0	0.185360945	0.116015647	0.255338888	0	0	0	0	0	0	0	0	0	0.185360945	0.116015647	0.255338888	0	0	0	0	0.636072104	0.255396836	0.276483625	0.307698256
1008	30/09/2011	0.259581908	0	0	0	0	0	0	0	0	0	0	0	0	0	0	0	0.185360945	0.116015647	0.255338888	0	0	0	0	0	0	0	0	0	0.185360945	0.116015647	0.255338888	0	0	0	0	0.657898029	0.255396836	0.276483625	0.307698256
1009	30/09/2011	0.259581908	0	0	0	0	0	0	0	0	0	0	0	0	0	0	0	0.185360945	0.116015647	0.255338888	0	0	0	0	0	0	0	0	0	0.185360945	0.116015647	0.255338888	0	0	0	0	0.656558342	0.255396836	0.276483625	0.307698256
1010	30/09/2011	0.259581908	0	0	0	0	0	0	0	0	0	0	0	0	0	0	0	0.185360945	0.116015647	0.255338888	0	0	0	0	0	0	0	0	0	0.185360945	0.116015647	0.255338888	0	0	0	0	0.655109814	0.255396836	0.276483625	0.307698256
1011	01/10/2011	0.259380629	0	0	0	0	0	0	0.390615256	-0.426732522	1.179178918	0	0	0	0	0	0	0.576519247	-0.241857105	1.383094038	0.390615256	-0.426732522	1.179178918	0	0	0	0	0	0	0.185903991	0.116646913	0.256257	0	0	0	0.023324681	0.840858938	0.255199848	0.2762749	0.408918555
1012	01/10/2011	0.259380629	0	0	0	0	0	0	0.390615256	-0.426732522	1.179178918	0	0	0	0	0	0	0.576519247	-0.241857105	1.383094038	0.390615256	-0.426732522	1.179178918	0	0	0	0	0	0	0.185903991	0.116646913	0.256257	0	0	0	0.037473753	0.823136557	0.255199848	0.2762749	0.408918555
1013	02/10/2011	0.259179468	0	0	0	0	0	0	0	0	0	0	0	0	0	0	0	0.186291189	0.11704155	0.256974548	0	0	0	0	0	0	0	0	0	0.186291189	0.11704155	0.256974548	0	0	0	0	0.638351752	0.255002975	0.276066291	0.307462319
1014	03/10/2011	0.258978424	0	0	0	0	0	0	0	0	0	0	0	0	0	0	0	0.18652019	0.116086283	0.255754161	0	0	0	0	0	0	0	0	0	0.18652019	0.116086283	0.255754161	0	0	0	0	0.642622755	0.254806217	0.275857796	0.307283129
1015	03/10/2011	0.258978424	0	0	0	0	0	0	0	0	0	0	0	0	0	0	0	0.18652019	0.116086283	0.255754161	0	0	0	0	0	0	0	0	0	0.18652019	0.116086283	0.255754161	0	0	0	0	0.617907835	0.254806217	0.275857796	0.307283129
1016	04/10/2011	0.258777497	0	0	0	0	0	0	0	0	0	0	0	0	0	0	0	0.186588812	0.116482325	0.256174215	0	0	0	0	0	0	0	0	0	0.186588812	0.116482325	0.256174215	0	0	0	0	0.640221849	0.254609573	0.275641449	0.307062483
1017	04/10/2011	0.258777497	0	0	0	0	0	0	0	0	0	0	0	0	0	0	0	0.186588812	0.116482325	0.256174215	0	0	0	0	0	0	0	0	0	0.186588812	0.116482325	0.256174215	0	0	0	0	0.645466806	0.254609573	0.275641449	0.307062483
1018	04/10/2011	0.258777497	0	0	0	0	0	0	0	0	0	0	0	0	0	0	0	0.186588812	0.116482325	0.256174215	0	0	0	0	0	0	0	0	0	0.186588812	0.116482325	0.256174215	0	0	0	0.000877777	0.644210402	0.254609573	0.275641449	0.307062483
1019	05/10/2011	0.258576687	0	0	0	0	0	0	0	0	0	0	0	0	0	0	0	0.186495045	0.11750573	0.255848509	0	0	0	0	0	0	0	0	0	0.186495045	0.11750573	0.255848509	0	0	0	0	0.627050162	0.254413045	0.275420535	0.306799958
1020	06/10/2011	0.258375994	0	0	0	0	0	0	0	0	0	0	0	0	0	0	0	0.186237055	0.11646916	0.255065115	0	0	0	0	0	0	0	0	0	0.186237055	0.11646916	0.255065115	0	0	0	0	0.633807301	0.254216631	0.275199751	0.306495179
1021	06/10/2011	0.258375994	0	0	0	0	0	0	0	0	0	0	0	0	0	0	0	0.186237055	0.11646916	0.255065115	0	0	0	0	0	0	0	0	0	0.186237055	0.11646916	0.255065115	0	0	0	0	0.653407081	0.254216631	0.275199751	0.306495179
1022	08/10/2011	0.25797496	0	0	0	0	0	0	0	0	0	0	0	0	0	0	0	0.185221953	0.11410044	0.254903637	0	0	0	0	0	0	0	0	0	0.185221953	0.11410044	0.254903637	0	0	0	0	0.639184745	0.253824148	0.27475857	0.305757586
1023	08/10/2011	0.25797496	0	0	0	0	0	0	0	0	0	0	0	0	0	0	0	0.185221953	0.11410044	0.254903637	0	0	0	0	0	0	0	0	0	0.185221953	0.11410044	0.254903637	0	0	0	0	0.644437129	0.253824148	0.27475857	0.305757586
1024	08/10/2011	0.25797496	0	0	0	0	0	0	0	0	0	0	0	0	0	0	0	0.185221953	0.11410044	0.254903637	0	0	0	0	0	0	0	0	0	0.185221953	0.11410044	0.254903637	0	0	0	0	0.634271947	0.253824148	0.27475857	0.305757586
1025	09/10/2011	0.257774619	0	0	0	0	0	0	0	0	0	0	0	0	0	0	0	0.184462071	0.113046594	0.253485126	0	0	0	0	0	0	0	0	0	0.184462071	0.113046594	0.253485126	0	0	0	0	0.645252536	0.253628079	0.274576828	0.305324259
1026	09/10/2011	0.257774619	0	0	0	0	0	0	0	0	0	0	0	0	0	0	0	0.184462071	0.113046594	0.253485126	0	0	0	0	0	0	0	0	0	0.184462071	0.113046594	0.253485126	0	0	0	0	0.648305387	0.253628079	0.274576828	0.305324259
1027	09/10/2011	0.257774619	0	0	0	0	0	0	0	0	0	0	0	0	0	0	0	0.184462071	0.113046594	0.253485126	0	0	0	0	0	0	0	0	0	0.184462071	0.113046594	0.253485126	0	0	0	0	0.636716185	0.253628079	0.274576828	0.305324259
1028	10/10/2011	0.257574395	0	0	0	0	0	0	0	0	0	0	0	0	0	0	0	0.183532426	0.113651744	0.253051197	0	0	0	0	0	0	0	0	0	0.183532426	0.113651744	0.253051197	0	0	0	0	0.651622221	0.253432124	0.27439706	0.304847649
1029	10/10/2011	0.257574395	0	0	0	0	0	0	0	0	0	0	0	0	0	0	0	0.183532426	0.113651744	0.253051197	0	0	0	0	0	0	0	0	0	0.183532426	0.113651744	0.253051197	0	0	0	0	0.62988167	0.253432124	0.27439706	0.304847649
1030	11/10/2011	0.257374288	0	0	0	0	0	0	0	0	0	0	0	0	0	0	0	0.182432096	0.1120345	0.251948501	0	0	0	0	0	0	0	0	0	0.182432096	0.1120345	0.251948501	0	0	0	0	0.656694863	0.253236284	0.27419705	0.304327619
1031	11/10/2011	0.257374288	0	0	0	0	0	0	0	0	0	0	0	0	0	0	0	0.182432096	0.1120345	0.251948501	0	0	0	0	0	0	0	0	0	0.182432096	0.1120345	0.251948501	0	0	0	0	0.649355329	0.253236284	0.27419705	0.304327619
1032	11/10/2011	0.257374288	0	0	0	0	0	0	0	0	0	0	0	0	0	0	0	0.182432096	0.1120345	0.251948501	0	0	0	0	0	0	0	0	0	0.182432096	0.1120345	0.251948501	0	0	0	0.012616428	0.638039591	0.253236284	0.27419705	0.304327619
1033	12/10/2011	0.257174298	0	0	0	0	0	0	0	0	0	0	0	0	0	0	0	0.181160346	0.110777755	0.251609171	0	0	0	0	0	0	0	0	0	0.181160346	0.110777755	0.251609171	0	0	0	0	0.642393059	0.253040559	0.273990628	0.303764083
1034	12/10/2011	0.257174298	0	0	0	0	0	0	0	0	0	0	0	0	0	0	0	0.181160346	0.110777755	0.251609171	0	0	0	0	0	0	0	0	0	0.181160346	0.110777755	0.251609171	0	0	0	0	0.658277628	0.253040559	0.273990628	0.303764083
1035	13/10/2011	0.256974425	0	0	0	0	0	0	0	0	0	0	0	0	0	0	0	0.179716629	0.108355871	0.250462043	0	0	0	0	0	0	0	0	0	0.179716629	0.108355871	0.250462043	0	0	0	0.007700152	0.623667523	0.252844949	0.273784319	0.303157003
1036	14/10/2011	0.25677467	0	0	0	0	0	0	0	0	0	0	0	0	0	0	0	0.178100592	0.106318472	0.249275092	0	0	0	0	0	0	0	0	0	0.178100592	0.106318472	0.249275092	0	0	0	0	0.624837189	0.252650024	0.273578125	0.30250639
1037	14/10/2011	0.25677467	0	0	0	0	0	0	0	0	0	0	0	0	0	0	0	0.178100592	0.106318472	0.249275092	0	0	0	0	0	0	0	0	0	0.178100592	0.106318472	0.249275092	0	0	0	0	0.634673456	0.252650024	0.273578125	0.30250639
1038	15/10/2011	0.256575031	0	0	0	0	0	0	0	0	0	0	0	0	0	0	0	0.176312073	0.104206708	0.247533725	0	0	0	0	0	0	0	0	0	0.176312073	0.104206708	0.247533725	0	0	0	0	0.639660264	0.252460254	0.273372044	0.301812307
1039	15/10/2011	0.256575031	0	0	0	0	0	0	0	0	0	0	0	0	0	0	0	0.176312073	0.104206708	0.247533725	0	0	0	0	0	0	0	0	0	0.176312073	0.104206708	0.247533725	0	0	0	0	0.637109865	0.252460254	0.273372044	0.301812307
1040	15/10/2011	0.256575031	0	0	0	0	0	0	0	0	0	0	0	0	0	0	0	0.176312073	0.104206708	0.247533725	0	0	0	0	0	0	0	0	0	0.176312073	0.104206708	0.247533725	0	0	0	0	0.630707849	0.252460254	0.273372044	0.301812307
1041	15/10/2011	0.256575031	0	0	0	0	0	0	0	0	0	0	0	0	0	0	0	0.176312073	0.104206708	0.247533725	0	0	0	0	0	0	0	0	0	0.176312073	0.104206708	0.247533725	0	0	0	0	0.643648965	0.252460254	0.273372044	0.301812307
1042	16/10/2011	0.256375509	0	0	0	0	0	0	0	0	0	0	0	0	0	0	0	0.174351102	0.101997729	0.246003153	0	0	0	0	0	0	0	0	0	0.174351102	0.101997729	0.246003153	0	0	0	0	0.650437659	0.252298101	0.273166078	0.301074862
1043	17/10/2011	0.256176105	0	0	0	0	0	0	0	0	0	0	0	0	0	0	0	0.172217903	0.099676835	0.244666393	0	0	0	0	0	0	0	0	0	0.172217903	0.099676835	0.244666393	0	0	0	0	0.646637439	0.252111262	0.272960225	0.300294216
1044	17/10/2011	0.256176105	0	0	0	0	0	0	0	0	0	0	0	0	0	0	0	0.172217903	0.099676835	0.244666393	0	0	0	0	0	0	0	0	0	0.172217903	0.099676835	0.244666393	0	0	0	0	0.630624634	0.252111262	0.272960225	0.300294216
1045	18/10/2011	0.255976817	0	0	0	0	0	0	0	0	0	0	0	0	0	0	0	0.169912893	0.097244564	0.242611937	0	0	0	0	0	0	0	0	0	0.169912893	0.097244564	0.242611937	0	0	0	0	0.610916385	0.25189957	0.272754486	0.299470579
1046	18/10/2011	0.255976817	0	0	0	0	0	0	0	0	0	0	0	0	0	0	0	0.169912893	0.097244564	0.242611937	0	0	0	0	0	0	0	0	0	0.169912893	0.097244564	0.242611937	0	0	0	0	0.620733707	0.25189957	0.272754486	0.299470579
1047	20/10/2011	0.255578594	0	0	0	0	0	0	0	0	0	0	0	0	0	0	0	0.164790081	0.092686748	0.238651882	0	0	0	0	0	0	0	0	0	0.164790081	0.092686748	0.238651882	0	0	0	0	0.626875251	0.251480517	0.272341067	0.297695411
1048	20/10/2011	0.255578594	0	0	0	0	0	0	0	0	0	0	0	0	0	0	0	0.164790081	0.092686748	0.238651882	0	0	0	0	0	0	0	0	0	0.164790081	0.092686748	0.238651882	0	0	0	0	0.637981312	0.251480517	0.272341067	0.297695411
1049	21/10/2011	0.255379657	0	0	0	0	0	0	0	0	0	0	0	0	0	0	0	0.161974083	0.090519372	0.234617211	0	0	0	0	0	0	0	0	0	0.161974083	0.090519372	0.234617211	0	0	0	0	0.635121417	0.251285469	0.272134471	0.296744543
1050	21/10/2011	0.255379657	0	0	0	0	0	0	0	0	0	0	0	0	0	0	0	0.161974083	0.090519372	0.234617211	0	0	0	0	0	0	0	0	0	0.161974083	0.090519372	0.234617211	0	0	0	0	0.625777497	0.251285469	0.272134471	0.296744543
1051	21/10/2011	0.255379657	0	0	0	0	0	0	0	0	0	0	0	0	0	0	0	0.161974083	0.090519372	0.234617211	0	0	0	0	0	0	0	0	0	0.161974083	0.090519372	0.234617211	0	0	0	0	0.634523293	0.251285469	0.272134471	0.296744543
1052	22/10/2011	0.255180838	0	0	0	0	0	0	0	0	0	0	0	0	0	0	0	0.158989882	0.087641927	0.232167892	0	0	0	0	0	0	0	0	0	0.158989882	0.087641927	0.232167892	0	0	0	0	0.616904675	0.251090536	0.27192799	0.295752009
1053	22/10/2011	0.255180838	0	0	0	0	0	0	0	0	0	0	0	0	0	0	0	0.158989882	0.087641927	0.232167892	0	0	0	0	0	0	0	0	0	0.158989882	0.087641927	0.232167892	0	0	0	0	0.634363379	0.251090536	0.27192799	0.295752009
1054	23/10/2011	0.254982136	0	0	0	0	0	0	0	0	0	0	0	0	0	0	0	0.155838861	0.083815187	0.22966191	0	0	0	0	0	0	0	0	0	0.155838861	0.083815187	0.22966191	0	0	0	0	0.63630541	0.250895718	0.271721625	0.294718261
1055	23/10/2011	0.254982136	0	0	0	0	0	0	0	0	0	0	0	0	0	0	0	0.155838861	0.083815187	0.22966191	0	0	0	0	0	0	0	0	0	0.155838861	0.083815187	0.22966191	0	0	0	0	0.626486213	0.250895718	0.271721625	0.294718261
1056	24/10/2011	0.25478355	0	0	0	0	0	0	0	0	0	0	0	0	0	0	0	0.152522596	0.08029382	0.227563404	0	0	0	0	0	0	0	0	0	0.152522596	0.08029382	0.227563404	0	0	0	0	0.633617632	0.250702448	0.271515374	0.293643799
1057	25/10/2011	0.254585082	0	0	0	0	0	0	0	0	0	0	0	0	0	0	0	0.14904285	0.075596175	0.224172242	0	0	0	0	0	0	0	0	0	0.14904285	0.075596175	0.224172242	0	0	0	0	0.619881978	0.250533335	0.27130924	0.292529168
1058	25/10/2011	0.254585082	0	0	0	0	0	0	0	0	0	0	0	0	0	0	0	0.14904285	0.075596175	0.224172242	0	0	0	0	0	0	0	0	0	0.14904285	0.075596175	0.224172242	0	0	0	0	0.643614833	0.250533335	0.27130924	0.292529168
1059	25/10/2011	0.254585082	0	0	0	0	0	0	0	0	0	0	0	0	0	0	0	0.14904285	0.075596175	0.224172242	0	0	0	0	0	0	0	0	0	0.14904285	0.075596175	0.224172242	0	0	0	0	0.6155124	0.250533335	0.27130924	0.292529168
1060	25/10/2011	0.254585082	0	0	0	0	0	0	0	0	0	0	0	0	0	0	0	0.14904285	0.075596175	0.224172242	0	0	0	0	0	0	0	0	0	0.14904285	0.075596175	0.224172242	0	0	0	0	0.620181016	0.250533335	0.27130924	0.292529168
1061	26/10/2011	0.254386731	0	0	0	0	0	0	0	0	0	0	0	0	0	0	0	0.145401578	0.070780883	0.220411906	0	0	0	0	0	0	0	0	0	0.145401578	0.070780883	0.220411906	0	0	0	0	0.630258916	0.250358818	0.27110322	0.291374963
1062	26/10/2011	0.254386731	0	0	0	0	0	0	0	0	0	0	0	0	0	0	0	0.145401578	0.070780883	0.220411906	0	0	0	0	0	0	0	0	0	0.145401578	0.070780883	0.220411906	0	0	0	0	0.620519968	0.250358818	0.27110322	0.291374963
1063	26/10/2011	0.254386731	0	0	0	0	0	0	0	0	0	0	0	0	0	0	0	0.145401578	0.070780883	0.220411906	0	0	0	0	0	0	0	0	0	0.145401578	0.070780883	0.220411906	0	0	0	0	0.618702065	0.250358818	0.27110322	0.291374963
1064	27/10/2011	0.254188496	0	0	0	0	0	0	0	0	0	0	0	0	0	0	0	0.141600919	0.066396169	0.216439604	0	0	0	0	0	0	0	0	0	0.141600919	0.066396169	0.216439604	0	0	0	0	0.612456389	0.250147372	0.270897316	0.290181821
1065	28/10/2011	0.253990379	0	0	0	0	0	0	0	0	0	0	0	0	0	0	0	0.137643198	0.062676895	0.212649184	0	0	0	0	0	0	0	0	0	0.137643198	0.062676895	0.212649184	0	0	0	0	0.636249387	0.249936062	0.270691526	0.288950427
1066	28/10/2011	0.253990379	0	0	0	0	0	0	0	0	0	0	0	0	0	0	0	0.137643198	0.062676895	0.212649184	0	0	0	0	0	0	0	0	0	0.137643198	0.062676895	0.212649184	0	0	0	0	0.627588369	0.249936062	0.270691526	0.288950427
1067	29/10/2011	0.253792378	0	0	0	0	0	0	0	0	0	0	0	0	0	0	0	0.133530923	0.058852609	0.20892655	0	0	0	0	0	0	0	0	0	0.133530923	0.058852609	0.20892655	0	0	0	0	0.635929294	0.249724585	0.270485853	0.287681509
1068	30/10/2011	0.253594495	0	0	0	0	0	0	0	0	0	0	0	0	0	0	0	0.129266782	0.054929767	0.205269656	0	0	0	0	0	0	0	0	0	0.129266782	0.054929767	0.205269656	0	0	0	0	0.649582585	0.249512911	0.270265323	0.286375839
1069	30/10/2011	0.253594495	0	0	0	0	0	0	0	0	0	0	0	0	0	0	0	0.129266782	0.054929767	0.205269656	0	0	0	0	0	0	0	0	0	0.129266782	0.054929767	0.205269656	0	0	0	0	0.631683334	0.249512911	0.270265323	0.286375839
1070	30/10/2011	0.253594495	0	0	0	0	0	0	0	0	0	0	0	0	0	0	0	0.129266782	0.054929767	0.205269656	0	0	0	0	0	0	0	0	0	0.129266782	0.054929767	0.205269656	0	0	0	0	0.60869125	0.249512911	0.270265323	0.286375839
1071	31/10/2011	0.253396728	0	0	0	0	0	0	0	0	0	0	0	0	0	0	0	0.124853641	0.050907104	0.201360288	0	0	0	0	0	0	0	0	0	0.124853641	0.050907104	0.201360288	0	0	0	0	0.613909317	0.249301373	0.270041106	0.285034232
1072	31/10/2011	0.253396728	0	0	0	0	0	0	0	0	0	0	0	0	0	0	0	0.124853641	0.050907104	0.201360288	0	0	0	0	0	0	0	0	0	0.124853641	0.050907104	0.201360288	0	0	0	0	0.627226214	0.249301373	0.270041106	0.285034232
1073	01/11/2011	0.253199078	0	0	0	0	0	0	0	0	0	0	0	0	0	0	0	0.120294541	0.046483065	0.19701079	0	0	0	0	0	0	0	0	0	0.120294541	0.046483065	0.19701079	0	0	0	0	0.606039033	0.249089973	0.269817027	0.283657545
1074	01/11/2011	0.253199078	0	0	0	0	0	0	0	0	0	0	0	0	0	0	0	0.120294541	0.046483065	0.19701079	0	0	0	0	0	0	0	0	0	0.120294541	0.046483065	0.19701079	0	0	0	0	0.625647729	0.249089973	0.269817027	0.283657545
1075	03/11/2011	0.252804129	0	0	0	0	0	0	0	0	0	0	0	0	0	0	0	0.110751487	0.036022472	0.188504552	0	0	0	0	0	0	0	0	0	0.110751487	0.036022472	0.188504552	0	0	0	0	0.629423995	0.248668322	0.269372545	0.280802562
1076	04/11/2011	0.25260683	0	0	0	0	0	0	0	0	0	0	0	0	0	0	0	0.105774464	0.030596065	0.183849273	0	0	0	0	0	0	0	0	0	0.105774464	0.030596065	0.183849273	0	0	0	0	0.623689936	0.248460915	0.269199928	0.279326182
1077	04/11/2011	0.25260683	0	0	0	0	0	0	0	0	0	0	0	0	0	0	0	0.105774464	0.030596065	0.183849273	0	0	0	0	0	0	0	0	0	0.105774464	0.030596065	0.183849273	0	0	0	0	0.609642919	0.248460915	0.269199928	0.279326182
1078	07/11/2011	0.252015634	0	0	0	0	0	0	0	0	0	0	0	0	0	0	0	0.090066397	0.014061011	0.170235753	0	0	0	0	0	0	0	0	0	0.090066397	0.014061011	0.170235753	0	0	0	0	0.606804916	0.247872912	0.268645286	0.274713774
1079	07/11/2011	0.252015634	0	0	0	0	0	0	0	0	0	0	0	0	0	0	0	0.090066397	0.014061011	0.170235753	0	0	0	0	0	0	0	0	0	0.090066397	0.014061011	0.170235753	0	0	0	0	0.594048398	0.247872912	0.268645286	0.274713774
1080	08/11/2011	0.251818802	0	0	0	0	0	0	0	0	0	0	0	0	0	0	0	0.084584783	0.00760463	0.165019731	0	0	0	0	0	0	0	0	0	0.084584783	0.00760463	0.165019731	0	0	0	0	0.61486772	0.247677148	0.268442068	0.273118841
1081	08/11/2011	0.251818802	0	0	0	0	0	0	0	0	0	0	0	0	0	0	0	0.084584783	0.00760463	0.165019731	0	0	0	0	0	0	0	0	0	0.084584783	0.00760463	0.165019731	0	0	0	0	0.605814018	0.247677148	0.268442068	0.273118841
1082	10/11/2011	0.251425489	0	0	0	0	0	0	0	0	0	0	0	0	0	0	0	0.073278857	-0.003210132	0.15599257	0	0	0	0	0	0	0	0	0	0.073278857	-0.003210132	0.15599257	0	0	0	0	0.594244164	0.247285974	0.268035973	0.269849662
1083	10/11/2011	0.251425489	0	0	0	0	0	0	0	0	0	0	0	0	0	0	0	0.073278857	-0.003210132	0.15599257	0	0	0	0	0	0	0	0	0	0.073278857	-0.003210132	0.15599257	0	0	0	0	0.618964324	0.247285974	0.268035973	0.269849662
1084	10/11/2011	0.251425489	0	0	0	0	0	0	0	0	0	0	0	0	0	0	0	0.073278857	-0.003210132	0.15599257	0	0	0	0	0	0	0	0	0	0.073278857	-0.003210132	0.15599257	0	0	0	0	0.598157908	0.247285974	0.268035973	0.269849662
1085	12/11/2011	0.251032644	0	0	0	0	0	0	0	0	0	0	0	0	0	0	0	0.061546423	-0.014084651	0.14465125	0	0	0	0	0	0	0	0	0	0.061546423	-0.014084651	0.14465125	0	0	0	0	0.594727566	0.246895273	0.267630334	0.266482805
1086	12/11/2011	0.251032644	0	0	0	0	0	0	0	0	0	0	0	0	0	0	0	0.061546423	-0.014084651	0.14465125	0	0	0	0	0	0	0	0	0	0.061546423	-0.014084651	0.14465125	0	0	0	0	0.613397052	0.246895273	0.267630334	0.266482805
1087	12/11/2011	0.251032644	0	0	0	0	0	0	0	0	0	0	0	0	0	0	0	0.061546423	-0.014084651	0.14465125	0	0	0	0	0	0	0	0	0	0.061546423	-0.014084651	0.14465125	0	0	0	0	0.605915469	0.246895273	0.267630334	0.266482805
1088	13/11/2011	0.250836396	0	0	0	0	0	0	0	0	0	0	0	0	0	0	0	0.055532169	-0.020282566	0.138470001	0	0	0	0	0	0	0	0	0	0.055532169	-0.020282566	0.138470001	0	0	0	0	0.605319005	0.2467001	0.267427685	0.264765885
1089	13/11/2011	0.250836396	0	0	0	0	0	0	0	0	0	0	0	0	0	0	0	0.055532169	-0.020282566	0.138470001	0	0	0	0	0	0	0	0	0	0.055532169	-0.020282566	0.138470001	0	0	0	0	0.599546995	0.2467001	0.267427685	0.264765885
1090	15/11/2011	0.250444251	0	0	0	0	0	0	0	0	0	0	0	0	0	0	0	0.043232479	-0.032203204	0.125161774	0	0	0	0	0	0	0	0	0	0.043232479	-0.032203204	0.125161774	0	0	0	0	0.591509199	0.246310109	0.267022729	0.261271577
1091	16/11/2011	0.250248353	0	0	0	0	0	0	0	0	0	0	0	0	0	0	0	0.036957347	-0.037890145	0.118919346	0	0	0	0	0	0	0	0	0	0.036957347	-0.037890145	0.118919346	0	0	0	0	0.609131344	0.246115673	0.266820421	0.259496869
1092	17/11/2011	0.250052573	0	0	0	0	0	0	0	0	0	0	0	0	0	0	0	0.030605739	-0.044691547	0.113353569	0	0	0	0	0	0	0	0	0	0.030605739	-0.044691547	0.113353569	0	0	0	0	0.580706078	0.245922083	0.266618227	0.257705616
1093	17/11/2011	0.250052573	0	0	0	0	0	0	0	0	0	0	0	0	0	0	0	0.030605739	-0.044691547	0.113353569	0	0	0	0	0	0	0	0	0	0.030605739	-0.044691547	0.113353569	0	0	0	0	0.606787982	0.245922083	0.266618227	0.257705616
1094	17/11/2011	0.250052573	0	0	0	0	0	0	0	0	0	0	0	0	0	0	0	0.030605739	-0.044691547	0.113353569	0	0	0	0	0	0	0	0	0	0.030605739	-0.044691547	0.113353569	0	0	0	0	0.598368221	0.245922083	0.266618227	0.257705616
1095	17/11/2011	0.250052573	0	0	0	0	0	0	0	0	0	0	0	0	0	0	0	0.030605739	-0.044691547	0.113353569	0	0	0	0	0	0	0	0	0	0.030605739	-0.044691547	0.113353569	0	0	0	0	0.594761367	0.245922083	0.266618227	0.257705616
1096	18/11/2011	0.249856909	0	0	0	0	0	0	0	0	0	0	0	0	0	0	0	0.02418307	-0.051467526	0.106991275	0	0	0	0	0	0	0	0	0	0.02418307	-0.051467526	0.106991275	0	0	0	0	0.594260912	0.24572861	0.266416147	0.255899216
1097	18/11/2011	0.249856909	0	0	0	0	0	0	0	0	0	0	0	0	0	0	0	0.02418307	-0.051467526	0.106991275	0	0	0	0	0	0	0	0	0	0.02418307	-0.051467526	0.106991275	0	0	0	0	0.592414581	0.24572861	0.266416147	0.255899216
1098	18/11/2011	0.249856909	0	0	0	0	0	0	0	0	0	0	0	0	0	0	0	0.02418307	-0.051467526	0.106991275	0	0	0	0	0	0	0	0	0	0.02418307	-0.051467526	0.106991275	0	0	0	0	0.591267406	0.24572861	0.266416147	0.255899216
1099	19/11/2011	0.249661361	0	0	0	0	0	0	0	0	0	0	0	0	0	0	0	0.017694848	-0.058250163	0.100251746	0	0	0	0	0	0	0	0	0	0.017694848	-0.058250163	0.100251746	0	0	0	0	0.605649645	0.245535254	0.266214181	0.254079081
1100	20/11/2011	0.249465931	0	0	0	0	0	0	0	0	0	0	0	0	0	0	0	0.011146669	-0.065068966	0.094270098	0	0	0	0	0	0	0	0	0	0.011146669	-0.065068966	0.094270098	0	0	0	0	0.562649515	0.245326611	0.266012329	0.252246645
1101	20/11/2011	0.249465931	0	0	0	0	0	0	0	0	0	0	0	0	0	0	0	0.011146669	-0.065068966	0.094270098	0	0	0	0	0	0	0	0	0	0.011146669	-0.065068966	0.094270098	0	0	0	0	0.576564227	0.245326611	0.266012329	0.252246645
1102	21/11/2011	0.249270617	0	0	0	0	0	0	0	0	0	0	0	0	0	0	0	0.004544213	-0.071899131	0.087356695	0	0	0	0	0	0	0	0	0	0.004544213	-0.071899131	0.087356695	0	0	0	0	0.587081712	0.245130552	0.26581059	0.250403355
1103	21/11/2011	0.249270617	0	0	0	0	0	0	0	0	0	0	0	0	0	0	0	0.004544213	-0.071899131	0.087356695	0	0	0	0	0	0	0	0	0	0.004544213	-0.071899131	0.087356695	0	0	0	0	0.58995093	0.245130552	0.26581059	0.250403355
1104	21/11/2011	0.249270617	0	0	0	0	0	0	0	0	0	0	0	0	0	0	0	0.004544213	-0.071899131	0.087356695	0	0	0	0	0	0	0	0	0	0.004544213	-0.071899131	0.087356695	0	0	0	0	0.564379179	0.245130552	0.26581059	0.250403355
1105	21/11/2011	0.249270617	0	0	0	0	0	0	0	0	0	0	0	0	0	0	0	0.004544213	-0.071899131	0.087356695	0	0	0	0	0	0	0	0	0	0.004544213	-0.071899131	0.087356695	0	0	0	0	0.573352178	0.245130552	0.26581059	0.250403355
1106	22/11/2011	0.249075419	0	0	0	0	0	0	0	0	0	0	0	0	0	0	0	-0.002106765	-0.078482811	0.079615511	0	0	0	0	0	0	0	0	0	-0.002106765	-0.078482811	0.079615511	0	0	0	0	0.577001054	0.244952352	0.265608965	0.248550676
1107	24/11/2011	0.248685375	0	0	0	0	0	0	0	0	0	0	0	0	0	0	0	-0.01553092	-0.089790921	0.067225199	0	0	0	0	0	0	0	0	0	-0.01553092	-0.089790921	0.067225199	0	0	0	0	0.593091756	0.244562388	0.265206057	0.244823062
1108	24/11/2011	0.248685375	0	0	0	0	0	0	0	0	0	0	0	0	0	0	0	-0.01553092	-0.089790921	0.067225199	0	0	0	0	0	0	0	0	0	-0.01553092	-0.089790921	0.067225199	0	0	0	0	0.57834211	0.244562388	0.265206057	0.244823062
1109	24/11/2011	0.248685375	0	0	0	0	0	0	0	0	0	0	0	0	0	0	0	-0.01553092	-0.089790921	0.067225199	0	0	0	0	0	0	0	0	0	-0.01553092	-0.089790921	0.067225199	0	0	0	0	0.578244155	0.244562388	0.265206057	0.244823062
1110	27/11/2011	0.248101182	0	0	0	0	0	0	0	0	0	0	0	0	0	0	0	-0.035883477	-0.111613014	0.044188957	0	0	0	0	0	0	0	0	0	-0.035883477	-0.111613014	0.044188957	0	0	0	0	0.56531446	0.24398008	0.264602547	0.239198449
1111	30/11/2011	0.247518039	0	0	0	0	0	0	0	0	0	0	0	0	0	0	0	-0.056350478	-0.133892561	0.02283429	0	0	0	0	0	0	0	0	0	-0.056350478	-0.133892561	0.02283429	0	0	0	0	0.571139099	0.243400228	0.263998441	0.233570279
1112	01/12/2011	0.247323891	0	0	0	0	0	0	0	0	0	0	0	0	0	0	0	-0.063169677	-0.140311689	0.01583546	0	0	0	0	0	0	0	0	0	-0.063169677	-0.140311689	0.01583546	0	0	0	0	0.574969175	0.243207714	0.263806349	0.231700521
1113	03/12/2011	0.246935945	0	0	0	0	0	0	0	0	0	0	0	0	0	0	0	-0.076766401	-0.151896804	0.001743113	0	0	0	0	0	0	0	0	0	-0.076766401	-0.151896804	0.001743113	0	0	0	0	0.547727662	0.242824492	0.26352679	0.227979561
1114	04/12/2011	0.246742146	0	0	0	0	0	0	0	0	0	0	0	0	0	0	0	-0.083531585	-0.159126174	-0.005696	0	0	0	0	0	0	0	0	0	-0.083531585	-0.159126174	-0.005696	0	0	0	0	0.558457595	0.242633055	0.263387093	0.226131384
1115	04/12/2011	0.246742146	0	0	0	0	0	0	0	0	0	0	0	0	0	0	0	-0.083531585	-0.159126174	-0.005696	0	0	0	0	0	0	0	0	0	-0.083531585	-0.159126174	-0.005696	0	0	0	0	0.571315489	0.242633055	0.263387093	0.226131384
1116	05/12/2011	0.246548464	0	0	0	0	0	0	0	0	0	0	0	0	0	0	0	-0.090266435	-0.165523066	-0.012340516	0	0	0	0	0	0	0	0	0	-0.090266435	-0.165523066	-0.012340516	0	0	0	0	0.548642684	0.242438443	0.263247452	0.224293413
1117	05/12/2011	0.246548464	0	0	0	0	0	0	0	0	0	0	0	0	0	0	0	-0.090266435	-0.165523066	-0.012340516	0	0	0	0	0	0	0	0	0	-0.090266435	-0.165523066	-0.012340516	0	0	0	0	0.536179754	0.242438443	0.263247452	0.224293413
1118	05/12/2011	0.246548464	0	0	0	0	0	0	0	0	0	0	0	0	0	0	0	-0.090266435	-0.165523066	-0.012340516	0	0	0	0	0	0	0	0	0	-0.090266435	-0.165523066	-0.012340516	0	0	0	0	0.582687786	0.242438443	0.263247452	0.224293413
1119	05/12/2011	0.246548464	0	0	0	0	0	0	0	0	0	0	0	0	0	0	0	-0.090266435	-0.165523066	-0.012340516	0	0	0	0	0	0	0	0	0	-0.090266435	-0.165523066	-0.012340516	0	0	0	0	0.582703621	0.242438443	0.263247452	0.224293413
1120	06/12/2011	0.246345887	0	0	0	0	0	0	0	0	0	0	0	0	0	0	0	-0.096964806	-0.171686946	-0.018586954	0	0	0	0	0	0	0	0	0	-0.096964806	-0.171686946	-0.018586954	0	0	0	0	0.547020279	0.242221269	0.26305452	0.222459006
1121	06/12/2011	0.246345887	0	0	0	0	0	0	0	0	0	0	0	0	0	0	0	-0.096964806	-0.171686946	-0.018586954	0	0	0	0	0	0	0	0	0	-0.096964806	-0.171686946	-0.018586954	0	0	0	0	0.544077605	0.242221269	0.26305452	0.222459006
1122	06/12/2011	0.246345887	0	0	0	0	0	0	0	0	0	0	0	0	0	0	0	-0.096964806	-0.171686946	-0.018586954	0	0	0	0	0	0	0	0	0	-0.096964806	-0.171686946	-0.018586954	0	0	0	0	0.545776811	0.242221269	0.26305452	0.222459006
1123	06/12/2011	0.246345887	0	0	0	0	0	0	0	0	0	0	0	0	0	0	0	-0.096964806	-0.171686946	-0.018586954	0	0	0	0	0	0	0	0	0	-0.096964806	-0.171686946	-0.018586954	0	0	0	0	0.551083466	0.242221269	0.26305452	0.222459006
1124	07/12/2011	0.246143438	0	0	0	0	0	0	0	0	0	0	0	0	0	0	0	-0.103620575	-0.179790156	-0.02384301	0	0	0	0	0	0	0	0	0	-0.103620575	-0.179790156	-0.02384301	0	0	0	0	0.549924204	0.242000957	0.262861694	0.220637913
1125	08/12/2011	0.245941116	0	0	0	0	0	0	0	0	0	0	0	0	0	0	0	-0.11022765	-0.188176416	-0.030627406	0	0	0	0	0	0	0	0	0	-0.11022765	-0.188176416	-0.030627406	0	0	0	0	0.546909354	0.2417808	0.262668974	0.218831605
1126	09/12/2011	0.245738922	0	0	0	0	0	0	0	0	0	0	0	0	0	0	0	-0.116779973	-0.193736187	-0.037126621	0	0	0	0	0	0	0	0	0	-0.116779973	-0.193736187	-0.037126621	0	0	0	0	0.550496177	0.241599659	0.262476359	0.217041537
1127	09/12/2011	0.245738922	0	0	0	0	0	0	0	0	0	0	0	0	0	0	0	-0.116779973	-0.193736187	-0.037126621	0	0	0	0	0	0	0	0	0	-0.116779973	-0.193736187	-0.037126621	0	0	0	0	0.526027674	0.241599659	0.262476359	0.217041537
1128	10/12/2011	0.245536855	0	0	0	0	0	0	0	0	0	0	0	0	0	0	0	-0.123271529	-0.199381443	-0.04510734	0	0	0	0	0	0	0	0	0	-0.123271529	-0.199381443	-0.04510734	0	0	0	0	0.548370785	0.241427584	0.262283849	0.215269151
1129	10/12/2011	0.245536855	0	0	0	0	0	0	0	0	0	0	0	0	0	0	0	-0.123271529	-0.199381443	-0.04510734	0	0	0	0	0	0	0	0	0	-0.123271529	-0.199381443	-0.04510734	0	0	0	0	0.565881029	0.241427584	0.262283849	0.215269151
1130	11/12/2011	0.245334915	0	0	0	0	0	0	0	0	0	0	0	0	0	0	0	-0.129696352	-0.20625769	-0.051169567	0	0	0	0	0	0	0	0	0	-0.129696352	-0.20625769	-0.051169567	0	0	0	0	0.543977783	0.24122586	0.262091445	0.213515872
1131	11/12/2011	0.245334915	0	0	0	0	0	0	0	0	0	0	0	0	0	0	0	-0.129696352	-0.20625769	-0.051169567	0	0	0	0	0	0	0	0	0	-0.129696352	-0.20625769	-0.051169567	0	0	0	0	0.531111162	0.24122586	0.262091445	0.213515872
1132	13/12/2011	0.244931419	0	0	0	0	0	0	0	0	0	0	0	0	0	0	0	-0.142322222	-0.218470462	-0.063996349	0	0	0	0	0	0	0	0	0	-0.142322222	-0.218470462	-0.063996349	0	0	0	0	0.532541972	0.24086861	0.261706954	0.210072235
1133	14/12/2011	0.244729862	0	0	0	0	0	0	0	0	0	0	0	0	0	0	0	-0.14851164	-0.224222038	-0.069186232	0	0	0	0	0	0	0	0	0	-0.14851164	-0.224222038	-0.069186232	0	0	0	0	0.552635827	0.240719387	0.261514867	0.208384629
1134	14/12/2011	0.244729862	0	0	0	0	0	0	0	0	0	0	0	0	0	0	0	-0.14851164	-0.224222038	-0.069186232	0	0	0	0	0	0	0	0	0	-0.14851164	-0.224222038	-0.069186232	0	0	0	0	0.534069208	0.240719387	0.261514867	0.208384629
1135	15/12/2011	0.244528432	0	0	0	0	0	0	0	0	0	0	0	0	0	0	0	-0.154611081	-0.229201191	-0.074623679	0	0	0	0	0	0	0	0	0	-0.154611081	-0.229201191	-0.074623679	0	0	0	0	0.559266522	0.240570235	0.261322885	0.206721627
1136	16/12/2011	0.24432713	0	0	0	0	0	0	0	0	0	0	0	0	0	0	0	-0.160614922	-0.234008917	-0.080243346	0	0	0	0	0	0	0	0	0	-0.160614922	-0.234008917	-0.080243346	0	0	0	0	0.545249713	0.240421155	0.261131009	0.205084547
1137	16/12/2011	0.24432713	0	0	0	0	0	0	0	0	0	0	0	0	0	0	0	-0.160614922	-0.234008917	-0.080243346	0	0	0	0	0	0	0	0	0	-0.160614922	-0.234008917	-0.080243346	0	0	0	0	0.53924896	0.240421155	0.261131009	0.205084547
1138	18/12/2011	0.243924908	0	0	0	0	0	0	0	0	0	0	0	0	0	0	0	-0.172313751	-0.244920968	-0.092063259	0	0	0	0	0	0	0	0	0	-0.172313751	-0.244920968	-0.092063259	0	0	0	0	0.538509438	0.24012321	0.260747573	0.201893292
1139	20/12/2011	0.243523195	0	0	0	0	0	0	0	0	0	0	0	0	0	0	0	-0.183564989	-0.255682181	-0.103597624	0	0	0	0	0	0	0	0	0	-0.183564989	-0.255682181	-0.103597624	0	0	0	0	0.531978243	0.239719233	0.260450671	0.198820862
1140	20/12/2011	0.243523195	0	0	0	0	0	0	0	0	0	0	0	0	0	0	0	-0.183564989	-0.255682181	-0.103597624	0	0	0	0	0	0	0	0	0	-0.183564989	-0.255682181	-0.103597624	0	0	0	0	0.514349471	0.239719233	0.260450671	0.198820862
1141	20/12/2011	0.243523195	0	0	0	0	0	0	0	0	0	0	0	0	0	0	0	-0.183564989	-0.255682181	-0.103597624	0	0	0	0	0	0	0	0	0	-0.183564989	-0.255682181	-0.103597624	0	0	0	0	0.538890039	0.239719233	0.260450671	0.198820862
1142	21/12/2011	0.24332253	0	0	0	0	0	0	0	0	0	0	0	0	0	0	0	-0.189009736	-0.26019639	-0.110050964	0	0	0	0	0	0	0	0	0	-0.189009736	-0.26019639	-0.110050964	0	0	0	0	0.542464953	0.239503765	0.26030973	0.197332202
1143	21/12/2011	0.24332253	0	0	0	0	0	0	0	0	0	0	0	0	0	0	0	-0.189009736	-0.26019639	-0.110050964	0	0	0	0	0	0	0	0	0	-0.189009736	-0.26019639	-0.110050964	0	0	0	0	0.53413551	0.239503765	0.26030973	0.197332202
1144	21/12/2011	0.24332253	0	0	0	0	0	0	0	0	0	0	0	0	0	0	0	-0.189009736	-0.26019639	-0.110050964	0	0	0	0	0	0	0	0	0	-0.189009736	-0.26019639	-0.110050964	0	0	0	0	0.536930006	0.239503765	0.26030973	0.197332202
1145	23/12/2011	0.242921581	0	0	0	0	0	0	0	0	0	0	0	0	0	0	0	-0.199512438	-0.270106035	-0.122754082	0	0	0	0	0	0	0	0	0	-0.199512438	-0.270106035	-0.122754082	0	0	0	0	0.536764117	0.239073279	0.259899283	0.194455704
1146	25/12/2011	0.242521141	0	0	0	0	0	0	0	0	0	0	0	0	0	0	0	-0.209467466	-0.281687242	-0.134730323	0	0	0	0	0	0	0	0	0	-0.209467466	-0.281687242	-0.134730323	0	0	0	0	0.52714705	0.238643392	0.259486406	0.191720852
1147	25/12/2011	0.242521141	0	0	0	0	0	0	0	0	0	0	0	0	0	0	0	-0.209467466	-0.281687242	-0.134730323	0	0	0	0	0	0	0	0	0	-0.209467466	-0.281687242	-0.134730323	0	0	0	0	0.523261388	0.238643392	0.259486406	0.191720852
1148	25/12/2011	0.242521141	0	0	0	0	0	0	0	0	0	0	0	0	0	0	0	-0.209467466	-0.281687242	-0.134730323	0	0	0	0	0	0	0	0	0	-0.209467466	-0.281687242	-0.134730323	0	0	0	0	0.532197872	0.238643392	0.259486406	0.191720852
1149	25/12/2011	0.242521141	0	0	0	0	0	0	0	0	0	0	0	0	0	0	0	-0.209467466	-0.281687242	-0.134730323	0	0	0	0	0	0	0	0	0	-0.209467466	-0.281687242	-0.134730323	0	0	0	0	0.551786259	0.238643392	0.259486406	0.191720852
1150	27/12/2011	0.24212121	0	0	0	0	0	0	0	0	0	0	0	0	0	0	0	-0.218838353	-0.291517026	-0.144449214	0	0	0	0	0	0	0	0	0	-0.218838353	-0.291517026	-0.144449214	0	0	0	0	0.532871574	0.238214109	0.259074024	0.189135803
1151	30/12/2011	0.241522267	0	0	0	0	0	0	0	0	0	0	0	0	0	0	0	-0.231725301	-0.303840834	-0.156646674	0	0	0	0	0	0	0	0	0	-0.231725301	-0.303840834	-0.156646674	0	0	0	0	0.537289459	0.237573042	0.25847074	0.185555447
1152	30/12/2011	0.241522267	0	0	0	0	0	0	0	0	0	0	0	0	0	0	0	-0.231725301	-0.303840834	-0.156646674	0	0	0	0	0	0	0	0	0	-0.231725301	-0.303840834	-0.156646674	0	0	0	0	0.522008252	0.237573042	0.25847074	0.185555447
1153	01/01/2012	0.241123608	0	0	0	0	0	0	-0.467402678	-0.935479027	-0.014114856	0	0	0	0	0	0	-0.706894313	-1.158383241	-0.273469757	0	0	0	-0.467402678	-0.935479027	-0.014114856	0	0	0	-0.239491635	-0.311158801	-0.163633635	0	0	0	0	0.435155687	0.237146409	0.258091027	0.070674701
1154	02/01/2012	0.240924468	0	0	0	0	0	0	0	0	0	0	0	0	0	0	0	-0.243116618	-0.314457785	-0.16628451	0	0	0	0	0	0	0	0	0	-0.243116618	-0.314457785	-0.16628451	0	0	0	0	0.514610324	0.236944924	0.257901328	0.182351726
1155	04/01/2012	0.240526572	0	0	0	0	0	0	0	0	0	0	0	0	0	0	0	-0.249834098	-0.320974167	-0.17358622	0	0	0	0	0	0	0	0	0	-0.249834098	-0.320974167	-0.17358622	0	0	0	0	0.506690973	0.236590336	0.257522245	0.180434833
1156	05/01/2012	0.240327814	0	0	0	0	0	0	0	0	0	0	0	0	0	0	0	-0.252920674	-0.323227666	-0.177044687	0	0	0	0	0	0	0	0	0	-0.252920674	-0.323227666	-0.177044687	0	0	0	0	0.516489167	0.236413197	0.257332861	0.179543941
1157	05/01/2012	0.240327814	0	0	0	0	0	0	0	0	0	0	0	0	0	0	0	-0.252920674	-0.323227666	-0.177044687	0	0	0	0	0	0	0	0	0	-0.252920674	-0.323227666	-0.177044687	0	0	0	0	0.516217805	0.236413197	0.257332861	0.179543941
1158	05/01/2012	0.240327814	0	0	0	0	0	0	0	0	0	0	0	0	0	0	0	-0.252920674	-0.323227666	-0.177044687	0	0	0	0	0	0	0	0	0	-0.252920674	-0.323227666	-0.177044687	0	0	0	0	0.499818609	0.236413197	0.257332861	0.179543941
1159	05/01/2012	0.240327814	0	0	0	0	0	0	0	0	0	0	0	0	0	0	0	-0.252920674	-0.323227666	-0.177044687	0	0	0	0	0	0	0	0	0	-0.252920674	-0.323227666	-0.177044687	0	0	0	0	0.512151961	0.236413197	0.257332861	0.179543941
1160	06/01/2012	0.240129183	0	0	0	0	0	0	0	0	0	0	0	0	0	0	0	-0.255822165	-0.32570408	-0.180259853	0	0	0	0	0	0	0	0	0	-0.255822165	-0.32570408	-0.180259853	0	0	0	0	0.503454148	0.236236161	0.25715347	0.178698815
1161	07/01/2012	0.239930679	0	0	0	0	0	0	0	0	0	0	0	0	0	0	0	-0.258536068	-0.328307662	-0.184122002	0	0	0	0	0	0	0	0	0	-0.258536068	-0.328307662	-0.184122002	0	0	0	0	0.525506218	0.236059228	0.256978706	0.177899945
1162	07/01/2012	0.239930679	0	0	0	0	0	0	0	0	0	0	0	0	0	0	0	-0.258536068	-0.328307662	-0.184122002	0	0	0	0	0	0	0	0	0	-0.258536068	-0.328307662	-0.184122002	0	0	0	0	0.521634384	0.236059228	0.256978706	0.177899945
1163	09/01/2012	0.239534052	0	0	0	0	0	0	0	0	0	0	0	0	0	0	0	-0.263392041	-0.331090448	-0.189358907	0	0	0	0	0	0	0	0	0	-0.263392041	-0.331090448	-0.189358907	0	0	0	0	0.518719684	0.235705673	0.256629448	0.176442689
1164	10/01/2012	0.239335929	0	0	0	0	0	0	0	0	0	0	0	0	0	0	0	-0.265530058	-0.332506399	-0.19205956	0	0	0	0	0	0	0	0	0	-0.265530058	-0.332506399	-0.19205956	0	0	0	0	0.53091026	0.23552905	0.256454954	0.175785046
1165	10/01/2012	0.239335929	0	0	0	0	0	0	0	0	0	0	0	0	0	0	0	-0.265530058	-0.332506399	-0.19205956	0	0	0	0	0	0	0	0	0	-0.265530058	-0.332506399	-0.19205956	0	0	0	0	0.50750457	0.23552905	0.256454954	0.175785046
1166	10/01/2012	0.239335929	0	0	0	0	0	0	0	0	0	0	0	0	0	0	0	-0.265530058	-0.332506399	-0.19205956	0	0	0	0	0	0	0	0	0	-0.265530058	-0.332506399	-0.19205956	0	0	0	0	0.516217046	0.23552905	0.256454954	0.175785046
1167	10/01/2012	0.239335929	0	0	0	0	0	0	0	0	0	0	0	0	0	0	0	-0.265530058	-0.332506399	-0.19205956	0	0	0	0	0	0	0	0	0	-0.265530058	-0.332506399	-0.19205956	0	0	0	0	0.487226525	0.23552905	0.256454954	0.175785046
1168	11/01/2012	0.239137933	0	0	0	0	0	0	0	0	0	0	0	0	0	0	0	-0.26747238	-0.333714378	-0.195609941	0	0	0	0	0	0	0	0	0	-0.26747238	-0.333714378	-0.195609941	0	0	0	0	0.515518442	0.235352584	0.256280549	0.175175141
1169	12/01/2012	0.238940064	0	0	0	0	0	0	0	0	0	0	0	0	0	0	0	-0.269217468	-0.334700351	-0.197688761	0	0	0	0	0	0	0	0	0	-0.269217468	-0.334700351	-0.197688761	0	0	0	0	0.505985676	0.235176524	0.256106233	0.174613225
1170	13/01/2012	0.238742321	0	0	0	0	0	0	0	0	0	0	0	0	0	0	0	-0.27076398	-0.335527971	-0.199633039	0	0	0	0	0	0	0	0	0	-0.27076398	-0.335527971	-0.199633039	0	0	0	0	0.496043272	0.235000566	0.255932007	0.1740995
1171	13/01/2012	0.238742321	0	0	0	0	0	0	0	0	0	0	0	0	0	0	0	-0.27076398	-0.335527971	-0.199633039	0	0	0	0	0	0	0	0	0	-0.27076398	-0.335527971	-0.199633039	0	0	0	0	0.531656197	0.235000566	0.255932007	0.1740995
1172	16/01/2012	0.238149856	0	0	0	0	0	0	0	0	0	0	0	0	0	0	0	-0.274201643	-0.340132748	-0.203887363	0	0	0	0	0	0	0	0	0	-0.274201643	-0.340132748	-0.203887363	0	0	0	0	0.529484153	0.234473308	0.255409866	0.172848774
1173	17/01/2012	0.237952621	0	0	0	0	0	0	0	0	0	0	0	0	0	0	0	-0.27494444	-0.341289945	-0.20446664	0	0	0	0	0	0	0	0	0	-0.27494444	-0.341289945	-0.20446664	0	0	0	0	0.495744412	0.234297761	0.255235998	0.172528871
1174	20/01/2012	0.237361676	0	0	0	0	0	0	0	0	0	0	0	0	0	0	0	-0.275958867	-0.3403179	-0.206784423	0	0	0	0	0	0	0	0	0	-0.275958867	-0.3403179	-0.206784423	0	0	0	0	0.508292569	0.233704355	0.25471493	0.171859617
1175	20/01/2012	0.237361676	0	0	0	0	0	0	0	0	0	0	0	0	0	0	0	-0.275958867	-0.3403179	-0.206784423	0	0	0	0	0	0	0	0	0	-0.275958867	-0.3403179	-0.206784423	0	0	0	0	0.519685286	0.233704355	0.25471493	0.171859617
1176	21/01/2012	0.237164948	0	0	0	0	0	0	0	0	0	0	0	0	0	0	0	-0.275892591	-0.339099894	-0.207269904	0	0	0	0	0	0	0	0	0	-0.275892591	-0.339099894	-0.207269904	0	0	0	0	0.493094305	0.233493983	0.25454142	0.171732896
1177	23/01/2012	0.236771872	0.159595498	-1.112166486	1.522127049	0	0	0	0.159595498	-1.112166486	1.522127049	0	0	0	0	0	0	-0.115560465	-1.382894801	1.251092294	0	0	0	0	0	0	0	0	0	-0.275155963	-0.337696997	-0.205612414	0	0	0	0	0.645572939	0.233073684	0.254193655	0.209410404
1178	24/01/2012	0.236575524	0	0	0	0	0	0	0	0	0	0	0	0	0	0	0	-0.274487166	-0.336589622	-0.204510279	0	0	0	0	0	0	0	0	0	-0.274487166	-0.336589622	-0.204510279	0	0	0	0	0.498456404	0.232863756	0.254019818	0.171638579
1179	25/01/2012	0.236379303	0	0	0	0	0	0	0	0	0	0	0	0	0	0	0	-0.273619417	-0.336154842	-0.20368656	0	0	0	0	0	0	0	0	0	-0.273619417	-0.336154842	-0.20368656	0	0	0	0	0.490241077	0.232653976	0.253846071	0.171701336
1180	25/01/2012	0.236379303	0	0	0	0	0	0	0	0	0	0	0	0	0	0	0	-0.273619417	-0.336154842	-0.20368656	0	0	0	0	0	0	0	0	0	-0.273619417	-0.336154842	-0.20368656	0	0	0	0	0.513771733	0.232653976	0.253846071	0.171701336
1181	26/01/2012	0.236183208	0	0	0	0	0	0	0	0	0	0	0	0	0	0	0	-0.272553994	-0.336335071	-0.201931993	0	0	0	0	0	0	0	0	0	-0.272553994	-0.336335071	-0.201931993	0	0	0	0	0.489999918	0.232444344	0.253672413	0.171810531
1182	26/01/2012	0.236183208	0	0	0	0	0	0	0	0	0	0	0	0	0	0	0	-0.272553994	-0.336335071	-0.201931993	0	0	0	0	0	0	0	0	0	-0.272553994	-0.336335071	-0.201931993	0	0	0	0	0.527537628	0.232444344	0.253672413	0.171810531
1183	27/01/2012	0.23598724	0	0	0	0	0	0	0	0	0	0	0	0	0	0	0	-0.271292367	-0.336033229	-0.201606713	0	0	0	0	0	0	0	0	0	-0.271292367	-0.336033229	-0.201606713	0	0	0	0	0.527278168	0.232234859	0.253498846	0.171965703
1184	27/01/2012	0.23598724	0	0	0	0	0	0	0	0	0	0	0	0	0	0	0	-0.271292367	-0.336033229	-0.201606713	0	0	0	0	0	0	0	0	0	-0.271292367	-0.336033229	-0.201606713	0	0	0	0	0.497477231	0.232234859	0.253498846	0.171965703
1185	28/01/2012	0.235791398	0	0	0	0	0	0	0	0	0	0	0	0	0	0	0	-0.269836205	-0.334938682	-0.201835066	0	0	0	0	0	0	0	0	0	-0.269836205	-0.334938682	-0.201835066	0	0	0	0	0.504166865	0.232025523	0.253325369	0.172166342
1186	30/01/2012	0.235400094	0	0	0	0	0	0	0	0	0	0	0	0	0	0	0	-0.266347907	-0.3318585	-0.198813667	0	0	0	0	0	0	0	0	0	-0.266347907	-0.3318585	-0.198813667	0	0	0	0	0.525147737	0.231607293	0.252932086	0.172701772
1187	30/01/2012	0.235400094	0	0	0	0	0	0	0	0	0	0	0	0	0	0	0	-0.266347907	-0.3318585	-0.198813667	0	0	0	0	0	0	0	0	0	-0.266347907	-0.3318585	-0.198813667	0	0	0	0	0.502523784	0.231607293	0.252932086	0.172701772
1188	31/01/2012	0.235204632	0	0	0	0	0	0	0	0	0	0	0	0	0	0	0	-0.26432006	-0.330727818	-0.197971437	0	0	0	0	0	0	0	0	0	-0.26432006	-0.330727818	-0.197971437	0	0	0	0	0.521007684	0.231398399	0.25272084	0.17303533
1189	31/01/2012	0.235204632	0	0	0	0	0	0	0	0	0	0	0	0	0	0	0	-0.26432006	-0.330727818	-0.197971437	0	0	0	0	0	0	0	0	0	-0.26432006	-0.330727818	-0.197971437	0	0	0	0	0.528218597	0.231398399	0.25272084	0.17303533
1190	01/02/2012	0.235009296	0	0	0	0	0	0	0	0	0	0	0	0	0	0	0	-0.262106252	-0.327808812	-0.195177357	0	0	0	0	0	0	0	0	0	-0.262106252	-0.327808812	-0.195177357	0	0	0	0	0.496590779	0.231189653	0.252509728	0.173411891
1191	01/02/2012	0.235009296	0	0	0	0	0	0	0	0	0	0	0	0	0	0	0	-0.262106252	-0.327808812	-0.195177357	0	0	0	0	0	0	0	0	0	-0.262106252	-0.327808812	-0.195177357	0	0	0	0	0.513803091	0.231189653	0.252509728	0.173411891
1192	02/02/2012	0.234814087	0	0	0	0	0	0	0	0	0	0	0	0	0	0	0	-0.259709089	-0.326262853	-0.192562747	0	0	0	0	0	0	0	0	0	-0.259709089	-0.326262853	-0.192562747	0	0	0	0	0.524963022	0.230981055	0.25229875	0.173830734
1193	02/02/2012	0.234814087	0	0	0	0	0	0	0	0	0	0	0	0	0	0	0	-0.259709089	-0.326262853	-0.192562747	0	0	0	0	0	0	0	0	0	-0.259709089	-0.326262853	-0.192562747	0	0	0	0	0.502157641	0.230981055	0.25229875	0.173830734
1194	04/02/2012	0.234424048	0	0	0	0	0	0	0	0	0	0	0	0	0	0	0	-0.254376023	-0.322158791	-0.185224899	0	0	0	0	0	0	0	0	0	-0.254376023	-0.322158791	-0.185224899	0	0	0	0	0.499904511	0.230564301	0.251877197	0.174792191
1195	07/02/2012	0.233839937	0	0	0	0	0	0	0	0	0	0	0	0	0	0	0	-0.245076576	-0.311221308	-0.178045078	0	0	0	0	0	0	0	0	0	-0.245076576	-0.311221308	-0.178045078	0	0	0	0	0.494698564	0.229935377	0.25124587	0.176531246
1196	07/02/2012	0.233839937	0	0	0	0	0	0	0	0	0	0	0	0	0	0	0	-0.245076576	-0.311221308	-0.178045078	0	0	0	0	0	0	0	0	0	-0.245076576	-0.311221308	-0.178045078	0	0	0	0	0.508548847	0.229935377	0.25124587	0.176531246
1197	09/02/2012	0.233451162	0	0	0	0	0	0	0	0	0	0	0	0	0	0	0	-0.238050827	-0.304703188	-0.174067586	0	0	0	0	0	0	0	0	0	-0.238050827	-0.304703188	-0.174067586	0	0	0	0	0.505923565	0.229516048	0.2508234	0.17787792
1198	09/02/2012	0.233451162	0	0	0	0	0	0	0	0	0	0	0	0	0	0	0	-0.238050827	-0.304703188	-0.174067586	0	0	0	0	0	0	0	0	0	-0.238050827	-0.304703188	-0.174067586	0	0	0	0	0.520130823	0.229516048	0.2508234	0.17787792
1199	10/02/2012	0.233256963	0	0	0	0	0	0	0	0	0	0	0	0	0	0	0	-0.234301475	-0.300988584	-0.171893628	0	0	0	0	0	0	0	0	0	-0.234301475	-0.300988584	-0.171893628	0	0	0	0	0.516266029	0.229306609	0.250612298	0.178604513
1200	10/02/2012	0.233256963	0	0	0	0	0	0	0	0	0	0	0	0	0	0	0	-0.234301475	-0.300988584	-0.171893628	0	0	0	0	0	0	0	0	0	-0.234301475	-0.300988584	-0.171893628	0	0	0	0	0.524260666	0.229306609	0.250612298	0.178604513
1201	11/02/2012	0.233062891	0	0	0	0	0	0	0	0	0	0	0	0	0	0	0	-0.230399872	-0.297021601	-0.168643094	0	0	0	0	0	0	0	0	0	-0.230399872	-0.297021601	-0.168643094	0	0	0	0	0.509187452	0.22909732	0.250401331	0.179365231
1202	11/02/2012	0.233062891	0	0	0	0	0	0	0	0	0	0	0	0	0	0	0	-0.230399872	-0.297021601	-0.168643094	0	0	0	0	0	0	0	0	0	-0.230399872	-0.297021601	-0.168643094	0	0	0	0	0.516641115	0.22909732	0.250401331	0.179365231
1203	12/02/2012	0.232868945	0	0	0	0	0	0	0	0	0	0	0	0	0	0	0	-0.226350249	-0.292166109	-0.164882121	0	0	0	0	0	0	0	0	0	-0.226350249	-0.292166109	-0.164882121	0	0	0	0	0.52254091	0.228888181	0.250209461	0.180159002
1204	12/02/2012	0.232868945	0	0	0	0	0	0	0	0	0	0	0	0	0	0	0	-0.226350249	-0.292166109	-0.164882121	0	0	0	0	0	0	0	0	0	-0.226350249	-0.292166109	-0.164882121	0	0	0	0	0.527482431	0.228888181	0.250209461	0.180159002
1205	13/02/2012	0.232675125	0	0	0	0	0	0	0	0	0	0	0	0	0	0	0	-0.222156976	-0.287189324	-0.161048437	0	0	0	0	0	0	0	0	0	-0.222156976	-0.287189324	-0.161048437	0	0	0	0	0.506038839	0.228679192	0.250023376	0.180984723
1206	13/02/2012	0.232675125	0	0	0	0	0	0	0	0	0	0	0	0	0	0	0	-0.222156976	-0.287189324	-0.161048437	0	0	0	0	0	0	0	0	0	-0.222156976	-0.287189324	-0.161048437	0	0	0	0	0.519033725	0.228679192	0.250023376	0.180984723
1207	14/02/2012	0.232481432	0	0	0	0	0	0	0	0	0	0	0	0	0	0	0	-0.217824555	-0.283005944	-0.155962652	0	0	0	0	0	0	0	0	0	-0.217824555	-0.283005944	-0.155962652	0	0	0	0	0.524612603	0.228470353	0.249837396	0.181841268
1208	19/02/2012	0.231514856	0	0	0	0	0	0	0	0	0	0	0	0	0	0	0	-0.194241487	-0.257986472	-0.129333148	0	0	0	0	0	0	0	0	0	-0.194241487	-0.257986472	-0.129333148	0	0	0	0	0.509992529	0.22742304	0.248909081	0.186545066
1209	20/02/2012	0.231321919	0	0	0	0	0	0	0	0	0	0	0	0	0	0	0	-0.189175525	-0.251957511	-0.125227383	0	0	0	0	0	0	0	0	0	-0.189175525	-0.251957511	-0.125227383	0	0	0	0	0.526740284	0.227200241	0.248723734	0.187561473
1210	21/02/2012	0.231129108	0	0	0	0	0	0	0	0	0	0	0	0	0	0	0	-0.184005212	-0.24597653	-0.119442528	0	0	0	0	0	0	0	0	0	-0.184005212	-0.24597653	-0.119442528	0	0	0	0	0.52464003	0.2269923	0.248538493	0.188600147
1211	21/02/2012	0.231129108	0	0	0	0	0	0	0	0	0	0	0	0	0	0	0	-0.184005212	-0.24597653	-0.119442528	0	0	0	0	0	0	0	0	0	-0.184005212	-0.24597653	-0.119442528	0	0	0	0	0.52003308	0.2269923	0.248538493	0.188600147
1212	21/02/2012	0.231129108	0	0	0	0	0	0	0	0	0	0	0	0	0	0	0	-0.184005212	-0.24597653	-0.119442528	0	0	0	0	0	0	0	0	0	-0.184005212	-0.24597653	-0.119442528	0	0	0	0	0.530826417	0.2269923	0.248538493	0.188600147
1213	24/02/2012	0.230551431	0	0	0	0	0	0	0	0	0	0	0	0	0	0	0	-0.167922274	-0.23124496	-0.102611368	0	0	0	0	0	0	0	0	0	-0.167922274	-0.23124496	-0.102611368	0	0	0	0	0.527057574	0.226413407	0.247986068	0.19183671
1214	25/02/2012	0.230359123	0	0	0	0	0	0	0	0	0	0	0	0	0	0	0	-0.162389051	-0.226183777	-0.097513495	0	0	0	0	0	0	0	0	0	-0.162389051	-0.226183777	-0.097513495	0	0	0	0	0.525449066	0.22622046	0.247803029	0.192951324
1215	26/02/2012	0.230166942	0	0	0	0	0	0	0	0	0	0	0	0	0	0	0	-0.156779086	-0.221010056	-0.092712534	0	0	0	0	0	0	0	0	0	-0.156779086	-0.221010056	-0.092712534	0	0	0	0	0.544392094	0.226017542	0.247620094	0.194081579
1216	26/02/2012	0.230166942	0	0	0	0	0	0	0	0	0	0	0	0	0	0	0	-0.156779086	-0.221010056	-0.092712534	0	0	0	0	0	0	0	0	0	-0.156779086	-0.221010056	-0.092712534	0	0	0	0	0.54521222	0.226017542	0.247620094	0.194081579
1217	27/02/2012	0.229974887	0	0	0	0	0	0	0	0	0	0	0	0	0	0	0	-0.151098099	-0.215078457	-0.088005366	0	0	0	0	0	0	0	0	0	-0.151098099	-0.215078457	-0.088005366	0	0	0	0	0.517790763	0.225788047	0.247437261	0.195226118
1218	01/03/2012	0.229399475	0	0	0	0	0	0	0	0	0	0	0	0	0	0	0	-0.13368689	-0.199243413	-0.070189069	0	0	0	0	0	0	0	0	0	-0.13368689	-0.199243413	-0.070189069	0	0	0	0	0.512888402	0.225145223	0.246889385	0.198731773
1219	01/03/2012	0.229399475	0	0	0	0	0	0	0	0	0	0	0	0	0	0	0	-0.13368689	-0.199243413	-0.070189069	0	0	0	0	0	0	0	0	0	-0.13368689	-0.199243413	-0.070189069	0	0	0	0	0.543638345	0.225145223	0.246889385	0.198731773
1220	01/03/2012	0.229399475	0	0	0	0	0	0	0	0	0	0	0	0	0	0	0	-0.13368689	-0.199243413	-0.070189069	0	0	0	0	0	0	0	0	0	-0.13368689	-0.199243413	-0.070189069	0	0	0	0	0.5225478	0.225145223	0.246889385	0.198731773
1221	02/03/2012	0.229207923	0	0	0	0	0	0	0	0	0	0	0	0	0	0	0	-0.127779892	-0.193802874	-0.065403688	0	0	0	0	0	0	0	0	0	-0.127779892	-0.193802874	-0.065403688	0	0	0	0	0.553956192	0.224937967	0.246706966	0.199919759
1222	02/03/2012	0.229207923	0	0	0	0	0	0	0	0	0	0	0	0	0	0	0	-0.127779892	-0.193802874	-0.065403688	0	0	0	0	0	0	0	0	0	-0.127779892	-0.193802874	-0.065403688	0	0	0	0	0.547814537	0.224937967	0.246706966	0.199919759
1223	03/03/2012	0.229016496	0	0	0	0	0	0	0	0	0	0	0	0	0	0	0	-0.121831081	-0.187075455	-0.059847738	0	0	0	0	0	0	0	0	0	-0.121831081	-0.187075455	-0.059847738	0	0	0	0	0.539443285	0.224730862	0.246524651	0.201115169
1224	04/03/2012	0.228825195	0	0	0	0	0	0	0	0	0	0	0	0	0	0	0	-0.115846377	-0.180008531	-0.052470055	0	0	0	0	0	0	0	0	0	-0.115846377	-0.180008531	-0.052470055	0	0	0	0	0.546310118	0.224523908	0.246341233	0.202316626
1225	06/03/2012	0.228442971	0	0	0	0	0	0	0	0	0	0	0	0	0	0	0	-0.103793011	-0.168285192	-0.04096127	0	0	0	0	0	0	0	0	0	-0.103793011	-0.168285192	-0.04096127	0	0	0	0	0.515316284	0.224110452	0.245974686	0.204732187
1226	07/03/2012	0.228252047	0	0	0	0	0	0	0	0	0	0	0	0	0	0	0	-0.097736215	-0.162727901	-0.034968158	0	0	0	0	0	0	0	0	0	-0.097736215	-0.162727901	-0.034968158	0	0	0	0	0.51564491	0.223903951	0.245791569	0.205943556
1227	07/03/2012	0.228252047	0	0	0	0	0	0	0	0	0	0	0	0	0	0	0	-0.097736215	-0.162727901	-0.034968158	0	0	0	0	0	0	0	0	0	-0.097736215	-0.162727901	-0.034968158	0	0	0	0	0.520821485	0.223903951	0.245791569	0.205943556
1228	09/03/2012	0.227870576	0	0	0	0	0	0	0	0	0	0	0	0	0	0	0	-0.085591999	-0.149136394	-0.022528402	0	0	0	0	0	0	0	0	0	-0.085591999	-0.149136394	-0.022528402	0	0	0	0	0.553558141	0.2234914	0.245425649	0.208366678
1229	09/03/2012	0.227870576	0	0	0	0	0	0	0	0	0	0	0	0	0	0	0	-0.085591999	-0.149136394	-0.022528402	0	0	0	0	0	0	0	0	0	-0.085591999	-0.149136394	-0.022528402	0	0	0	0	0.533103943	0.2234914	0.245425649	0.208366678
1230	10/03/2012	0.227680029	0	0	0	0	0	0	0	0	0	0	0	0	0	0	0	-0.079516366	-0.143821928	-0.015989144	0	0	0	0	0	0	0	0	0	-0.079516366	-0.143821928	-0.015989144	0	0	0	0	0.532693401	0.223285351	0.245242846	0.20957574
1231	10/03/2012	0.227680029	0	0	0	0	0	0	0	0	0	0	0	0	0	0	0	-0.079516366	-0.143821928	-0.015989144	0	0	0	0	0	0	0	0	0	-0.079516366	-0.143821928	-0.015989144	0	0	0	0	0.538333186	0.223285351	0.245242846	0.20957574
1232	11/03/2012	0.227475351	0	0	0	0	0	0	0	0	0	0	0	0	0	0	0	-0.073446197	-0.137234706	-0.009100805	0	0	0	0	0	0	0	0	0	-0.073446197	-0.137234706	-0.009100805	0	0	0	0	0.505914812	0.223071202	0.245059589	0.210768151
1233	11/03/2012	0.227475351	0	0	0	0	0	0	0	0	0	0	0	0	0	0	0	-0.073446197	-0.137234706	-0.009100805	0	0	0	0	0	0	0	0	0	-0.073446197	-0.137234706	-0.009100805	0	0	0	0	0.550130325	0.223071202	0.245059589	0.210768151
1234	11/03/2012	0.227475351	0	0	0	0	0	0	0	0	0	0	0	0	0	0	0	-0.073446197	-0.137234706	-0.009100805	0	0	0	0	0	0	0	0	0	-0.073446197	-0.137234706	-0.009100805	0	0	0	0	0.527392286	0.223071202	0.245059589	0.210768151
1235	12/03/2012	0.227270817	0	0	0	0	0	0	0	0	0	0	0	0	0	0	0	-0.067387309	-0.131238936	-0.002287502	0	0	0	0	0	0	0	0	0	-0.067387309	-0.131238936	-0.002287502	0	0	0	0	0.57246387	0.22285731	0.244876438	0.211955649
1236	12/03/2012	0.227270817	0	0	0	0	0	0	0	0	0	0	0	0	0	0	0	-0.067387309	-0.131238936	-0.002287502	0	0	0	0	0	0	0	0	0	-0.067387309	-0.131238936	-0.002287502	0	0	0	0	0.539516262	0.22285731	0.244876438	0.211955649
1237	14/03/2012	0.226862186	0	0	0	0	0	0	0	0	0	0	0	0	0	0	0	-0.055326427	-0.117922539	0.010726235	0	0	0	0	0	0	0	0	0	-0.055326427	-0.117922539	0.010726235	0	0	0	0	0.545624196	0.222431677	0.24451045	0.214310712
1238	15/03/2012	0.226658088	0	0	0	0	0	0	0	0	0	0	0	0	0	0	0	-0.049335829	-0.111265257	0.016212371	0	0	0	0	0	0	0	0	0	-0.049335829	-0.111265257	0.016212371	0	0	0	0	0.52887557	0.222219102	0.244327614	0.215475723
1239	16/03/2012	0.226454134	0	0	0	0	0	0	0	0	0	0	0	0	0	0	0	-0.043379294	-0.105695033	0.0217781	0	0	0	0	0	0	0	0	0	-0.043379294	-0.105695033	0.0217781	0	0	0	0	0.561410564	0.222006688	0.244144883	0.216630714
1240	16/03/2012	0.226454134	0	0	0	0	0	0	0	0	0	0	0	0	0	0	0	-0.043379294	-0.105695033	0.0217781	0	0	0	0	0	0	0	0	0	-0.043379294	-0.105695033	0.0217781	0	0	0	0	0.542174153	0.222006688	0.244144883	0.216630714
1241	16/03/2012	0.226454134	0	0	0	0	0	0	0	0	0	0	0	0	0	0	0	-0.043379294	-0.105695033	0.0217781	0	0	0	0	0	0	0	0	0	-0.043379294	-0.105695033	0.0217781	0	0	0	0	0.548131276	0.222006688	0.244144883	0.216630714
1242	18/03/2012	0.226046662	0	0	0	0	0	0	0	0	0	0	0	0	0	0	0	-0.0315905	-0.096005249	0.034244815	0	0	0	0	0	0	0	0	0	-0.0315905	-0.096005249	0.034244815	0	0	0	0	0.585380121	0.221582345	0.243778618	0.218905735
1243	18/03/2012	0.226046662	0	0	0	0	0	0	0	0	0	0	0	0	0	0	0	-0.0315905	-0.096005249	0.034244815	0	0	0	0	0	0	0	0	0	-0.0315905	-0.096005249	0.034244815	0	0	0	0	0.558093887	0.221582345	0.243778618	0.218905735
1244	18/03/2012	0.226046662	0	0	0	0	0	0	0	0	0	0	0	0	0	0	0	-0.0315905	-0.096005249	0.034244815	0	0	0	0	0	0	0	0	0	-0.0315905	-0.096005249	0.034244815	0	0	0	0	0.583664347	0.221582345	0.243778618	0.218905735
1245	18/03/2012	0.226046662	0	0	0	0	0	0	0	0	0	0	0	0	0	0	0	-0.0315905	-0.096005249	0.034244815	0	0	0	0	0	0	0	0	0	-0.0315905	-0.096005249	0.034244815	0	0	0	0	0.525961013	0.221582345	0.243778618	0.218905735
1246	19/03/2012	0.225843143	0	0	0	0	0	0	0	0	0	0	0	0	0	0	0	-0.025769097	-0.090184244	0.040204242	0	0	0	0	0	0	0	0	0	-0.025769097	-0.090184244	0.040204242	0	0	0	0	0.574928278	0.221370415	0.243595506	0.220023369
1247	20/03/2012	0.225639768	0	0	0	0	0	0	0	0	0	0	0	0	0	0	0	-0.020003456	-0.085930106	0.046055627	0	0	0	0	0	0	0	0	0	-0.020003456	-0.085930106	0.046055627	0	0	0	0	0.586683683	0.221158646	0.2434125	0.221126193
1248	21/03/2012	0.225436539	0	0	0	0	0	0	0	0	0	0	0	0	0	0	0	-0.014298787	-0.079887271	0.050634456	0	0	0	0	0	0	0	0	0	-0.014298787	-0.079887271	0.050634456	0	0	0	0	0.550715032	0.220947039	0.243168278	0.22221307
1249	22/03/2012	0.225233454	0	0	0	0	0	0	0	0	0	0	0	0	0	0	0	-0.008660203	-0.07388147	0.055873661	0	0	0	0	0	0	0	0	0	-0.008660203	-0.07388147	0.055873661	0	0	0	0	0.574814494	0.220735592	0.242905888	0.223282886
1250	23/03/2012	0.225030514	0	0	0	0	0	0	0	0	0	0	0	0	0	0	0	-0.003092716	-0.067918309	0.062642017	0	0	0	0	0	0	0	0	0	-0.003092716	-0.067918309	0.062642017	0	0	0	0	0.537890507	0.220524307	0.242745685	0.224334558
1251	24/03/2012	0.224827718	0	0	0	0	0	0	0	0	0	0	0	0	0	0	0	0.002398773	-0.062320506	0.068093595	0	0	0	0	0	0	0	0	0	0.002398773	-0.062320506	0.068093595	0	0	0	0	0.559608075	0.220313183	0.242524527	0.225367029
1252	25/03/2012	0.224625067	0	0	0	0	0	0	0	0	0	0	0	0	0	0	0	0.007809474	-0.056836267	0.07289865	0	0	0	0	0	0	0	0	0	0.007809474	-0.056836267	0.07289865	0	0	0	0	0.543993428	0.220102219	0.242302767	0.22637927
1253	25/03/2012	0.224625067	0	0	0	0	0	0	0	0	0	0	0	0	0	0	0	0.007809474	-0.056836267	0.07289865	0	0	0	0	0	0	0	0	0	0.007809474	-0.056836267	0.07289865	0	0	0	0	0.549925341	0.220102219	0.242302767	0.22637927
1254	26/03/2012	0.22442256	0	0	0	0	0	0	0	0	0	0	0	0	0	0	0	0.013134717	-0.051957676	0.077935441	0	0	0	0	0	0	0	0	0	0.013134717	-0.051957676	0.077935441	0	0	0	0	0.592669184	0.219891416	0.242080141	0.227370287
1255	29/03/2012	0.223815907	0	0	0	0	0	0	0	0	0	0	0	0	0	0	0	0.028552879	-0.037485963	0.092592659	0	0	0	0	0	0	0	0	0	0.028552879	-0.037485963	0.092592659	0	0	0	0	0.57262655	0.219257092	0.241411385	0.230206496
1256	02/04/2012	0.223009058	0	0	0	0	0	0	0	0	0	0	0	0	0	0	0	0.047653455	-0.01824514	0.112054056	0	0	0	0	0	0	0	0	0	0.047653455	-0.01824514	0.112054056	0	0	0	0	0.549868763	0.21837308	0.240668862	0.23363621
1257	02/04/2012	0.223009058	0	0	0	0	0	0	0	0	0	0	0	0	0	0	0	0.047653455	-0.01824514	0.112054056	0	0	0	0	0	0	0	0	0	0.047653455	-0.01824514	0.112054056	0	0	0	0	0.562486659	0.21837308	0.240668862	0.23363621
1258	02/04/2012	0.223009058	0	0	0	0	0	0	0	0	0	0	0	0	0	0	0	0.047653455	-0.01824514	0.112054056	0	0	0	0	0	0	0	0	0	0.047653455	-0.01824514	0.112054056	0	0	0	0	0.558169169	0.21837308	0.240668862	0.23363621
1259	03/04/2012	0.222807707	0	0	0	0	0	0	0	0	0	0	0	0	0	0	0	0.052142727	-0.013777951	0.11621482	0	0	0	0	0	0	0	0	0	0.052142727	-0.013777951	0.11621482	0	0	0	0	0.563221985	0.218148042	0.240448013	0.234425508
1260	04/04/2012	0.222606499	0	0	0	0	0	0	0.436734473	0.106868907	0.812241937	0	0	0	0	0	0	0.493245096	0.181770248	0.903204347	0	0	0	0	0	0	0.436734473	0.106868907	0.812241937	0.056510623	-0.008715294	0.120211616	0	0	0	0	0.662555858	0.217923188	0.240227321	0.332406064
1261	04/04/2012	0.222606499	0	0	0	0	0	0	0.436734473	0.106868907	0.812241937	0	0	0	0	0	0	0.493245096	0.181770248	0.903204347	0	0	0	0	0	0	0.436734473	0.106868907	0.812241937	0.056510623	-0.008715294	0.120211616	0	0	0	0	0.695325811	0.217923188	0.240227321	0.332406064
1262	04/04/2012	0.222606499	0	0	0	0	0	0	0.436734473	0.106868907	0.812241937	0	0	0	0	0	0	0.493245096	0.181770248	0.903204347	0	0	0	0	0	0	0.436734473	0.106868907	0.812241937	0.056510623	-0.008715294	0.120211616	0	0	0	0.010148864	0.672458433	0.217923188	0.240227321	0.332406064
1263	05/04/2012	0.222405436	0	0	0	0	0	0	0.436734473	0.106868907	0.812241937	0	0	0	0	0	0	0.497488382	0.184409561	0.908098103	0	0	0	0	0	0	0.436734473	0.106868907	0.812241937	0.060753909	-0.003322899	0.124035712	0	0	0	0.005052734	0.672651182	0.21769852	0.240006786	0.333049557
1264	05/04/2012	0.222405436	0	0	0	0	0	0	0.436734473	0.106868907	0.812241937	0	0	0	0	0	0	0.497488382	0.184409561	0.908098103	0	0	0	0	0	0	0.436734473	0.106868907	0.812241937	0.060753909	-0.003322899	0.124035712	0	0	0	0	0.699190143	0.21769852	0.240006786	0.333049557
1265	05/04/2012	0.222405436	0	0	0	0	0	0	0.436734473	0.106868907	0.812241937	0	0	0	0	0	0	0.497488382	0.184409561	0.908098103	0	0	0	0	0	0	0.436734473	0.106868907	0.812241937	0.060753909	-0.003322899	0.124035712	0	0	0	0.017195074	0.683361291	0.21769852	0.240006786	0.333049557
1266	05/04/2012	0.222405436	0	0	0	0	0	0	0.436734473	0.106868907	0.812241937	0	0	0	0	0	0	0.497488382	0.184409561	0.908098103	0	0	0	0	0	0	0.436734473	0.106868907	0.812241937	0.060753909	-0.003322899	0.124035712	0	0	0	0	0.695980623	0.21769852	0.240006786	0.333049557
1267	07/04/2012	0.222003742	0	0	0	0	0	0	0	0	0	0	0	0	0	0	0	0.068854537	0.006295322	0.131417075	0	0	0	0	0	0	0	0	0	0.068854537	0.006295322	0.131417075	0	0	0	0	0.576509101	0.217249739	0.239566186	0.237289707
1268	07/04/2012	0.222003742	0	0	0	0	0	0	0	0	0	0	0	0	0	0	0	0.068854537	0.006295322	0.131417075	0	0	0	0	0	0	0	0	0	0.068854537	0.006295322	0.131417075	0	0	0	0	0.583843064	0.217249739	0.239566186	0.237289707
1269	08/04/2012	0.221803112	0	0	0	0	0	0	0	0	0	0	0	0	0	0	0	0.072706245	0.010274245	0.134543839	0	0	0	0	0	0	0	0	0	0.072706245	0.010274245	0.134543839	0	0	0	0	0.565096463	0.217026255	0.239346122	0.237929583
1270	08/04/2012	0.221803112	0	0	0	0	0	0	0	0	0	0	0	0	0	0	0	0.072706245	0.010274245	0.134543839	0	0	0	0	0	0	0	0	0	0.072706245	0.010274245	0.134543839	0	0	0	0	0.577297379	0.217026255	0.239346122	0.237929583
1271	09/04/2012	0.221602625	0	0	0	0	0	0	0	0	0	0	0	0	0	0	0	0.076422079	0.014229987	0.138263877	0	0	0	0	0	0	0	0	0	0.076422079	0.014229987	0.138263877	0	0	0	0	0.56628039	0.216803496	0.239126215	0.238537958
1272	10/04/2012	0.221402282	0	0	0	0	0	0	0	0	0	0	0	0	0	0	0	0.079999657	0.018601589	0.141796926	0	0	0	0	0	0	0	0	0	0.079999657	0.018601589	0.141796926	0	0	0	0	0.544880311	0.21658092	0.238906464	0.239114389
1273	10/04/2012	0.221402282	0	0	0	0	0	0	0	0	0	0	0	0	0	0	0	0.079999657	0.018601589	0.141796926	0	0	0	0	0	0	0	0	0	0.079999657	0.018601589	0.141796926	0	0	0	0	0.5786532	0.21658092	0.238906464	0.239114389
1274	11/04/2012	0.221202083	0	0	0	0	0	0	0	0	0	0	0	0	0	0	0	0.083436772	0.022466728	0.144689818	0	0	0	0	0	0	0	0	0	0.083436772	0.022466728	0.144689818	0	0	0	0	0.560305709	0.216358527	0.238733873	0.239658471
1275	12/04/2012	0.221002028	0	0	0	0	0	0	0	0	0	0	0	0	0	0	0	0.086731398	0.026218031	0.148017863	0	0	0	0	0	0	0	0	0	0.086731398	0.026218031	0.148017863	0	0	0	0	0.576075982	0.216136317	0.238578883	0.240169843
1276	12/04/2012	0.221002028	0	0	0	0	0	0	0	0	0	0	0	0	0	0	0	0.086731398	0.026218031	0.148017863	0	0	0	0	0	0	0	0	0	0.086731398	0.026218031	0.148017863	0	0	0	0	0.586495899	0.216136317	0.238578883	0.240169843
1277	12/04/2012	0.221002028	0	0	0	0	0	0	0	0	0	0	0	0	0	0	0	0.086731398	0.026218031	0.148017863	0	0	0	0	0	0	0	0	0	0.086731398	0.026218031	0.148017863	0	0	0	0	0.558186902	0.216136317	0.238578883	0.240169843
1278	15/04/2012	0.220402727	0	0	0	0	0	0	0	0	0	0	0	0	0	0	0	0.095742825	0.036814047	0.156641525	0	0	0	0	0	0	0	0	0	0.095742825	0.036814047	0.156641525	0	0	0	0	0.559851058	0.215475845	0.238114383	0.241504707
1279	15/04/2012	0.220402727	0	0	0	0	0	0	0	0	0	0	0	0	0	0	0	0.095742825	0.036814047	0.156641525	0	0	0	0	0	0	0	0	0	0.095742825	0.036814047	0.156641525	0	0	0	0	0.570187637	0.215475845	0.238114383	0.241504707
1280	15/04/2012	0.220402727	0	0	0	0	0	0	0	0	0	0	0	0	0	0	0	0.095742825	0.036814047	0.156641525	0	0	0	0	0	0	0	0	0	0.095742825	0.036814047	0.156641525	0	0	0	0	0.575490937	0.215475845	0.238114383	0.241504707
1281	15/04/2012	0.220402727	0	0	0	0	0	0	0	0	0	0	0	0	0	0	0	0.095742825	0.036814047	0.156641525	0	0	0	0	0	0	0	0	0	0.095742825	0.036814047	0.156641525	0	0	0	0	0.573483744	0.215475845	0.238114383	0.241504707
1282	16/04/2012	0.220203248	0	0	0	0	0	0	0	0	0	0	0	0	0	0	0	0.098450895	0.040103998	0.159691297	0	0	0	0	0	0	0	0	0	0.098450895	0.040103998	0.159691297	0	0	0	0	0.572272996	0.215284764	0.237959705	0.241882455
1283	16/04/2012	0.220203248	0	0	0	0	0	0	0	0	0	0	0	0	0	0	0	0.098450895	0.040103998	0.159691297	0	0	0	0	0	0	0	0	0	0.098450895	0.040103998	0.159691297	0	0	0	0	0.586492268	0.215284764	0.237959705	0.241882455
1284	17/04/2012	0.220003912	0	0	0	0	0	0	0	0	0	0	0	0	0	0	0	0.101009101	0.043269842	0.162169934	0	0	0	0	0	0	0	0	0	0.101009101	0.043269842	0.162169934	0	0	0	0	0.570923652	0.215093818	0.237805106	0.242226309
1285	19/04/2012	0.219605672	0	0	0	0	0	0	0	0	0	0	0	0	0	0	0	0.105672437	0.049169823	0.166691163	0	0	0	0	0	0	0	0	0	0.105672437	0.049169823	0.166691163	0	0	0	0	0.565780951	0.214712335	0.237496142	0.242811938
1286	19/04/2012	0.219605672	0	0	0	0	0	0	0	0	0	0	0	0	0	0	0	0.105672437	0.049169823	0.166691163	0	0	0	0	0	0	0	0	0	0.105672437	0.049169823	0.166691163	0	0	0	0	0.567917528	0.214712335	0.237496142	0.242811938
1287	20/04/2012	0.219406767	0	0	0	0	0	0	0	0	0	0	0	0	0	0	0	0.107776297	0.051958292	0.167811458	0	0	0	0	0	0	0	0	0	0.107776297	0.051958292	0.167811458	0	0	0	0	0.574377302	0.214521797	0.237341777	0.243053616
1288	21/04/2012	0.219208006	0	0	0	0	0	0	0	0	0	0	0	0	0	0	0	0.109727751	0.053350582	0.169232056	0	0	0	0	0	0	0	0	0	0.109727751	0.053350582	0.169232056	0	0	0	0	0.567292648	0.214331395	0.237187489	0.243261207
1289	21/04/2012	0.219208006	0	0	0	0	0	0	0	0	0	0	0	0	0	0	0	0.109727751	0.053350582	0.169232056	0	0	0	0	0	0	0	0	0	0.109727751	0.053350582	0.169232056	0	0	0	0	0.596021724	0.214331395	0.237187489	0.243261207
1290	21/04/2012	0.219208006	0	0	0	0	0	0	0	0	0	0	0	0	0	0	0	0.109727751	0.053350582	0.169232056	0	0	0	0	0	0	0	0	0	0.109727751	0.053350582	0.169232056	0	0	0	0	0.592909977	0.214331395	0.237187489	0.243261207
1291	21/04/2012	0.219208006	0	0	0	0	0	0	0	0	0	0	0	0	0	0	0	0.109727751	0.053350582	0.169232056	0	0	0	0	0	0	0	0	0	0.109727751	0.053350582	0.169232056	0	0	0	0	0.584054058	0.214331395	0.237187489	0.243261207
1292	21/04/2012	0.219208006	0	0	0	0	0	0	0	0	0	0	0	0	0	0	0	0.109727751	0.053350582	0.169232056	0	0	0	0	0	0	0	0	0	0.109727751	0.053350582	0.169232056	0	0	0	0	0.588290069	0.214331395	0.237187489	0.243261207
1293	21/04/2012	0.219208006	0	0	0	0	0	0	0	0	0	0	0	0	0	0	0	0.109727751	0.053350582	0.169232056	0	0	0	0	0	0	0	0	0	0.109727751	0.053350582	0.169232056	0	0	0	0	0.589225294	0.214331395	0.237187489	0.243261207
1294	22/04/2012	0.219009388	0	0	0	0	0	0	0	0	0	0	0	0	0	0	0	0.111526632	0.055322732	0.16985316	0	0	0	0	0	0	0	0	0	0.111526632	0.055322732	0.16985316	0	0	0	0	0.610391439	0.214130909	0.237033281	0.243434768
1295	22/04/2012	0.219009388	0	0	0	0	0	0	0	0	0	0	0	0	0	0	0	0.111526632	0.055322732	0.16985316	0	0	0	0	0	0	0	0	0	0.111526632	0.055322732	0.16985316	0	0	0	0	0.571896329	0.214130909	0.237033281	0.243434768
1296	22/04/2012	0.219009388	0	0	0	0	0	0	0	0	0	0	0	0	0	0	0	0.111526632	0.055322732	0.16985316	0	0	0	0	0	0	0	0	0	0.111526632	0.055322732	0.16985316	0	0	0	0	0.577941351	0.214130909	0.237033281	0.243434768
1297	23/04/2012	0.218810914	0	0	0	0	0	0	0	0	0	0	0	0	0	0	0	0.113172964	0.056885416	0.171206058	0	0	0	0	0	0	0	0	0	0.113172964	0.056885416	0.171206058	0	0	0	0	0.589706072	0.213916478	0.23687915	0.243574394
1298	23/04/2012	0.218810914	0	0	0	0	0	0	0	0	0	0	0	0	0	0	0	0.113172964	0.056885416	0.171206058	0	0	0	0	0	0	0	0	0	0.113172964	0.056885416	0.171206058	0	0	0	0	0.574502729	0.213916478	0.23687915	0.243574394
1299	23/04/2012	0.218810914	0	0	0	0	0	0	0	0	0	0	0	0	0	0	0	0.113172964	0.056885416	0.171206058	0	0	0	0	0	0	0	0	0	0.113172964	0.056885416	0.171206058	0	0	0	0	0.573565143	0.213916478	0.23687915	0.243574394
1300	24/04/2012	0.218612584	0	0	0	0	0	0	0	0	0	0	0	0	0	0	0	0.114666954	0.058569315	0.172939683	0	0	0	0	0	0	0	0	0	0.114666954	0.058569315	0.172939683	0	0	0	0	0.591283018	0.213702219	0.236722636	0.243680223
1301	24/04/2012	0.218612584	0	0	0	0	0	0	0	0	0	0	0	0	0	0	0	0.114666954	0.058569315	0.172939683	0	0	0	0	0	0	0	0	0	0.114666954	0.058569315	0.172939683	0	0	0	0	0.569413536	0.213702219	0.236722636	0.243680223
1302	24/04/2012	0.218612584	0	0	0	0	0	0	0	0	0	0	0	0	0	0	0	0.114666954	0.058569315	0.172939683	0	0	0	0	0	0	0	0	0	0.114666954	0.058569315	0.172939683	0	0	0	0	0.55283079	0.213702219	0.236722636	0.243680223
1303	24/04/2012	0.218612584	0	0	0	0	0	0	0	0	0	0	0	0	0	0	0	0.114666954	0.058569315	0.172939683	0	0	0	0	0	0	0	0	0	0.114666954	0.058569315	0.172939683	0	0	0	0	0.570087325	0.213702219	0.236722636	0.243680223
1304	24/04/2012	0.218612584	0	0	0	0	0	0	0	0	0	0	0	0	0	0	0	0.114666954	0.058569315	0.172939683	0	0	0	0	0	0	0	0	0	0.114666954	0.058569315	0.172939683	0	0	0	0	0.579947884	0.213702219	0.236722636	0.243680223
1305	25/04/2012	0.218414397	0	0	0	0	0	0	0	0	0	0	0	0	0	0	0	0.116008996	0.060783495	0.174460181	0	0	0	0	0	0	0	0	0	0.116008996	0.060783495	0.174460181	0	0	0	0	0.569730612	0.213488133	0.236531626	0.243752432
1306	25/04/2012	0.218414397	0	0	0	0	0	0	0	0	0	0	0	0	0	0	0	0.116008996	0.060783495	0.174460181	0	0	0	0	0	0	0	0	0	0.116008996	0.060783495	0.174460181	0	0	0	0	0.583806168	0.213488133	0.236531626	0.243752432
1307	26/04/2012	0.218216353	0	0	0	0	0	0	0	0	0	0	0	0	0	0	0	0.117199669	0.06291186	0.175768157	0	0	0	0	0	0	0	0	0	0.117199669	0.06291186	0.175768157	0	0	0	0	0.588425218	0.213274219	0.236340737	0.243791237
1308	26/04/2012	0.218216353	0	0	0	0	0	0	0	0	0	0	0	0	0	0	0	0.117199669	0.06291186	0.175768157	0	0	0	0	0	0	0	0	0	0.117199669	0.06291186	0.175768157	0	0	0	0	0.590291624	0.213274219	0.236340737	0.243791237
1309	26/04/2012	0.218216353	0	0	0	0	0	0	0	0	0	0	0	0	0	0	0	0.117199669	0.06291186	0.175768157	0	0	0	0	0	0	0	0	0	0.117199669	0.06291186	0.175768157	0	0	0	0	0.572066088	0.213274219	0.236340737	0.243791237
1310	27/04/2012	0.218018453	0	0	0	0	0	0	0	0	0	0	0	0	0	0	0	0.118239734	0.064659045	0.177271558	0	0	0	0	0	0	0	0	0	0.118239734	0.064659045	0.177271558	0	0	0	0	0.585799325	0.21305481	0.236149968	0.243796897
1311	27/04/2012	0.218018453	0	0	0	0	0	0	0	0	0	0	0	0	0	0	0	0.118239734	0.064659045	0.177271558	0	0	0	0	0	0	0	0	0	0.118239734	0.064659045	0.177271558	0	0	0	0	0.569743541	0.21305481	0.236149968	0.243796897
1312	27/04/2012	0.218018453	0	0	0	0	0	0	0	0	0	0	0	0	0	0	0	0.118239734	0.064659045	0.177271558	0	0	0	0	0	0	0	0	0	0.118239734	0.064659045	0.177271558	0	0	0	0	0.58681325	0.21305481	0.236149968	0.243796897
1313	28/04/2012	0.217820696	0	0	0	0	0	0	0	0	0	0	0	0	0	0	0	0.119130136	0.065232868	0.178609333	0	0	0	0	0	0	0	0	0	0.119130136	0.065232868	0.178609333	0	0	0	0	0.603574236	0.212828707	0.235959319	0.243769705
1314	28/04/2012	0.217820696	0	0	0	0	0	0	0	0	0	0	0	0	0	0	0	0.119130136	0.065232868	0.178609333	0	0	0	0	0	0	0	0	0	0.119130136	0.065232868	0.178609333	0	0	0	0	0.592244884	0.212828707	0.235959319	0.243769705
1315	28/04/2012	0.217820696	0	0	0	0	0	0	0	0	0	0	0	0	0	0	0	0.119130136	0.065232868	0.178609333	0	0	0	0	0	0	0	0	0	0.119130136	0.065232868	0.178609333	0	0	0	0	0.569538638	0.212828707	0.235959319	0.243769705
1316	28/04/2012	0.217820696	0	0	0	0	0	0	0	0	0	0	0	0	0	0	0	0.119130136	0.065232868	0.178609333	0	0	0	0	0	0	0	0	0	0.119130136	0.065232868	0.178609333	0	0	0	0	0.573632242	0.212828707	0.235959319	0.243769705
1317	29/04/2012	0.217623082	0	0	0	0	0	0	0	0	0	0	0	0	0	0	0	0.119871997	0.065922706	0.17912565	0	0	0	0	0	0	0	0	0	0.119871997	0.065922706	0.17912565	0	0	0	0	0.573039754	0.212602797	0.235768789	0.243709996
1318	29/04/2012	0.217623082	0	0	0	0	0	0	0	0	0	0	0	0	0	0	0	0.119871997	0.065922706	0.17912565	0	0	0	0	0	0	0	0	0	0.119871997	0.065922706	0.17912565	0	0	0	0	0.567140095	0.212602797	0.235768789	0.243709996
1319	29/04/2012	0.217623082	0	0	0	0	0	0	0	0	0	0	0	0	0	0	0	0.119871997	0.065922706	0.17912565	0	0	0	0	0	0	0	0	0	0.119871997	0.065922706	0.17912565	0	0	0	0	0.579449377	0.212602797	0.235768789	0.243709996
1320	01/05/2012	0.217228285	0	0	0	0	0	0	-0.500007001	-0.780711232	-0.203866429	-0.500007001	-0.780711232	-0.203866429	0	0	0	-0.379091517	-0.661114222	-0.096056969	0	0	0	0	0	0	0	0	0	0.120915484	0.068888514	0.17915903	0	0	0	0	0.486461107	0.212151555	0.23538809	0.134878885
1321	01/05/2012	0.217228285	0	0	0	0	0	0	-0.500007001	-0.780711232	-0.203866429	-0.500007001	-0.780711232	-0.203866429	0	0	0	-0.379091517	-0.661114222	-0.096056969	0	0	0	0	0	0	0	0	0	0.120915484	0.068888514	0.17915903	0	0	0	0	0.497443078	0.212151555	0.23538809	0.134878885
1322	01/05/2012	0.217228285	0	0	0	0	0	0	-0.500007001	-0.780711232	-0.203866429	-0.500007001	-0.780711232	-0.203866429	0	0	0	-0.379091517	-0.661114222	-0.096056969	0	0	0	0	0	0	0	0	0	0.120915484	0.068888514	0.17915903	0	0	0	0	0.460416376	0.212151555	0.23538809	0.134878885
1323	02/05/2012	0.217031101	0	0	0	0	0	0	0	0	0	0	0	0	0	0	0	0.121220238	0.070140193	0.179218639	0	0	0	0	0	0	0	0	0	0.121220238	0.070140193	0.179218639	0	0	0	0	0.581756953	0.211926223	0.23519792	0.243339663
1324	03/05/2012	0.21683406	0	0	0	0	0	0	0	0	0	0	0	0	0	0	0	0.121382705	0.069172935	0.179076939	0	0	0	0	0	0	0	0	0	0.121382705	0.069172935	0.179076939	0	0	0	0	0.586811889	0.211701084	0.23500787	0.243153965
1325	03/05/2012	0.21683406	0	0	0	0	0	0	0	0	0	0	0	0	0	0	0	0.121382705	0.069172935	0.179076939	0	0	0	0	0	0	0	0	0	0.121382705	0.069172935	0.179076939	0	0	0	0	0.584339276	0.211701084	0.23500787	0.243153965
1326	04/05/2012	0.216637162	0	0	0	0	0	0	0	0	0	0	0	0	0	0	0	0.121404874	0.069701899	0.179121117	0	0	0	0	0	0	0	0	0	0.121404874	0.069701899	0.179121117	0	0	0	0	0.568045521	0.211476138	0.234817503	0.24293797
1327	04/05/2012	0.216637162	0	0	0	0	0	0	0	0	0	0	0	0	0	0	0	0.121404874	0.069701899	0.179121117	0	0	0	0	0	0	0	0	0	0.121404874	0.069701899	0.179121117	0	0	0	0	0.566754773	0.211476138	0.234817503	0.24293797
1328	05/05/2012	0.216440408	0	0	0	0	0	0	0	0	0	0	0	0	0	0	0	0.121288901	0.07026353	0.178785409	0	0	0	0	0	0	0	0	0	0.121288901	0.07026353	0.178785409	0	0	0	0	0.573570511	0.211251385	0.234626811	0.242692227
1329	05/05/2012	0.216440408	0	0	0	0	0	0	0	0	0	0	0	0	0	0	0	0.121288901	0.07026353	0.178785409	0	0	0	0	0	0	0	0	0	0.121288901	0.07026353	0.178785409	0	0	0	0	0.571726612	0.211251385	0.234626811	0.242692227
1330	06/05/2012	0.216243796	0	0	0	0	0	0	0	0	0	0	0	0	0	0	0	0.121037102	0.070112538	0.178301785	0	0	0	0	0	0	0	0	0	0.121037102	0.070112538	0.178301785	0	0	0	0	0.585812246	0.211026824	0.234435549	0.242417318
1331	06/05/2012	0.216243796	0	0	0	0	0	0	0	0	0	0	0	0	0	0	0	0.121037102	0.070112538	0.178301785	0	0	0	0	0	0	0	0	0	0.121037102	0.070112538	0.178301785	0	0	0	0	0.575502273	0.211026824	0.234435549	0.242417318
1332	06/05/2012	0.216243796	0	0	0	0	0	0	0	0	0	0	0	0	0	0	0	0.121037102	0.070112538	0.178301785	0	0	0	0	0	0	0	0	0	0.121037102	0.070112538	0.178301785	0	0	0	0	0.606579031	0.211026824	0.234435549	0.242417318
1333	06/05/2012	0.216243796	0	0	0	0	0	0	0	0	0	0	0	0	0	0	0	0.121037102	0.070112538	0.178301785	0	0	0	0	0	0	0	0	0	0.121037102	0.070112538	0.178301785	0	0	0	0	0.621786338	0.211026824	0.234435549	0.242417318
1334	07/05/2012	0.216047327	0	0	0	0	0	0	0	0	0	0	0	0	0	0	0	0.120651954	0.070910597	0.177533811	0	0	0	0	0	0	0	0	0	0.120651954	0.070910597	0.177533811	0	0	0	0	0.60305624	0.210802455	0.234243949	0.24211386
1335	07/05/2012	0.216047327	0	0	0	0	0	0	0	0	0	0	0	0	0	0	0	0.120651954	0.070910597	0.177533811	0	0	0	0	0	0	0	0	0	0.120651954	0.070910597	0.177533811	0	0	0	0	0.585618734	0.210802455	0.234243949	0.24211386
1336	07/05/2012	0.216047327	0	0	0	0	0	0	0	0	0	0	0	0	0	0	0	0.120651954	0.070910597	0.177533811	0	0	0	0	0	0	0	0	0	0.120651954	0.070910597	0.177533811	0	0	0	0	0.54907574	0.210802455	0.234243949	0.24211386
1337	08/05/2012	0.215851002	0	0	0	0	0	0	0	0	0	0	0	0	0	0	0	0.120136085	0.07119227	0.176193414	0	0	0	0	0	0	0	0	0	0.120136085	0.07119227	0.176193414	0	0	0	0	0.590197125	0.210578279	0.234052471	0.241782496
1338	08/05/2012	0.215851002	0	0	0	0	0	0	0	0	0	0	0	0	0	0	0	0.120136085	0.07119227	0.176193414	0	0	0	0	0	0	0	0	0	0.120136085	0.07119227	0.176193414	0	0	0	0	0.581118043	0.210578279	0.234052471	0.241782496
1339	09/05/2012	0.215654819	0	0	0	0	0	0	0	0	0	0	0	0	0	0	0	0.119492279	0.069979149	0.174403483	0	0	0	0	0	0	0	0	0	0.119492279	0.069979149	0.174403483	0	0	0	0	0.576156969	0.210354295	0.233861115	0.241423905
1340	09/05/2012	0.215654819	0	0	0	0	0	0	0	0	0	0	0	0	0	0	0	0.119492279	0.069979149	0.174403483	0	0	0	0	0	0	0	0	0	0.119492279	0.069979149	0.174403483	0	0	0	0	0.552846545	0.210354295	0.233861115	0.241423905
1341	09/05/2012	0.215654819	0	0	0	0	0	0	0	0	0	0	0	0	0	0	0	0.119492279	0.069979149	0.174403483	0	0	0	0	0	0	0	0	0	0.119492279	0.069979149	0.174403483	0	0	0	0	0.598539531	0.210354295	0.233861115	0.241423905
1342	09/05/2012	0.215654819	0	0	0	0	0	0	0	0	0	0	0	0	0	0	0	0.119492279	0.069979149	0.174403483	0	0	0	0	0	0	0	0	0	0.119492279	0.069979149	0.174403483	0	0	0	0	0.563687561	0.210354295	0.233861115	0.241423905
1343	10/05/2012	0.215458779	0	0	0	0	0	0	0	0	0	0	0	0	0	0	0	0.118723463	0.068714562	0.17264972	0	0	0	0	0	0	0	0	0	0.118723463	0.068714562	0.17264972	0	0	0	0	0.586849569	0.210130504	0.233669881	0.241038791
1344	10/05/2012	0.215458779	0	0	0	0	0	0	0	0	0	0	0	0	0	0	0	0.118723463	0.068714562	0.17264972	0	0	0	0	0	0	0	0	0	0.118723463	0.068714562	0.17264972	0	0	0	0	0.573318327	0.210130504	0.233669881	0.241038791
1345	11/05/2012	0.215245882	0	0	0	0	0	0	0	0	0	0	0	0	0	0	0	0.117832709	0.067384468	0.170993582	0	0	0	0	0	0	0	0	0	0.117832709	0.067384468	0.170993582	0	0	0	0	0.5475335	0.209911746	0.23346046	0.240608888
1346	11/05/2012	0.215245882	0	0	0	0	0	0	0	0	0	0	0	0	0	0	0	0.117832709	0.067384468	0.170993582	0	0	0	0	0	0	0	0	0	0.117832709	0.067384468	0.170993582	0	0	0	0	0.588949741	0.209911746	0.23346046	0.240608888
1347	11/05/2012	0.215245882	0	0	0	0	0	0	0	0	0	0	0	0	0	0	0	0.117832709	0.067384468	0.170993582	0	0	0	0	0	0	0	0	0	0.117832709	0.067384468	0.170993582	0	0	0	0	0.587198245	0.209911746	0.23346046	0.240608888
1348	11/05/2012	0.215245882	0	0	0	0	0	0	0	0	0	0	0	0	0	0	0	0.117832709	0.067384468	0.170993582	0	0	0	0	0	0	0	0	0	0.117832709	0.067384468	0.170993582	0	0	0	0	0.578295719	0.209911746	0.23346046	0.240608888
1349	12/05/2012	0.215033154	0	0	0	0	0	0	0	0	0	0	0	0	0	0	0	0.116823228	0.065992653	0.169074953	0	0	0	0	0	0	0	0	0	0.116823228	0.065992653	0.169074953	0	0	0	0	0.56921681	0.209693172	0.233251185	0.240154022
1350	12/05/2012	0.215033154	0	0	0	0	0	0	0	0	0	0	0	0	0	0	0	0.116823228	0.065992653	0.169074953	0	0	0	0	0	0	0	0	0	0.116823228	0.065992653	0.169074953	0	0	0	0	0.573890583	0.209693172	0.233251185	0.240154022
1351	13/05/2012	0.214820595	0	0	0	0	0	0	0	0	0	0	0	0	0	0	0	0.115698364	0.065338746	0.166941859	0	0	0	0	0	0	0	0	0	0.115698364	0.065338746	0.166941859	0	0	0	0	0.549669398	0.209474782	0.233042058	0.239674986
1352	13/05/2012	0.214820595	0	0	0	0	0	0	0	0	0	0	0	0	0	0	0	0.115698364	0.065338746	0.166941859	0	0	0	0	0	0	0	0	0	0.115698364	0.065338746	0.166941859	0	0	0	0	0.582072401	0.209474782	0.233042058	0.239674986
1353	14/05/2012	0.214608204	0	0	0	0	0	0	0	0	0	0	0	0	0	0	0	0.114461593	0.0646649	0.164687513	0	0	0	0	0	0	0	0	0	0.114461593	0.0646649	0.164687513	0	0	0	0	0.593074566	0.209256576	0.232833076	0.239172601
1354	14/05/2012	0.214608204	0	0	0	0	0	0	0	0	0	0	0	0	0	0	0	0.114461593	0.0646649	0.164687513	0	0	0	0	0	0	0	0	0	0.114461593	0.0646649	0.164687513	0	0	0	0	0.591801315	0.209256576	0.232833076	0.239172601
1355	14/05/2012	0.214608204	0	0	0	0	0	0	0	0	0	0	0	0	0	0	0	0.114461593	0.0646649	0.164687513	0	0	0	0	0	0	0	0	0	0.114461593	0.0646649	0.164687513	0	0	0	0	0.593838746	0.209256576	0.232833076	0.239172601
1356	14/05/2012	0.214608204	0	0	0	0	0	0	0	0	0	0	0	0	0	0	0	0.114461593	0.0646649	0.164687513	0	0	0	0	0	0	0	0	0	0.114461593	0.0646649	0.164687513	0	0	0	0	0.585820473	0.209256576	0.232833076	0.239172601
1357	14/05/2012	0.214608204	0	0	0	0	0	0	0	0	0	0	0	0	0	0	0	0.114461593	0.0646649	0.164687513	0	0	0	0	0	0	0	0	0	0.114461593	0.0646649	0.164687513	0	0	0	0	0.575054406	0.209256576	0.232833076	0.239172601
1358	14/05/2012	0.214608204	0	0	0	0	0	0	0	0	0	0	0	0	0	0	0	0.114461593	0.0646649	0.164687513	0	0	0	0	0	0	0	0	0	0.114461593	0.0646649	0.164687513	0	0	0	0	0.567305324	0.209256576	0.232833076	0.239172601
1359	14/05/2012	0.214608204	0	0	0	0	0	0	0	0	0	0	0	0	0	0	0	0.114461593	0.0646649	0.164687513	0	0	0	0	0	0	0	0	0	0.114461593	0.0646649	0.164687513	0	0	0	0	0.575598393	0.209256576	0.232833076	0.239172601
1360	14/05/2012	0.214608204	0	0	0	0	0	0	0	0	0	0	0	0	0	0	0	0.114461593	0.0646649	0.164687513	0	0	0	0	0	0	0	0	0	0.114461593	0.0646649	0.164687513	0	0	0	0	0.579541039	0.209256576	0.232833076	0.239172601
1361	14/05/2012	0.214608204	0	0	0	0	0	0	0	0	0	0	0	0	0	0	0	0.114461593	0.0646649	0.164687513	0	0	0	0	0	0	0	0	0	0.114461593	0.0646649	0.164687513	0	0	0	0	0.56464689	0.209256576	0.232833076	0.239172601
1362	15/05/2012	0.214395982	0	0	0	0	0	0	0	0	0	0	0	0	0	0	0	0.113116515	0.064162352	0.162738052	0	0	0	0	0	0	0	0	0	0.113116515	0.064162352	0.162738052	0	0	0	0	0.557710596	0.209038554	0.232624242	0.238647708
1363	15/05/2012	0.214395982	0	0	0	0	0	0	0	0	0	0	0	0	0	0	0	0.113116515	0.064162352	0.162738052	0	0	0	0	0	0	0	0	0	0.113116515	0.064162352	0.162738052	0	0	0	0	0.5735642	0.209038554	0.232624242	0.238647708
1364	15/05/2012	0.214395982	0	0	0	0	0	0	0	0	0	0	0	0	0	0	0	0.113116515	0.064162352	0.162738052	0	0	0	0	0	0	0	0	0	0.113116515	0.064162352	0.162738052	0	0	0	0	0.574441218	0.209038554	0.232624242	0.238647708
1365	15/05/2012	0.214395982	0	0	0	0	0	0	0	0	0	0	0	0	0	0	0	0.113116515	0.064162352	0.162738052	0	0	0	0	0	0	0	0	0	0.113116515	0.064162352	0.162738052	0	0	0	0	0.581692038	0.209038554	0.232624242	0.238647708
1366	15/05/2012	0.214395982	0	0	0	0	0	0	0	0	0	0	0	0	0	0	0	0.113116515	0.064162352	0.162738052	0	0	0	0	0	0	0	0	0	0.113116515	0.064162352	0.162738052	0	0	0	0	0.58330373	0.209038554	0.232624242	0.238647708
1367	15/05/2012	0.214395982	0	0	0	0	0	0	0	0	0	0	0	0	0	0	0	0.113116515	0.064162352	0.162738052	0	0	0	0	0	0	0	0	0	0.113116515	0.064162352	0.162738052	0	0	0	0	0.581978216	0.209038554	0.232624242	0.238647708
1368	15/05/2012	0.214395982	0	0	0	0	0	0	0	0	0	0	0	0	0	0	0	0.113116515	0.064162352	0.162738052	0	0	0	0	0	0	0	0	0	0.113116515	0.064162352	0.162738052	0	0	0	0	0.572462344	0.209038554	0.232624242	0.238647708
1369	15/05/2012	0.214395982	0	0	0	0	0	0	0	0	0	0	0	0	0	0	0	0.113116515	0.064162352	0.162738052	0	0	0	0	0	0	0	0	0	0.113116515	0.064162352	0.162738052	0	0	0	0	0.584924334	0.209038554	0.232624242	0.238647708
1370	15/05/2012	0.214395982	0	0	0	0	0	0	0	0	0	0	0	0	0	0	0	0.113116515	0.064162352	0.162738052	0	0	0	0	0	0	0	0	0	0.113116515	0.064162352	0.162738052	0	0	0	0	0.575066961	0.209038554	0.232624242	0.238647708
1371	15/05/2012	0.214395982	0	0	0	0	0	0	0	0	0	0	0	0	0	0	0	0.113116515	0.064162352	0.162738052	0	0	0	0	0	0	0	0	0	0.113116515	0.064162352	0.162738052	0	0	0	0	0.591011071	0.209038554	0.232624242	0.238647708
1372	15/05/2012	0.214395982	0	0	0	0	0	0	0	0	0	0	0	0	0	0	0	0.113116515	0.064162352	0.162738052	0	0	0	0	0	0	0	0	0	0.113116515	0.064162352	0.162738052	0	0	0	0	0.577684596	0.209038554	0.232624242	0.238647708
1373	15/05/2012	0.214395982	0	0	0	0	0	0	0	0	0	0	0	0	0	0	0	0.113116515	0.064162352	0.162738052	0	0	0	0	0	0	0	0	0	0.113116515	0.064162352	0.162738052	0	0	0	0	0.579460241	0.209038554	0.232624242	0.238647708
1374	16/05/2012	0.214183928	0	0	0	0	0	0	0	0	0	0	0	0	0	0	0	0.111666848	0.062729534	0.161297814	0	0	0	0	0	0	0	0	0	0.111666848	0.062729534	0.161297814	0	0	0	0	0.568743115	0.208820715	0.232404168	0.238101172
1375	17/05/2012	0.213972042	0	0	0	0	0	0	0	0	0	0	0	0	0	0	0	0.110116428	0.06122237	0.160167991	0	0	0	0	0	0	0	0	0	0.110116428	0.06122237	0.160167991	0	0	0	0	0.578065597	0.20860306	0.232165187	0.237533879
1376	17/05/2012	0.213972042	0	0	0	0	0	0	0	0	0	0	0	0	0	0	0	0.110116428	0.06122237	0.160167991	0	0	0	0	0	0	0	0	0	0.110116428	0.06122237	0.160167991	0	0	0	0	0.577641191	0.20860306	0.232165187	0.237533879
1377	17/05/2012	0.213972042	0	0	0	0	0	0	0	0	0	0	0	0	0	0	0	0.110116428	0.06122237	0.160167991	0	0	0	0	0	0	0	0	0	0.110116428	0.06122237	0.160167991	0	0	0	0	0.580211468	0.20860306	0.232165187	0.237533879
1378	18/05/2012	0.213760325	0	0	0	0	0	0	0	0	0	0	0	0	0	0	0	0.108469201	0.058567982	0.158521766	0	0	0	0	0	0	0	0	0	0.108469201	0.058567982	0.158521766	0	0	0	0	0.554708339	0.208385588	0.231926398	0.236946737
1379	18/05/2012	0.213760325	0	0	0	0	0	0	0	0	0	0	0	0	0	0	0	0.108469201	0.058567982	0.158521766	0	0	0	0	0	0	0	0	0	0.108469201	0.058567982	0.158521766	0	0	0	0	0.565542244	0.208385588	0.231926398	0.236946737
1380	18/05/2012	0.213760325	0	0	0	0	0	0	0	0	0	0	0	0	0	0	0	0.108469201	0.058567982	0.158521766	0	0	0	0	0	0	0	0	0	0.108469201	0.058567982	0.158521766	0	0	0	0	0.565764152	0.208385588	0.231926398	0.236946737
1381	18/05/2012	0.213760325	0	0	0	0	0	0	0	0	0	0	0	0	0	0	0	0.108469201	0.058567982	0.158521766	0	0	0	0	0	0	0	0	0	0.108469201	0.058567982	0.158521766	0	0	0	0	0.581213352	0.208385588	0.231926398	0.236946737
1382	19/05/2012	0.213548776	0	0	0	0	0	0	0	0	0	0	0	0	0	0	0	0.106729216	0.056630931	0.157384647	0	0	0	0	0	0	0	0	0	0.106729216	0.056630931	0.157384647	0	0	0	0	0.576840455	0.2081683	0.231687801	0.23634067
1383	19/05/2012	0.213548776	0	0	0	0	0	0	0	0	0	0	0	0	0	0	0	0.106729216	0.056630931	0.157384647	0	0	0	0	0	0	0	0	0	0.106729216	0.056630931	0.157384647	0	0	0	0	0.563738864	0.2081683	0.231687801	0.23634067
1384	19/05/2012	0.213548776	0	0	0	0	0	0	0	0	0	0	0	0	0	0	0	0.106729216	0.056630931	0.157384647	0	0	0	0	0	0	0	0	0	0.106729216	0.056630931	0.157384647	0	0	0	0	0.571281804	0.2081683	0.231687801	0.23634067
1385	19/05/2012	0.213548776	0	0	0	0	0	0	0	0	0	0	0	0	0	0	0	0.106729216	0.056630931	0.157384647	0	0	0	0	0	0	0	0	0	0.106729216	0.056630931	0.157384647	0	0	0	0	0.570837218	0.2081683	0.231687801	0.23634067
1386	19/05/2012	0.213548776	0	0	0	0	0	0	0	0	0	0	0	0	0	0	0	0.106729216	0.056630931	0.157384647	0	0	0	0	0	0	0	0	0	0.106729216	0.056630931	0.157384647	0	0	0	0	0.564495396	0.2081683	0.231687801	0.23634067
1387	20/05/2012	0.213337396	0	0	0	0	0	0	0	0	0	0	0	0	0	0	0	0.104900622	0.054862991	0.15650768	0	0	0	0	0	0	0	0	0	0.104900622	0.054862991	0.15650768	0	0	0	0	0.589034747	0.207951196	0.231483713	0.235716621
1388	20/05/2012	0.213337396	0	0	0	0	0	0	0	0	0	0	0	0	0	0	0	0.104900622	0.054862991	0.15650768	0	0	0	0	0	0	0	0	0	0.104900622	0.054862991	0.15650768	0	0	0	0	0.587256575	0.207951196	0.231483713	0.235716621
1389	20/05/2012	0.213337396	0	0	0	0	0	0	0	0	0	0	0	0	0	0	0	0.104900622	0.054862991	0.15650768	0	0	0	0	0	0	0	0	0	0.104900622	0.054862991	0.15650768	0	0	0	0	0.56409908	0.207951196	0.231483713	0.235716621
1390	20/05/2012	0.213337396	0	0	0	0	0	0	0	0	0	0	0	0	0	0	0	0.104900622	0.054862991	0.15650768	0	0	0	0	0	0	0	0	0	0.104900622	0.054862991	0.15650768	0	0	0	0	0.597293102	0.207951196	0.231483713	0.235716621
1391	20/05/2012	0.213337396	0	0	0	0	0	0	0	0	0	0	0	0	0	0	0	0.104900622	0.054862991	0.15650768	0	0	0	0	0	0	0	0	0	0.104900622	0.054862991	0.15650768	0	0	0	0	0.575823044	0.207951196	0.231483713	0.235716621
1392	20/05/2012	0.213337396	0	0	0	0	0	0	0	0	0	0	0	0	0	0	0	0.104900622	0.054862991	0.15650768	0	0	0	0	0	0	0	0	0	0.104900622	0.054862991	0.15650768	0	0	0	0	0.582970159	0.207951196	0.231483713	0.235716621
1393	21/05/2012	0.213126183	0	0	0	0	0	0	0	0	0	0	0	0	0	0	0	0.102987661	0.05366396	0.154735478	0	0	0	0	0	0	0	0	0	0.102987661	0.05366396	0.154735478	0	0	0	0	0.567447798	0.207734274	0.231311516	0.23507555
1394	21/05/2012	0.213126183	0	0	0	0	0	0	0	0	0	0	0	0	0	0	0	0.102987661	0.05366396	0.154735478	0	0	0	0	0	0	0	0	0	0.102987661	0.05366396	0.154735478	0	0	0	0	0.5644533	0.207734274	0.231311516	0.23507555
1395	21/05/2012	0.213126183	0	0	0	0	0	0	0	0	0	0	0	0	0	0	0	0.102987661	0.05366396	0.154735478	0	0	0	0	0	0	0	0	0	0.102987661	0.05366396	0.154735478	0	0	0	0	0.558524152	0.207734274	0.231311516	0.23507555
1396	21/05/2012	0.213126183	0	0	0	0	0	0	0	0	0	0	0	0	0	0	0	0.102987661	0.05366396	0.154735478	0	0	0	0	0	0	0	0	0	0.102987661	0.05366396	0.154735478	0	0	0	0	0.57835583	0.207734274	0.231311516	0.23507555
1397	21/05/2012	0.213126183	0	0	0	0	0	0	0	0	0	0	0	0	0	0	0	0.102987661	0.05366396	0.154735478	0	0	0	0	0	0	0	0	0	0.102987661	0.05366396	0.154735478	0	0	0	0	0.567882827	0.207734274	0.231311516	0.23507555
1398	22/05/2012	0.212915139	0	0	0	0	0	0	0	0	0	0	0	0	0	0	0	0.100994664	0.052464445	0.153076208	0	0	0	0	0	0	0	0	0	0.100994664	0.052464445	0.153076208	0	0	0	0	0.555660604	0.207517536	0.231139419	0.234418432
1399	22/05/2012	0.212915139	0	0	0	0	0	0	0	0	0	0	0	0	0	0	0	0.100994664	0.052464445	0.153076208	0	0	0	0	0	0	0	0	0	0.100994664	0.052464445	0.153076208	0	0	0	0	0.5557673	0.207517536	0.231139419	0.234418432
1400	22/05/2012	0.212915139	0	0	0	0	0	0	0	0	0	0	0	0	0	0	0	0.100994664	0.052464445	0.153076208	0	0	0	0	0	0	0	0	0	0.100994664	0.052464445	0.153076208	0	0	0	0	0.553428415	0.207517536	0.231139419	0.234418432
1401	22/05/2012	0.212915139	0	0	0	0	0	0	0	0	0	0	0	0	0	0	0	0.100994664	0.052464445	0.153076208	0	0	0	0	0	0	0	0	0	0.100994664	0.052464445	0.153076208	0	0	0	0	0.583964818	0.207517536	0.231139419	0.234418432
1402	23/05/2012	0.212704263	0	0	0	0	0	0	0	0	0	0	0	0	0	0	0	0.098926045	0.050100125	0.151114703	0	0	0	0	0	0	0	0	0	0.098926045	0.050100125	0.151114703	0	0	0	0	0.56859425	0.207300981	0.230964791	0.233746254
1403	24/05/2012	0.212493554	0	0	0	0	0	0	0	0	0	0	0	0	0	0	0	0.096786292	0.048014116	0.14831921	0	0	0	0	0	0	0	0	0	0.096786292	0.048014116	0.14831921	0	0	0	0	0.553357612	0.207084609	0.23075896	0.233060018
1404	25/05/2012	0.212283014	0	0	0	0	0	0	0	0	0	0	0	0	0	0	0	0.094579967	0.045367529	0.146389052	0	0	0	0	0	0	0	0	0	0.094579967	0.045367529	0.146389052	0	0	0	0	0.56722021	0.206868421	0.230552712	0.232360735
1405	25/05/2012	0.212283014	0	0	0	0	0	0	0	0	0	0	0	0	0	0	0	0.094579967	0.045367529	0.146389052	0	0	0	0	0	0	0	0	0	0.094579967	0.045367529	0.146389052	0	0	0	0	0.565340063	0.206868421	0.230552712	0.232360735
1406	25/05/2012	0.212283014	0	0	0	0	0	0	0	0	0	0	0	0	0	0	0	0.094579967	0.045367529	0.146389052	0	0	0	0	0	0	0	0	0	0.094579967	0.045367529	0.146389052	0	0	0	0	0.553421795	0.206868421	0.230552712	0.232360735
1407	25/05/2012	0.212283014	0	0	0	0	0	0	0	0	0	0	0	0	0	0	0	0.094579967	0.045367529	0.146389052	0	0	0	0	0	0	0	0	0	0.094579967	0.045367529	0.146389052	0	0	0	0	0.592850529	0.206868421	0.230552712	0.232360735
1408	25/05/2012	0.212283014	0	0	0	0	0	0	0	0	0	0	0	0	0	0	0	0.094579967	0.045367529	0.146389052	0	0	0	0	0	0	0	0	0	0.094579967	0.045367529	0.146389052	0	0	0	0	0.57858789	0.206868421	0.230552712	0.232360735
1409	25/05/2012	0.212283014	0	0	0	0	0	0	0	0	0	0	0	0	0	0	0	0.094579967	0.045367529	0.146389052	0	0	0	0	0	0	0	0	0	0.094579967	0.045367529	0.146389052	0	0	0	0	0.582361929	0.206868421	0.230552712	0.232360735
1410	26/05/2012	0.212072642	0	0	0	0	0	0	0	0	0	0	0	0	0	0	0	0.092311693	0.042802689	0.144118117	0	0	0	0	0	0	0	0	0	0.092311693	0.042802689	0.144118117	0	0	0	0	0.575461334	0.206652415	0.230330233	0.231649427
1411	26/05/2012	0.212072642	0	0	0	0	0	0	0	0	0	0	0	0	0	0	0	0.092311693	0.042802689	0.144118117	0	0	0	0	0	0	0	0	0	0.092311693	0.042802689	0.144118117	0	0	0	0	0.546946604	0.206652415	0.230330233	0.231649427
1412	26/05/2012	0.212072642	0	0	0	0	0	0	0	0	0	0	0	0	0	0	0	0.092311693	0.042802689	0.144118117	0	0	0	0	0	0	0	0	0	0.092311693	0.042802689	0.144118117	0	0	0	0	0.591714054	0.206652415	0.230330233	0.231649427
1413	26/05/2012	0.212072642	0	0	0	0	0	0	0	0	0	0	0	0	0	0	0	0.092311693	0.042802689	0.144118117	0	0	0	0	0	0	0	0	0	0.092311693	0.042802689	0.144118117	0	0	0	0	0.572737489	0.206652415	0.230330233	0.231649427
1414	27/05/2012	0.211862438	0	0	0	0	0	0	0	0	0	0	0	0	0	0	0	0.089986155	0.041361216	0.142102532	0	0	0	0	0	0	0	0	0	0.089986155	0.041361216	0.142102532	0	0	0	0	0.569293397	0.206436593	0.230058879	0.230927124
1415	27/05/2012	0.211862438	0	0	0	0	0	0	0	0	0	0	0	0	0	0	0	0.089986155	0.041361216	0.142102532	0	0	0	0	0	0	0	0	0	0.089986155	0.041361216	0.142102532	0	0	0	0	0.584289837	0.206436593	0.230058879	0.230927124
1416	27/05/2012	0.211862438	0	0	0	0	0	0	0	0	0	0	0	0	0	0	0	0.089986155	0.041361216	0.142102532	0	0	0	0	0	0	0	0	0	0.089986155	0.041361216	0.142102532	0	0	0	0	0.55511014	0.206436593	0.230058879	0.230927124
1417	27/05/2012	0.211862438	0	0	0	0	0	0	0	0	0	0	0	0	0	0	0	0.089986155	0.041361216	0.142102532	0	0	0	0	0	0	0	0	0	0.089986155	0.041361216	0.142102532	0	0	0	0	0.560173636	0.206436593	0.230058879	0.230927124
1418	28/05/2012	0.211652401	0	0	0	0	0	0	0	0	0	0	0	0	0	0	0	0.087608087	0.038903781	0.139912127	0	0	0	0	0	0	0	0	0	0.087608087	0.038903781	0.139912127	0	0	0	0	0.581202255	0.206220953	0.229787777	0.230194863
1419	28/05/2012	0.211652401	0	0	0	0	0	0	0	0	0	0	0	0	0	0	0	0.087608087	0.038903781	0.139912127	0	0	0	0	0	0	0	0	0	0.087608087	0.038903781	0.139912127	0	0	0	0	0.578240023	0.206220953	0.229787777	0.230194863
1420	28/05/2012	0.211652401	0	0	0	0	0	0	0	0	0	0	0	0	0	0	0	0.087608087	0.038903781	0.139912127	0	0	0	0	0	0	0	0	0	0.087608087	0.038903781	0.139912127	0	0	0	0	0.562582259	0.206220953	0.229787777	0.230194863
1421	28/05/2012	0.211652401	0	0	0	0	0	0	0	0	0	0	0	0	0	0	0	0.087608087	0.038903781	0.139912127	0	0	0	0	0	0	0	0	0	0.087608087	0.038903781	0.139912127	0	0	0	0	0.579439181	0.206220953	0.229787777	0.230194863
1422	29/05/2012	0.211442532	0	0	0	0	0	0	0	0	0	0	0	0	0	0	0	0.085182271	0.036435763	0.137854874	0	0	0	0	0	0	0	0	0	0.085182271	0.036435763	0.137854874	0	0	0	0	0.558549581	0.206005496	0.229516926	0.229453687
1423	29/05/2012	0.211442532	0	0	0	0	0	0	0	0	0	0	0	0	0	0	0	0.085182271	0.036435763	0.137854874	0	0	0	0	0	0	0	0	0	0.085182271	0.036435763	0.137854874	0	0	0	0	0.529289854	0.206005496	0.229516926	0.229453687
1424	29/05/2012	0.211442532	0	0	0	0	0	0	0	0	0	0	0	0	0	0	0	0.085182271	0.036435763	0.137854874	0	0	0	0	0	0	0	0	0	0.085182271	0.036435763	0.137854874	0	0	0	0	0.55648069	0.206005496	0.229516926	0.229453687
1425	29/05/2012	0.211442532	0	0	0	0	0	0	0	0	0	0	0	0	0	0	0	0.085182271	0.036435763	0.137854874	0	0	0	0	0	0	0	0	0	0.085182271	0.036435763	0.137854874	0	0	0	0	0.573719116	0.206005496	0.229516926	0.229453687
1426	29/05/2012	0.211442532	0	0	0	0	0	0	0	0	0	0	0	0	0	0	0	0.085182271	0.036435763	0.137854874	0	0	0	0	0	0	0	0	0	0.085182271	0.036435763	0.137854874	0	0	0	0	0.560220295	0.206005496	0.229516926	0.229453687
1427	30/05/2012	0.211232831	0	0	0	0	0	0	0	0	0	0	0	0	0	0	0	0.08271353	0.033829908	0.135611119	0	0	0	0	0	0	0	0	0	0.08271353	0.033829908	0.135611119	0	0	0	0	0.582386597	0.205790222	0.229246326	0.228704644
1428	30/05/2012	0.211232831	0	0	0	0	0	0	0	0	0	0	0	0	0	0	0	0.08271353	0.033829908	0.135611119	0	0	0	0	0	0	0	0	0	0.08271353	0.033829908	0.135611119	0	0	0	0	0.567138321	0.205790222	0.229246326	0.228704644
1429	30/05/2012	0.211232831	0	0	0	0	0	0	0	0	0	0	0	0	0	0	0	0.08271353	0.033829908	0.135611119	0	0	0	0	0	0	0	0	0	0.08271353	0.033829908	0.135611119	0	0	0	0	0.556644266	0.205790222	0.229246326	0.228704644
1430	31/05/2012	0.211023298	0	0	0	0	0	0	0	0	0	0	0	0	0	0	0	0.080206719	0.031239225	0.132045665	0	0	0	0	0	0	0	0	0	0.080206719	0.031239225	0.132045665	0	0	0	0	0.563494785	0.20557513	0.228975978	0.227948784
1431	31/05/2012	0.211023298	0	0	0	0	0	0	0	0	0	0	0	0	0	0	0	0.080206719	0.031239225	0.132045665	0	0	0	0	0	0	0	0	0	0.080206719	0.031239225	0.132045665	0	0	0	0	0.567538568	0.20557513	0.228975978	0.227948784
1432	31/05/2012	0.211023298	0	0	0	0	0	0	0	0	0	0	0	0	0	0	0	0.080206719	0.031239225	0.132045665	0	0	0	0	0	0	0	0	0	0.080206719	0.031239225	0.132045665	0	0	0	0	0.574323764	0.20557513	0.228975978	0.227948784
1433	01/06/2012	0.210813932	0	0	0	0	0	0	0	0	0	0	0	0	0	0	0	0.077666721	0.028648867	0.128908292	0	0	0	0	0	0	0	0	0	0.077666721	0.028648867	0.128908292	0	0	0	0	0.560959291	0.205360221	0.22870588	0.227187159
1434	01/06/2012	0.210813932	0	0	0	0	0	0	0	0	0	0	0	0	0	0	0	0.077666721	0.028648867	0.128908292	0	0	0	0	0	0	0	0	0	0.077666721	0.028648867	0.128908292	0	0	0	0	0.58888279	0.205360221	0.22870588	0.227187159
1435	01/06/2012	0.210813932	0	0	0	0	0	0	0	0	0	0	0	0	0	0	0	0.077666721	0.028648867	0.128908292	0	0	0	0	0	0	0	0	0	0.077666721	0.028648867	0.128908292	0	0	0	0	0.57418371	0.205360221	0.22870588	0.227187159
1436	01/06/2012	0.210813932	0	0	0	0	0	0	0	0	0	0	0	0	0	0	0	0.077666721	0.028648867	0.128908292	0	0	0	0	0	0	0	0	0	0.077666721	0.028648867	0.128908292	0	0	0	0	0.574240162	0.205360221	0.22870588	0.227187159
1437	02/06/2012	0.210604733	0	0	0	0	0	0	0	0	0	0	0	0	0	0	0	0.07509844	0.025532273	0.12602177	0	0	0	0	0	0	0	0	0	0.07509844	0.025532273	0.12602177	0	0	0	0	0.562575421	0.205145495	0.228436034	0.22642082
1438	02/06/2012	0.210604733	0	0	0	0	0	0	0	0	0	0	0	0	0	0	0	0.07509844	0.025532273	0.12602177	0	0	0	0	0	0	0	0	0	0.07509844	0.025532273	0.12602177	0	0	0	0	0.554923125	0.205145495	0.228436034	0.22642082
1439	02/06/2012	0.210604733	0	0	0	0	0	0	0	0	0	0	0	0	0	0	0	0.07509844	0.025532273	0.12602177	0	0	0	0	0	0	0	0	0	0.07509844	0.025532273	0.12602177	0	0	0	0	0.563097785	0.205145495	0.228436034	0.22642082
1440	03/06/2012	0.210395703	0	0	0	0	0	0	0	0	0	0	0	0	0	0	0	0.072506794	0.022793036	0.12222087	0	0	0	0	0	0	0	0	0	0.072506794	0.022793036	0.12222087	0	0	0	0	0.56935832	0.204928753	0.228166438	0.22565082
1441	03/06/2012	0.210395703	0	0	0	0	0	0	0	0	0	0	0	0	0	0	0	0.072506794	0.022793036	0.12222087	0	0	0	0	0	0	0	0	0	0.072506794	0.022793036	0.12222087	0	0	0	0	0.566944826	0.204928753	0.228166438	0.22565082
1442	03/06/2012	0.210395703	0	0	0	0	0	0	0	0	0	0	0	0	0	0	0	0.072506794	0.022793036	0.12222087	0	0	0	0	0	0	0	0	0	0.072506794	0.022793036	0.12222087	0	0	0	0	0.541262244	0.204928753	0.228166438	0.22565082
1443	03/06/2012	0.210395703	0	0	0	0	0	0	0	0	0	0	0	0	0	0	0	0.072506794	0.022793036	0.12222087	0	0	0	0	0	0	0	0	0	0.072506794	0.022793036	0.12222087	0	0	0	0	0.563369464	0.204928753	0.228166438	0.22565082
1444	04/06/2012	0.210186839	0	0	0	0	0	0	0	0	0	0	0	0	0	0	0	0.06989671	0.019302878	0.119758087	0	0	0	0	0	0	0	0	0	0.06989671	0.019302878	0.119758087	0	0	0	0	0.56114237	0.204700187	0.22789636	0.224878208
1445	04/06/2012	0.210186839	0	0	0	0	0	0	0	0	0	0	0	0	0	0	0	0.06989671	0.019302878	0.119758087	0	0	0	0	0	0	0	0	0	0.06989671	0.019302878	0.119758087	0	0	0	0	0.547911781	0.204700187	0.22789636	0.224878208
1446	05/06/2012	0.209978143	0	0	0	0	0	0	0	0	0	0	0	0	0	0	0	0.067273116	0.016867097	0.117627344	0	0	0	0	0	0	0	0	0	0.067273116	0.016867097	0.117627344	0	0	0	0	0.548069256	0.204471829	0.227659134	0.224104027
1447	05/06/2012	0.209978143	0	0	0	0	0	0	0	0	0	0	0	0	0	0	0	0.067273116	0.016867097	0.117627344	0	0	0	0	0	0	0	0	0	0.067273116	0.016867097	0.117627344	0	0	0	0	0.53477918	0.204471829	0.227659134	0.224104027
1448	05/06/2012	0.209978143	0	0	0	0	0	0	0	0	0	0	0	0	0	0	0	0.067273116	0.016867097	0.117627344	0	0	0	0	0	0	0	0	0	0.067273116	0.016867097	0.117627344	0	0	0	0	0.55196644	0.204471829	0.227659134	0.224104027
1449	05/06/2012	0.209978143	0	0	0	0	0	0	0	0	0	0	0	0	0	0	0	0.067273116	0.016867097	0.117627344	0	0	0	0	0	0	0	0	0	0.067273116	0.016867097	0.117627344	0	0	0	0	0.551962753	0.204471829	0.227659134	0.224104027
1450	05/06/2012	0.209978143	0	0	0	0	0	0	0	0	0	0	0	0	0	0	0	0.067273116	0.016867097	0.117627344	0	0	0	0	0	0	0	0	0	0.067273116	0.016867097	0.117627344	0	0	0	0	0.575369425	0.204471829	0.227659134	0.224104027
1451	06/06/2012	0.209769615	0	0	0	0	0	0	0	0	0	0	0	0	0	0	0	0.064640937	0.014486019	0.115730345	0	0	0	0	0	0	0	0	0	0.064640937	0.014486019	0.115730345	0	0	0	0	0.583778128	0.204243679	0.227431175	0.223329319
1452	06/06/2012	0.209769615	0	0	0	0	0	0	0	0	0	0	0	0	0	0	0	0.064640937	0.014486019	0.115730345	0	0	0	0	0	0	0	0	0	0.064640937	0.014486019	0.115730345	0	0	0	0	0.542636408	0.204243679	0.227431175	0.223329319
1453	07/06/2012	0.209561253	0	0	0	0	0	0	0	0	0	0	0	0	0	0	0	0.062005087	0.011316724	0.112721833	0	0	0	0	0	0	0	0	0	0.062005087	0.011316724	0.112721833	0	0	0	0	0.547064734	0.204015735	0.227232344	0.222555117
1454	07/06/2012	0.209561253	0	0	0	0	0	0	0	0	0	0	0	0	0	0	0	0.062005087	0.011316724	0.112721833	0	0	0	0	0	0	0	0	0	0.062005087	0.011316724	0.112721833	0	0	0	0	0.534933416	0.204015735	0.227232344	0.222555117
1455	07/06/2012	0.209561253	0	0	0	0	0	0	0	0	0	0	0	0	0	0	0	0.062005087	0.011316724	0.112721833	0	0	0	0	0	0	0	0	0	0.062005087	0.011316724	0.112721833	0	0	0	0	0.547605724	0.204015735	0.227232344	0.222555117
1456	07/06/2012	0.209561253	0	0	0	0	0	0	0	0	0	0	0	0	0	0	0	0.062005087	0.011316724	0.112721833	0	0	0	0	0	0	0	0	0	0.062005087	0.011316724	0.112721833	0	0	0	0	0.571144853	0.204015735	0.227232344	0.222555117
1457	07/06/2012	0.209561253	0	0	0	0	0	0	0	0	0	0	0	0	0	0	0	0.062005087	0.011316724	0.112721833	0	0	0	0	0	0	0	0	0	0.062005087	0.011316724	0.112721833	0	0	0	0	0.554907978	0.204015735	0.227232344	0.222555117
1458	08/06/2012	0.209334156	0	0	0	0	0	0	0	0	0	0	0	0	0	0	0	0.05937046	0.008158264	0.110376164	0	0	0	0	0	0	0	0	0	0.05937046	0.008158264	0.110376164	0	0	0	0	0.561474628	0.203788624	0.227020916	0.221762421
1459	08/06/2012	0.209334156	0	0	0	0	0	0	0	0	0	0	0	0	0	0	0	0.05937046	0.008158264	0.110376164	0	0	0	0	0	0	0	0	0	0.05937046	0.008158264	0.110376164	0	0	0	0	0.570143705	0.203788624	0.227020916	0.221762421
1460	08/06/2012	0.209334156	0	0	0	0	0	0	0	0	0	0	0	0	0	0	0	0.05937046	0.008158264	0.110376164	0	0	0	0	0	0	0	0	0	0.05937046	0.008158264	0.110376164	0	0	0	0	0.539437545	0.203788624	0.227020916	0.221762421
1461	09/06/2012	0.209107257	0	0	0	0	0	0	0	0	0	0	0	0	0	0	0	0.056741931	0.005691379	0.10845769	0	0	0	0	0	0	0	0	0	0.056741931	0.005691379	0.10845769	0	0	0	0	0.548190621	0.203561718	0.226809644	0.220972407
1462	09/06/2012	0.209107257	0	0	0	0	0	0	0	0	0	0	0	0	0	0	0	0.056741931	0.005691379	0.10845769	0	0	0	0	0	0	0	0	0	0.056741931	0.005691379	0.10845769	0	0	0	0	0.579054703	0.203561718	0.226809644	0.220972407
1463	09/06/2012	0.209107257	0	0	0	0	0	0	0	0	0	0	0	0	0	0	0	0.056741931	0.005691379	0.10845769	0	0	0	0	0	0	0	0	0	0.056741931	0.005691379	0.10845769	0	0	0	0	0.561217838	0.203561718	0.226809644	0.220972407
1464	10/06/2012	0.208880557	0	0	0	0	0	0	0	0	0	0	0	0	0	0	0	0.054124341	0.003452384	0.10678939	0	0	0	0	0	0	0	0	0	0.054124341	0.003452384	0.10678939	0	0	0	0	0.55029493	0.203335019	0.226598527	0.22018608
1465	10/06/2012	0.208880557	0	0	0	0	0	0	0	0	0	0	0	0	0	0	0	0.054124341	0.003452384	0.10678939	0	0	0	0	0	0	0	0	0	0.054124341	0.003452384	0.10678939	0	0	0	0	0.575832832	0.203335019	0.226598527	0.22018608
1466	10/06/2012	0.208880557	0	0	0	0	0	0	0	0	0	0	0	0	0	0	0	0.054124341	0.003452384	0.10678939	0	0	0	0	0	0	0	0	0	0.054124341	0.003452384	0.10678939	0	0	0	0	0.5511533	0.203335019	0.226598527	0.22018608
1467	10/06/2012	0.208880557	0	0	0	0	0	0	0	0	0	0	0	0	0	0	0	0.054124341	0.003452384	0.10678939	0	0	0	0	0	0	0	0	0	0.054124341	0.003452384	0.10678939	0	0	0	0	0.596571601	0.203335019	0.226598527	0.22018608
1468	10/06/2012	0.208880557	0	0	0	0	0	0	0	0	0	0	0	0	0	0	0	0.054124341	0.003452384	0.10678939	0	0	0	0	0	0	0	0	0	0.054124341	0.003452384	0.10678939	0	0	0	0	0.546650415	0.203335019	0.226598527	0.22018608
1469	10/06/2012	0.208880557	0	0	0	0	0	0	0	0	0	0	0	0	0	0	0	0.054124341	0.003452384	0.10678939	0	0	0	0	0	0	0	0	0	0.054124341	0.003452384	0.10678939	0	0	0	0	0.565953026	0.203335019	0.226598527	0.22018608
1470	10/06/2012	0.208880557	0	0	0	0	0	0	0	0	0	0	0	0	0	0	0	0.054124341	0.003452384	0.10678939	0	0	0	0	0	0	0	0	0	0.054124341	0.003452384	0.10678939	0	0	0	0	0.559253216	0.203335019	0.226598527	0.22018608
1471	10/06/2012	0.208880557	0	0	0	0	0	0	0	0	0	0	0	0	0	0	0	0.054124341	0.003452384	0.10678939	0	0	0	0	0	0	0	0	0	0.054124341	0.003452384	0.10678939	0	0	0	0	0.551772114	0.203335019	0.226598527	0.22018608
1472	10/06/2012	0.208880557	0	0	0	0	0	0	0	0	0	0	0	0	0	0	0	0.054124341	0.003452384	0.10678939	0	0	0	0	0	0	0	0	0	0.054124341	0.003452384	0.10678939	0	0	0	0	0.571315998	0.203335019	0.226598527	0.22018608
1473	10/06/2012	0.208880557	0	0	0	0	0	0	0	0	0	0	0	0	0	0	0	0.054124341	0.003452384	0.10678939	0	0	0	0	0	0	0	0	0	0.054124341	0.003452384	0.10678939	0	0	0	0	0.536974785	0.203335019	0.226598527	0.22018608
1474	10/06/2012	0.208880557	0	0	0	0	0	0	0	0	0	0	0	0	0	0	0	0.054124341	0.003452384	0.10678939	0	0	0	0	0	0	0	0	0	0.054124341	0.003452384	0.10678939	0	0	0	0	0.558887549	0.203335019	0.226598527	0.22018608
1475	10/06/2012	0.208880557	0	0	0	0	0	0	0	0	0	0	0	0	0	0	0	0.054124341	0.003452384	0.10678939	0	0	0	0	0	0	0	0	0	0.054124341	0.003452384	0.10678939	0	0	0	0	0.569079088	0.203335019	0.226598527	0.22018608
1476	11/06/2012	0.208654056	0	0	0	0	0	0	0	0	0	0	0	0	0	0	0	0.051522497	0.001334669	0.104978493	0	0	0	0	0	0	0	0	0	0.051522497	0.001334669	0.104978493	0	0	0	0	0.555017144	0.203108525	0.226387565	0.219404434
1477	11/06/2012	0.208654056	0	0	0	0	0	0	0	0	0	0	0	0	0	0	0	0.051522497	0.001334669	0.104978493	0	0	0	0	0	0	0	0	0	0.051522497	0.001334669	0.104978493	0	0	0	0	0.550345602	0.203108525	0.226387565	0.219404434
1478	11/06/2012	0.208654056	0	0	0	0	0	0	0	0	0	0	0	0	0	0	0	0.051522497	0.001334669	0.104978493	0	0	0	0	0	0	0	0	0	0.051522497	0.001334669	0.104978493	0	0	0	0	0.550447949	0.203108525	0.226387565	0.219404434
1479	12/06/2012	0.208427754	0	0	0	0	0	0	0	0	0	0	0	0	0	0	0	0.048941165	-0.000753085	0.102392803	0	0	0	0	0	0	0	0	0	0.048941165	-0.000753085	0.102392803	0	0	0	0	0.547097359	0.202882237	0.226176759	0.218628451
1480	12/06/2012	0.208427754	0	0	0	0	0	0	0	0	0	0	0	0	0	0	0	0.048941165	-0.000753085	0.102392803	0	0	0	0	0	0	0	0	0	0.048941165	-0.000753085	0.102392803	0	0	0	0	0.545658919	0.202882237	0.226176759	0.218628451
1481	12/06/2012	0.208427754	0	0	0	0	0	0	0	0	0	0	0	0	0	0	0	0.048941165	-0.000753085	0.102392803	0	0	0	0	0	0	0	0	0	0.048941165	-0.000753085	0.102392803	0	0	0	0	0.538355961	0.202882237	0.226176759	0.218628451
1482	12/06/2012	0.208427754	0	0	0	0	0	0	0	0	0	0	0	0	0	0	0	0.048941165	-0.000753085	0.102392803	0	0	0	0	0	0	0	0	0	0.048941165	-0.000753085	0.102392803	0	0	0	0	0.560789159	0.202882237	0.226176759	0.218628451
1483	12/06/2012	0.208427754	0	0	0	0	0	0	0	0	0	0	0	0	0	0	0	0.048941165	-0.000753085	0.102392803	0	0	0	0	0	0	0	0	0	0.048941165	-0.000753085	0.102392803	0	0	0	0	0.552811469	0.202882237	0.226176759	0.218628451
1484	12/06/2012	0.208427754	0	0	0	0	0	0	0	0	0	0	0	0	0	0	0	0.048941165	-0.000753085	0.102392803	0	0	0	0	0	0	0	0	0	0.048941165	-0.000753085	0.102392803	0	0	0	0	0.552351846	0.202882237	0.226176759	0.218628451
1485	13/06/2012	0.20820165	0	0	0	0	0	0	0	0	0	0	0	0	0	0	0	0.046385059	-0.003982343	0.100097224	0	0	0	0	0	0	0	0	0	0.046385059	-0.003982343	0.100097224	0	0	0	0	0.538829479	0.202658266	0.225966108	0.217859096
1486	14/06/2012	0.207975745	0	0	0	0	0	0	0	0	0	0	0	0	0	0	0	0.043858841	-0.007686421	0.098262501	0	0	0	0	0	0	0	0	0	0.043858841	-0.007686421	0.098262501	0	0	0	0	0.533528806	0.202432944	0.225755613	0.21709732
1487	14/06/2012	0.207975745	0	0	0	0	0	0	0	0	0	0	0	0	0	0	0	0.043858841	-0.007686421	0.098262501	0	0	0	0	0	0	0	0	0	0.043858841	-0.007686421	0.098262501	0	0	0	0	0.541963594	0.202432944	0.225755613	0.21709732
1488	14/06/2012	0.207975745	0	0	0	0	0	0	0	0	0	0	0	0	0	0	0	0.043858841	-0.007686421	0.098262501	0	0	0	0	0	0	0	0	0	0.043858841	-0.007686421	0.098262501	0	0	0	0	0.530092125	0.202432944	0.225755613	0.21709732
1489	14/06/2012	0.207975745	0	0	0	0	0	0	0	0	0	0	0	0	0	0	0	0.043858841	-0.007686421	0.098262501	0	0	0	0	0	0	0	0	0	0.043858841	-0.007686421	0.098262501	0	0	0	0	0.550979906	0.202432944	0.225755613	0.21709732
1490	14/06/2012	0.207975745	0	0	0	0	0	0	0	0	0	0	0	0	0	0	0	0.043858841	-0.007686421	0.098262501	0	0	0	0	0	0	0	0	0	0.043858841	-0.007686421	0.098262501	0	0	0	0	0.551791359	0.202432944	0.225755613	0.21709732
1491	14/06/2012	0.207975745	0	0	0	0	0	0	0	0	0	0	0	0	0	0	0	0.043858841	-0.007686421	0.098262501	0	0	0	0	0	0	0	0	0	0.043858841	-0.007686421	0.098262501	0	0	0	0	0.538352576	0.202432944	0.225755613	0.21709732
1492	15/06/2012	0.207750039	0	0	0	0	0	0	0	0	0	0	0	0	0	0	0	0.041367113	-0.010614763	0.096255853	0	0	0	0	0	0	0	0	0	0.041367113	-0.010614763	0.096255853	0	0	0	0	0.536815195	0.202218422	0.225503796	0.216344058
1493	15/06/2012	0.207750039	0	0	0	0	0	0	0	0	0	0	0	0	0	0	0	0.041367113	-0.010614763	0.096255853	0	0	0	0	0	0	0	0	0	0.041367113	-0.010614763	0.096255853	0	0	0	0	0.545399579	0.202218422	0.225503796	0.216344058
1494	15/06/2012	0.207750039	0	0	0	0	0	0	0	0	0	0	0	0	0	0	0	0.041367113	-0.010614763	0.096255853	0	0	0	0	0	0	0	0	0	0.041367113	-0.010614763	0.096255853	0	0	0	0	0.554589163	0.202218422	0.225503796	0.216344058
1495	15/06/2012	0.207750039	0	0	0	0	0	0	0	0	0	0	0	0	0	0	0	0.041367113	-0.010614763	0.096255853	0	0	0	0	0	0	0	0	0	0.041367113	-0.010614763	0.096255853	0	0	0	0	0.556814766	0.202218422	0.225503796	0.216344058
1496	15/06/2012	0.207750039	0	0	0	0	0	0	0	0	0	0	0	0	0	0	0	0.041367113	-0.010614763	0.096255853	0	0	0	0	0	0	0	0	0	0.041367113	-0.010614763	0.096255853	0	0	0	0	0.537020633	0.202218422	0.225503796	0.216344058
1497	15/06/2012	0.207750039	0	0	0	0	0	0	0	0	0	0	0	0	0	0	0	0.041367113	-0.010614763	0.096255853	0	0	0	0	0	0	0	0	0	0.041367113	-0.010614763	0.096255853	0	0	0	0	0.559641208	0.202218422	0.225503796	0.216344058
1498	15/06/2012	0.207750039	0	0	0	0	0	0	0	0	0	0	0	0	0	0	0	0.041367113	-0.010614763	0.096255853	0	0	0	0	0	0	0	0	0	0.041367113	-0.010614763	0.096255853	0	0	0	0	0.562475336	0.202218422	0.225503796	0.216344058
1499	15/06/2012	0.207750039	0	0	0	0	0	0	0	0	0	0	0	0	0	0	0	0.041367113	-0.010614763	0.096255853	0	0	0	0	0	0	0	0	0	0.041367113	-0.010614763	0.096255853	0	0	0	0	0.552351712	0.202218422	0.225503796	0.216344058
1500	15/06/2012	0.207750039	0	0	0	0	0	0	0	0	0	0	0	0	0	0	0	0.041367113	-0.010614763	0.096255853	0	0	0	0	0	0	0	0	0	0.041367113	-0.010614763	0.096255853	0	0	0	0	0.559254825	0.202218422	0.225503796	0.216344058
1501	16/06/2012	0.20752453	0	0	0	0	0	0	0	0	0	0	0	0	0	0	0	0.038914409	-0.012239148	0.094074373	0	0	0	0	0	0	0	0	0	0.038914409	-0.012239148	0.094074373	0	0	0	0	0.553211102	0.202015684	0.225230929	0.215600225
1502	16/06/2012	0.20752453	0	0	0	0	0	0	0	0	0	0	0	0	0	0	0	0.038914409	-0.012239148	0.094074373	0	0	0	0	0	0	0	0	0	0.038914409	-0.012239148	0.094074373	0	0	0	0	0.565303181	0.202015684	0.225230929	0.215600225
1503	16/06/2012	0.20752453	0	0	0	0	0	0	0	0	0	0	0	0	0	0	0	0.038914409	-0.012239148	0.094074373	0	0	0	0	0	0	0	0	0	0.038914409	-0.012239148	0.094074373	0	0	0	0	0.553988638	0.202015684	0.225230929	0.215600225
1504	17/06/2012	0.207299221	0	0	0	0	0	0	0	0	0	0	0	0	0	0	0	0.036505192	-0.014531821	0.09212982	0	0	0	0	0	0	0	0	0	0.036505192	-0.014531821	0.09212982	0	0	0	0	0.54953382	0.201808487	0.224958323	0.214866718
1505	17/06/2012	0.207299221	0	0	0	0	0	0	0	0	0	0	0	0	0	0	0	0.036505192	-0.014531821	0.09212982	0	0	0	0	0	0	0	0	0	0.036505192	-0.014531821	0.09212982	0	0	0	0	0.564051265	0.201808487	0.224958323	0.214866718
1506	17/06/2012	0.207299221	0	0	0	0	0	0	0	0	0	0	0	0	0	0	0	0.036505192	-0.014531821	0.09212982	0	0	0	0	0	0	0	0	0	0.036505192	-0.014531821	0.09212982	0	0	0	0	0.538160956	0.201808487	0.224958323	0.214866718
1507	17/06/2012	0.207299221	0	0	0	0	0	0	0	0	0	0	0	0	0	0	0	0.036505192	-0.014531821	0.09212982	0	0	0	0	0	0	0	0	0	0.036505192	-0.014531821	0.09212982	0	0	0	0	0.562327209	0.201808487	0.224958323	0.214866718
1508	17/06/2012	0.207299221	0	0	0	0	0	0	0	0	0	0	0	0	0	0	0	0.036505192	-0.014531821	0.09212982	0	0	0	0	0	0	0	0	0	0.036505192	-0.014531821	0.09212982	0	0	0	0	0.545803539	0.201808487	0.224958323	0.214866718
1509	18/06/2012	0.207074109	0	0	0	0	0	0	0	0	0	0	0	0	0	0	0	0.034143846	-0.016054116	0.0905064	0	0	0	0	0	0	0	0	0	0.034143846	-0.016054116	0.0905064	0	0	0	0	0.545487294	0.201596497	0.224685309	0.214144415
1510	18/06/2012	0.207074109	0	0	0	0	0	0	0	0	0	0	0	0	0	0	0	0.034143846	-0.016054116	0.0905064	0	0	0	0	0	0	0	0	0	0.034143846	-0.016054116	0.0905064	0	0	0	0	0.553260777	0.201596497	0.224685309	0.214144415
1511	18/06/2012	0.207074109	0	0	0	0	0	0	0	0	0	0	0	0	0	0	0	0.034143846	-0.016054116	0.0905064	0	0	0	0	0	0	0	0	0	0.034143846	-0.016054116	0.0905064	0	0	0	0	0.541035436	0.201596497	0.224685309	0.214144415
1512	18/06/2012	0.207074109	0	0	0	0	0	0	0	0	0	0	0	0	0	0	0	0.034143846	-0.016054116	0.0905064	0	0	0	0	0	0	0	0	0	0.034143846	-0.016054116	0.0905064	0	0	0	0	0.559316656	0.201596497	0.224685309	0.214144415
1513	18/06/2012	0.207074109	0	0	0	0	0	0	0	0	0	0	0	0	0	0	0	0.034143846	-0.016054116	0.0905064	0	0	0	0	0	0	0	0	0	0.034143846	-0.016054116	0.0905064	0	0	0	0	0.565417549	0.201596497	0.224685309	0.214144415
1514	18/06/2012	0.207074109	0	0	0	0	0	0	0	0	0	0	0	0	0	0	0	0.034143846	-0.016054116	0.0905064	0	0	0	0	0	0	0	0	0	0.034143846	-0.016054116	0.0905064	0	0	0	0	0.541308276	0.201596497	0.224685309	0.214144415
1515	18/06/2012	0.207074109	0	0	0	0	0	0	0	0	0	0	0	0	0	0	0	0.034143846	-0.016054116	0.0905064	0	0	0	0	0	0	0	0	0	0.034143846	-0.016054116	0.0905064	0	0	0	0	0.552357224	0.201596497	0.224685309	0.214144415
1516	19/06/2012	0.206849195	0	0	0	0	0	0	0	0	0	0	0	0	0	0	0	0.031834673	-0.019266469	0.088286498	0	0	0	0	0	0	0	0	0	0.031834673	-0.019266469	0.088286498	0	0	0	0	0.568683842	0.201384689	0.224411683	0.213434172
1517	20/06/2012	0.20662448	0	0	0	0	0	0	0	0	0	0	0	0	0	0	0	0.029581884	-0.021602413	0.086422086	0	0	0	0	0	0	0	0	0	0.029581884	-0.021602413	0.086422086	0	0	0	0	0.561304473	0.201173063	0.22413832	0.212736821
1518	20/06/2012	0.20662448	0	0	0	0	0	0	0	0	0	0	0	0	0	0	0	0.029581884	-0.021602413	0.086422086	0	0	0	0	0	0	0	0	0	0.029581884	-0.021602413	0.086422086	0	0	0	0	0.541191283	0.201173063	0.22413832	0.212736821
1519	20/06/2012	0.20662448	0	0	0	0	0	0	0	0	0	0	0	0	0	0	0	0.029581884	-0.021602413	0.086422086	0	0	0	0	0	0	0	0	0	0.029581884	-0.021602413	0.086422086	0	0	0	0	0.541580055	0.201173063	0.22413832	0.212736821
1520	20/06/2012	0.20662448	0	0	0	0	0	0	0	0	0	0	0	0	0	0	0	0.029581884	-0.021602413	0.086422086	0	0	0	0	0	0	0	0	0	0.029581884	-0.021602413	0.086422086	0	0	0	0	0.551664389	0.201173063	0.22413832	0.212736821
1521	20/06/2012	0.20662448	0	0	0	0	0	0	0	0	0	0	0	0	0	0	0	0.029581884	-0.021602413	0.086422086	0	0	0	0	0	0	0	0	0	0.029581884	-0.021602413	0.086422086	0	0	0	0	0.538243645	0.201173063	0.22413832	0.212736821
1522	20/06/2012	0.20662448	0	0	0	0	0	0	0	0	0	0	0	0	0	0	0	0.029581884	-0.021602413	0.086422086	0	0	0	0	0	0	0	0	0	0.029581884	-0.021602413	0.086422086	0	0	0	0	0.540529335	0.201173063	0.22413832	0.212736821
1523	20/06/2012	0.20662448	0	0	0	0	0	0	0	0	0	0	0	0	0	0	0	0.029581884	-0.021602413	0.086422086	0	0	0	0	0	0	0	0	0	0.029581884	-0.021602413	0.086422086	0	0	0	0	0.538443854	0.201173063	0.22413832	0.212736821
1524	21/06/2012	0.206399963	0	0	0	0	0	0	0	0	0	0	0	0	0	0	0	0.027389596	-0.024364048	0.084599273	0	0	0	0	0	0	0	0	0	0.027389596	-0.024364048	0.084599273	0	0	0	0	0.568583475	0.200961619	0.223865221	0.212053174
1525	21/06/2012	0.206399963	0	0	0	0	0	0	0	0	0	0	0	0	0	0	0	0.027389596	-0.024364048	0.084599273	0	0	0	0	0	0	0	0	0	0.027389596	-0.024364048	0.084599273	0	0	0	0	0.56067316	0.200961619	0.223865221	0.212053174
1526	21/06/2012	0.206399963	0	0	0	0	0	0	0	0	0	0	0	0	0	0	0	0.027389596	-0.024364048	0.084599273	0	0	0	0	0	0	0	0	0	0.027389596	-0.024364048	0.084599273	0	0	0	0	0.55435576	0.200961619	0.223865221	0.212053174
1527	23/06/2012	0.205951522	0	0	0	-0.178486738	-0.672031144	0.344372259	-0.178486738	-0.672031144	0.344372259	0	0	0	0	0	0	-0.15528425	-0.647610381	0.356819203	0	0	0	0	0	0	0	0	0	0.023202488	-0.028684942	0.08118776	0	0	0	0	0.528340269	0.200539275	0.223319815	0.173970494
1528	23/06/2012	0.205951522	0	0	0	-0.178486738	-0.672031144	0.344372259	-0.178486738	-0.672031144	0.344372259	0	0	0	0	0	0	-0.15528425	-0.647610381	0.356819203	0	0	0	0	0	0	0	0	0	0.023202488	-0.028684942	0.08118776	0	0	0	0	0.517320172	0.200539275	0.223319815	0.173970494
1529	23/06/2012	0.205951522	0	0	0	-0.178486738	-0.672031144	0.344372259	-0.178486738	-0.672031144	0.344372259	0	0	0	0	0	0	-0.15528425	-0.647610381	0.356819203	0	0	0	0	0	0	0	0	0	0.023202488	-0.028684942	0.08118776	0	0	0	0	0.523477445	0.200539275	0.223319815	0.173970494
1530	23/06/2012	0.205951522	0	0	0	-0.178486738	-0.672031144	0.344372259	-0.178486738	-0.672031144	0.344372259	0	0	0	0	0	0	-0.15528425	-0.647610381	0.356819203	0	0	0	0	0	0	0	0	0	0.023202488	-0.028684942	0.08118776	0	0	0	0	0.500975658	0.200539275	0.223319815	0.173970494
1531	23/06/2012	0.205951522	0	0	0	-0.178486738	-0.672031144	0.344372259	-0.178486738	-0.672031144	0.344372259	0	0	0	0	0	0	-0.15528425	-0.647610381	0.356819203	0	0	0	0	0	0	0	0	0	0.023202488	-0.028684942	0.08118776	0	0	0	0	0.506202766	0.200539275	0.223319815	0.173970494
1532	23/06/2012	0.205951522	0	0	0	-0.178486738	-0.672031144	0.344372259	-0.178486738	-0.672031144	0.344372259	0	0	0	0	0	0	-0.15528425	-0.647610381	0.356819203	0	0	0	0	0	0	0	0	0	0.023202488	-0.028684942	0.08118776	0	0	0	0	0.507780909	0.200539275	0.223319815	0.173970494
1533	24/06/2012	0.205727598	0	0	0	0	0	0	0	0	0	0	0	0	0	0	0	0.021215383	-0.031630547	0.079566154	0	0	0	0	0	0	0	0	0	0.021215383	-0.031630547	0.079566154	0	0	0	0	0.551842288	0.200328375	0.223047506	0.210092188
1534	24/06/2012	0.205727598	0	0	0	0	0	0	0	0	0	0	0	0	0	0	0	0.021215383	-0.031630547	0.079566154	0	0	0	0	0	0	0	0	0	0.021215383	-0.031630547	0.079566154	0	0	0	0	0.544569613	0.200328375	0.223047506	0.210092188
1535	24/06/2012	0.205727598	0	0	0	0	0	0	0	0	0	0	0	0	0	0	0	0.021215383	-0.031630547	0.079566154	0	0	0	0	0	0	0	0	0	0.021215383	-0.031630547	0.079566154	0	0	0	0	0.559242809	0.200328375	0.223047506	0.210092188
1536	25/06/2012	0.205503872	0	0	0	0	0	0	0	0	0	0	0	0	0	0	0	0.019304198	-0.034465928	0.077796486	0	0	0	0	0	0	0	0	0	0.019304198	-0.034465928	0.077796486	0	0	0	0	0.551964212	0.200100491	0.222775461	0.209470959
1537	25/06/2012	0.205503872	0	0	0	0	0	0	0	0	0	0	0	0	0	0	0	0.019304198	-0.034465928	0.077796486	0	0	0	0	0	0	0	0	0	0.019304198	-0.034465928	0.077796486	0	0	0	0	0.548239941	0.200100491	0.222775461	0.209470959
1538	25/06/2012	0.205503872	0	0	0	0	0	0	0	0	0	0	0	0	0	0	0	0.019304198	-0.034465928	0.077796486	0	0	0	0	0	0	0	0	0	0.019304198	-0.034465928	0.077796486	0	0	0	0	0.542952648	0.200100491	0.222775461	0.209470959
1539	25/06/2012	0.205503872	0	0	0	0	0	0	0	0	0	0	0	0	0	0	0	0.019304198	-0.034465928	0.077796486	0	0	0	0	0	0	0	0	0	0.019304198	-0.034465928	0.077796486	0	0	0	0	0.540517197	0.200100491	0.222775461	0.209470959
1540	25/06/2012	0.205503872	0	0	0	0	0	0	0	0	0	0	0	0	0	0	0	0.019304198	-0.034465928	0.077796486	0	0	0	0	0	0	0	0	0	0.019304198	-0.034465928	0.077796486	0	0	0	0	0.549183233	0.200100491	0.222775461	0.209470959
1541	25/06/2012	0.205503872	0	0	0	0	0	0	0	0	0	0	0	0	0	0	0	0.019304198	-0.034465928	0.077796486	0	0	0	0	0	0	0	0	0	0.019304198	-0.034465928	0.077796486	0	0	0	0	0.556194871	0.200100491	0.222775461	0.209470959
1542	25/06/2012	0.205503872	0	0	0	0	0	0	0	0	0	0	0	0	0	0	0	0.019304198	-0.034465928	0.077796486	0	0	0	0	0	0	0	0	0	0.019304198	-0.034465928	0.077796486	0	0	0	0	0.561892513	0.200100491	0.222775461	0.209470959
1543	26/06/2012	0.205280344	0	0	0	0	0	0	0	0	0	0	0	0	0	0	0	0.017472501	-0.03664257	0.076221694	0	0	0	0	0	0	0	0	0	0.017472501	-0.03664257	0.076221694	0	0	0	0	0.551267229	0.199872528	0.22250368	0.208867105
1544	26/06/2012	0.205280344	0	0	0	0	0	0	0	0	0	0	0	0	0	0	0	0.017472501	-0.03664257	0.076221694	0	0	0	0	0	0	0	0	0	0.017472501	-0.03664257	0.076221694	0	0	0	0	0.572263532	0.199872528	0.22250368	0.208867105
1545	27/06/2012	0.205057013	0	0	0	0	0	0	0	0	0	0	0	0	0	0	0	0.015723735	-0.039560941	0.074144542	0	0	0	0	0	0	0	0	0	0.015723735	-0.039560941	0.074144542	0	0	0	0	0.548673722	0.199644778	0.222232161	0.208281275
1546	27/06/2012	0.205057013	0	0	0	0	0	0	0	0	0	0	0	0	0	0	0	0.015723735	-0.039560941	0.074144542	0	0	0	0	0	0	0	0	0	0.015723735	-0.039560941	0.074144542	0	0	0	0	0.526815187	0.199644778	0.222232161	0.208281275
1547	28/06/2012	0.20483388	0	0	0	0	0	0	0	0	0	0	0	0	0	0	0	0.014061214	-0.040474168	0.072345954	0	0	0	0	0	0	0	0	0	0.014061214	-0.040474168	0.072345954	0	0	0	0	0.541993664	0.19941724	0.221960906	0.207714093
1548	28/06/2012	0.20483388	0	0	0	0	0	0	0	0	0	0	0	0	0	0	0	0.014061214	-0.040474168	0.072345954	0	0	0	0	0	0	0	0	0	0.014061214	-0.040474168	0.072345954	0	0	0	0	0.572650425	0.19941724	0.221960906	0.207714093
1549	29/06/2012	0.204610944	0	0	0	0	0	0	0	0	0	0	0	0	0	0	0	0.01248812	-0.041245694	0.071078331	0	0	0	0	0	0	0	0	0	0.01248812	-0.041245694	0.071078331	0	0	0	0	0.518093683	0.199189914	0.221689914	0.20716615
1550	30/06/2012	0.204388206	0	0	0	0	0	0	0	0	0	0	0	0	0	0	0	0.011007496	-0.042609403	0.069643584	0	0	0	0	0	0	0	0	0	0.011007496	-0.042609403	0.069643584	0	0	0	0	0.556504938	0.198962801	0.221419184	0.206638008
1551	30/06/2012	0.204388206	0	0	0	0	0	0	0	0	0	0	0	0	0	0	0	0.011007496	-0.042609403	0.069643584	0	0	0	0	0	0	0	0	0	0.011007496	-0.042609403	0.069643584	0	0	0	0	0.54226352	0.198962801	0.221419184	0.206638008
1552	01/07/2012	0.204165664	0	0	0	0	0	0	0	0	0	0	0	0	0	0	0	0.009622245	-0.044503287	0.068190249	0	0	0	0	0	0	0	0	0	0.009622245	-0.044503287	0.068190249	0	0	0	0	0.541400725	0.1987359	0.221148717	0.206130196
1553	01/07/2012	0.204165664	0	0	0	0	0	0	0	0	0	0	0	0	0	0	0	0.009622245	-0.044503287	0.068190249	0	0	0	0	0	0	0	0	0	0.009622245	-0.044503287	0.068190249	0	0	0	0	0.554963736	0.1987359	0.221148717	0.206130196
1554	01/07/2012	0.204165664	0	0	0	0	0	0	0	0	0	0	0	0	0	0	0	0.009622245	-0.044503287	0.068190249	0	0	0	0	0	0	0	0	0	0.009622245	-0.044503287	0.068190249	0	0	0	0	0.550016477	0.1987359	0.221148717	0.206130196
1555	01/07/2012	0.204165664	0	0	0	0	0	0	0	0	0	0	0	0	0	0	0	0.009622245	-0.044503287	0.068190249	0	0	0	0	0	0	0	0	0	0.009622245	-0.044503287	0.068190249	0	0	0	0	0.529742184	0.1987359	0.221148717	0.206130196
1556	01/07/2012	0.204165664	0	0	0	0	0	0	0	0	0	0	0	0	0	0	0	0.009622245	-0.044503287	0.068190249	0	0	0	0	0	0	0	0	0	0.009622245	-0.044503287	0.068190249	0	0	0	0	0.543809504	0.1987359	0.221148717	0.206130196
1557	02/07/2012	0.20394332	0	0	0	0	0	0	0	0	0	0	0	0	0	0	0	0.008335125	-0.046374255	0.066882055	0	0	0	0	0	0	0	0	0	0.008335125	-0.046374255	0.066882055	0	0	0	0	0.556391989	0.198509212	0.220878514	0.205643213
1558	02/07/2012	0.20394332	0	0	0	0	0	0	0	0	0	0	0	0	0	0	0	0.008335125	-0.046374255	0.066882055	0	0	0	0	0	0	0	0	0	0.008335125	-0.046374255	0.066882055	0	0	0	0	0.530531579	0.198509212	0.220878514	0.205643213
1559	02/07/2012	0.20394332	0	0	0	0	0	0	0	0	0	0	0	0	0	0	0	0.008335125	-0.046374255	0.066882055	0	0	0	0	0	0	0	0	0	0.008335125	-0.046374255	0.066882055	0	0	0	0	0.548383622	0.198509212	0.220878514	0.205643213
1560	02/07/2012	0.20394332	0	0	0	0	0	0	0	0	0	0	0	0	0	0	0	0.008335125	-0.046374255	0.066882055	0	0	0	0	0	0	0	0	0	0.008335125	-0.046374255	0.066882055	0	0	0	0	0.545551744	0.198509212	0.220878514	0.205643213
1561	03/07/2012	0.203721174	0	0	0	0	0	0	0	0	0	0	0	0	0	0	0	0.007148745	-0.04812021	0.065859644	0	0	0	0	0	0	0	0	0	0.007148745	-0.04812021	0.065859644	0	0	0	0	0.525649037	0.198282735	0.220608572	0.205177524
1562	03/07/2012	0.203721174	0	0	0	0	0	0	0	0	0	0	0	0	0	0	0	0.007148745	-0.04812021	0.065859644	0	0	0	0	0	0	0	0	0	0.007148745	-0.04812021	0.065859644	0	0	0	0	0.546525513	0.198282735	0.220608572	0.205177524
1563	03/07/2012	0.203721174	0	0	0	0	0	0	0	0	0	0	0	0	0	0	0	0.007148745	-0.04812021	0.065859644	0	0	0	0	0	0	0	0	0	0.007148745	-0.04812021	0.065859644	0	0	0	0	0.525485577	0.198282735	0.220608572	0.205177524
1564	03/07/2012	0.203721174	0	0	0	0	0	0	0	0	0	0	0	0	0	0	0	0.007148745	-0.04812021	0.065859644	0	0	0	0	0	0	0	0	0	0.007148745	-0.04812021	0.065859644	0	0	0	0	0.537282056	0.198282735	0.220608572	0.205177524
1565	03/07/2012	0.203721174	0	0	0	0	0	0	0	0	0	0	0	0	0	0	0	0.007148745	-0.04812021	0.065859644	0	0	0	0	0	0	0	0	0	0.007148745	-0.04812021	0.065859644	0	0	0	0	0.538766247	0.198282735	0.220608572	0.205177524
1566	04/07/2012	0.203499224	0	0	0	0	0	0	0	0	0	0	0	0	0	0	0	0.006065563	-0.04973739	0.065112877	0	0	0	0	0	0	0	0	0	0.006065563	-0.04973739	0.065112877	0	0	0	0	0.555237295	0.19805647	0.220338893	0.204733561
1567	04/07/2012	0.203499224	0	0	0	0	0	0	0	0	0	0	0	0	0	0	0	0.006065563	-0.04973739	0.065112877	0	0	0	0	0	0	0	0	0	0.006065563	-0.04973739	0.065112877	0	0	0	0	0.54523164	0.19805647	0.220338893	0.204733561
1568	05/07/2012	0.203262813	0	0	0	0	0	0	0	0	0	0	0	0	0	0	0	0.00508788	-0.051222204	0.064035888	0	0	0	0	0	0	0	0	0	0.00508788	-0.051222204	0.064035888	0	0	0	0	0.524202784	0.197825013	0.220068078	0.20429699
1569	06/07/2012	0.203026627	0	0	0	0	0	0	0	0	0	0	0	0	0	0	0	0.004217841	-0.05256996	0.062356691	0	0	0	0	0	0	0	0	0	0.004217841	-0.05256996	0.062356691	0	0	0	0	0.527333842	0.197593967	0.219797527	0.203882961
1570	06/07/2012	0.203026627	0	0	0	0	0	0	0	0	0	0	0	0	0	0	0	0.004217841	-0.05256996	0.062356691	0	0	0	0	0	0	0	0	0	0.004217841	-0.05256996	0.062356691	0	0	0	0	0.544325869	0.197593967	0.219797527	0.203882961
1571	06/07/2012	0.203026627	0	0	0	0	0	0	0	0	0	0	0	0	0	0	0	0.004217841	-0.05256996	0.062356691	0	0	0	0	0	0	0	0	0	0.004217841	-0.05256996	0.062356691	0	0	0	0	0.515422629	0.197593967	0.219797527	0.203882961
1572	06/07/2012	0.203026627	0	0	0	0	0	0	0	0	0	0	0	0	0	0	0	0.004217841	-0.05256996	0.062356691	0	0	0	0	0	0	0	0	0	0.004217841	-0.05256996	0.062356691	0	0	0	0	0.538640189	0.197593967	0.219797527	0.203882961
1573	06/07/2012	0.203026627	0	0	0	0	0	0	0	0	0	0	0	0	0	0	0	0.004217841	-0.05256996	0.062356691	0	0	0	0	0	0	0	0	0	0.004217841	-0.05256996	0.062356691	0	0	0	0	0.519412595	0.197593967	0.219797527	0.203882961
1574	07/07/2012	0.202790664	0	0	0	0	0	0	0	0	0	0	0	0	0	0	0	0.003457428	-0.053731849	0.061081142	0	0	0	0	0	0	0	0	0	0.003457428	-0.053731849	0.061081142	0	0	0	0	0.558840446	0.197363723	0.219527241	0.203491798
1575	09/07/2012	0.202319409	0	0	0	0	0	0	0	0	0	0	0	0	0	0	0	0.002272592	-0.055377353	0.059960925	0	0	0	0	0	0	0	0	0	0.002272592	-0.055377353	0.059960925	0	0	0	0	0.550060786	0.196903895	0.218987465	0.202779198
1576	09/07/2012	0.202319409	0	0	0	0	0	0	0	0	0	0	0	0	0	0	0	0.002272592	-0.055377353	0.059960925	0	0	0	0	0	0	0	0	0	0.002272592	-0.055377353	0.059960925	0	0	0	0	0.554658831	0.196903895	0.218987465	0.202779198
1577	09/07/2012	0.202319409	0	0	0	0	0	0	0	0	0	0	0	0	0	0	0	0.002272592	-0.055377353	0.059960925	0	0	0	0	0	0	0	0	0	0.002272592	-0.055377353	0.059960925	0	0	0	0	0.5305329	0.196903895	0.218987465	0.202779198
1578	10/07/2012	0.202084117	0	0	0	0	0	0	0	0	0	0	0	0	0	0	0	0.001851307	-0.055391593	0.060884562	0	0	0	0	0	0	0	0	0	0.001851307	-0.055391593	0.060884562	0	0	0	0	0.527574896	0.196675945	0.218717974	0.202458236
1579	10/07/2012	0.202084117	0	0	0	0	0	0	0	0	0	0	0	0	0	0	0	0.001851307	-0.055391593	0.060884562	0	0	0	0	0	0	0	0	0	0.001851307	-0.055391593	0.060884562	0	0	0	0	0.537301867	0.196675945	0.218717974	0.202458236
1580	13/07/2012	0.201379579	0	0	0	0	0	0	0	0	0	0	0	0	0	0	0	0.001287234	-0.057406086	0.060757954	0	0	0	0	0	0	0	0	0	0.001287234	-0.057406086	0.060757954	0	0	0	0	0.528629262	0.196066965	0.217911088	0.201638802
1581	13/07/2012	0.201379579	0	0	0	0	0	0	0	0	0	0	0	0	0	0	0	0.001287234	-0.057406086	0.060757954	0	0	0	0	0	0	0	0	0	0.001287234	-0.057406086	0.060757954	0	0	0	0	0.528801778	0.196066965	0.217911088	0.201638802
1582	13/07/2012	0.201379579	0	0	0	0	0	0	0	0	0	0	0	0	0	0	0	0.001287234	-0.057406086	0.060757954	0	0	0	0	0	0	0	0	0	0.001287234	-0.057406086	0.060757954	0	0	0	0	0.523347289	0.196066965	0.217911088	0.201638802
1583	14/07/2012	0.201145179	0	0	0	0	0	0	0	0	0	0	0	0	0	0	0	0.001335698	-0.057990111	0.060515308	0	0	0	0	0	0	0	0	0	0.001335698	-0.057990111	0.060515308	0	0	0	0	0.534477653	0.195856865	0.217642654	0.201413849
1584	15/07/2012	0.200911003	0	0	0	0	0	0	0	0	0	0	0	0	0	0	0	0.001503582	-0.058272436	0.060332542	0	0	0	0	0	0	0	0	0	0.001503582	-0.058272436	0.060332542	0	0	0	0	0.553721409	0.195625508	0.217374485	0.201213089
1585	15/07/2012	0.200911003	0	0	0	0	0	0	0	0	0	0	0	0	0	0	0	0.001503582	-0.058272436	0.060332542	0	0	0	0	0	0	0	0	0	0.001503582	-0.058272436	0.060332542	0	0	0	0	0.541879634	0.195625508	0.217374485	0.201213089
1586	15/07/2012	0.200911003	0	0	0	0	0	0	0	0	0	0	0	0	0	0	0	0.001503582	-0.058272436	0.060332542	0	0	0	0	0	0	0	0	0	0.001503582	-0.058272436	0.060332542	0	0	0	0	0.569052768	0.195625508	0.217374485	0.201213089
1587	15/07/2012	0.200911003	0	0	0	0	0	0	0	0	0	0	0	0	0	0	0	0.001503582	-0.058272436	0.060332542	0	0	0	0	0	0	0	0	0	0.001503582	-0.058272436	0.060332542	0	0	0	0	0.540779892	0.195625508	0.217374485	0.201213089
1588	16/07/2012	0.200677049	0	0	0	0	0	0	0	0	0	0	0	0	0	0	0	0.001791326	-0.058714796	0.06022886	0	0	0	0	0	0	0	0	0	0.001791326	-0.058714796	0.06022886	0	0	0	0	0.539469315	0.195394377	0.217106581	0.201036527
1589	16/07/2012	0.200677049	0	0	0	0	0	0	0	0	0	0	0	0	0	0	0	0.001791326	-0.058714796	0.06022886	0	0	0	0	0	0	0	0	0	0.001791326	-0.058714796	0.06022886	0	0	0	0	0.558392226	0.195394377	0.217106581	0.201036527
1590	16/07/2012	0.200677049	0	0	0	0	0	0	0	0	0	0	0	0	0	0	0	0.001791326	-0.058714796	0.06022886	0	0	0	0	0	0	0	0	0	0.001791326	-0.058714796	0.06022886	0	0	0	0	0.540277734	0.195394377	0.217106581	0.201036527
1591	16/07/2012	0.200677049	0	0	0	0	0	0	0	0	0	0	0	0	0	0	0	0.001791326	-0.058714796	0.06022886	0	0	0	0	0	0	0	0	0	0.001791326	-0.058714796	0.06022886	0	0	0	0	0.528201606	0.195394377	0.217106581	0.201036527
1592	16/07/2012	0.200677049	0	0	0	0	0	0	0	0	0	0	0	0	0	0	0	0.001791326	-0.058714796	0.06022886	0	0	0	0	0	0	0	0	0	0.001791326	-0.058714796	0.06022886	0	0	0	0	0.539782739	0.195394377	0.217106581	0.201036527
1593	16/07/2012	0.200677049	0	0	0	0	0	0	0	0	0	0	0	0	0	0	0	0.001791326	-0.058714796	0.06022886	0	0	0	0	0	0	0	0	0	0.001791326	-0.058714796	0.06022886	0	0	0	0	0.524306754	0.195394377	0.217106581	0.201036527
1594	17/07/2012	0.200443318	0	0	0	0	0	0	0	0	0	0	0	0	0	0	0	0.002199192	-0.058682259	0.060308487	0	0	0	0	0	0	0	0	0	0.002199192	-0.058682259	0.060308487	0	0	0	0	0.536311535	0.19516347	0.21683894	0.200884131
1595	18/07/2012	0.200209809	0	0	0	0	0	0	0	0	0	0	0	0	0	0	0	0.002727264	-0.05902752	0.061509929	0	0	0	0	0	0	0	0	0	0.002727264	-0.05902752	0.061509929	0	0	0	0	0.544396891	0.194932788	0.216571563	0.200755834
1596	18/07/2012	0.200209809	0	0	0	0	0	0	0	0	0	0	0	0	0	0	0	0.002727264	-0.05902752	0.061509929	0	0	0	0	0	0	0	0	0	0.002727264	-0.05902752	0.061509929	0	0	0	0	0.548581188	0.194932788	0.216571563	0.200755834
1597	19/07/2012	0.199976523	0	0	0	0	0	0	0	0	0	0	0	0	0	0	0	0.003375448	-0.059271539	0.061613205	0	0	0	0	0	0	0	0	0	0.003375448	-0.059271539	0.061613205	0	0	0	0	0.513132574	0.194702331	0.216328411	0.200651534
1598	19/07/2012	0.199976523	0	0	0	0	0	0	0	0	0	0	0	0	0	0	0	0.003375448	-0.059271539	0.061613205	0	0	0	0	0	0	0	0	0	0.003375448	-0.059271539	0.061613205	0	0	0	0	0.539329364	0.194702331	0.216328411	0.200651534
1599	20/07/2012	0.19974346	0	0	0	0	0	0	0	0	0	0	0	0	0	0	0	0.004143471	-0.058673024	0.06232492	0	0	0	0	0	0	0	0	0	0.004143471	-0.058673024	0.06232492	0	0	0	0	0.511912637	0.194472098	0.216104334	0.200571091
1600	20/07/2012	0.19974346	0	0	0	0	0	0	0	0	0	0	0	0	0	0	0	0.004143471	-0.058673024	0.06232492	0	0	0	0	0	0	0	0	0	0.004143471	-0.058673024	0.06232492	0	0	0	0	0.528442767	0.194472098	0.216104334	0.200571091
1601	20/07/2012	0.19974346	0	0	0	0	0	0	0	0	0	0	0	0	0	0	0	0.004143471	-0.058673024	0.06232492	0	0	0	0	0	0	0	0	0	0.004143471	-0.058673024	0.06232492	0	0	0	0	0.542564552	0.194472098	0.216104334	0.200571091
1602	20/07/2012	0.19974346	0	0	0	0	0	0	0	0	0	0	0	0	0	0	0	0.004143471	-0.058673024	0.06232492	0	0	0	0	0	0	0	0	0	0.004143471	-0.058673024	0.06232492	0	0	0	0	0.533956903	0.194472098	0.216104334	0.200571091
1603	21/07/2012	0.199510619	0	0	0	0	0	0	0	0	0	0	0	0	0	0	0	0.00503088	-0.058243676	0.063414079	0	0	0	0	0	0	0	0	0	0.00503088	-0.058243676	0.063414079	0	0	0	0	0.537478139	0.19424209	0.215862195	0.200514333
1604	22/07/2012	0.199278	0	0	0	0	0	0	0	0	0	0	0	0	0	0	0	0.006037046	-0.057454681	0.064694321	0	0	0	0	0	0	0	0	0	0.006037046	-0.057454681	0.064694321	0	0	0	0	0.530755869	0.194012306	0.215586899	0.20048105
1605	23/07/2012	0.199045603	0	0	0	0	0	0	0	0	0	0	0	0	0	0	0	0.007161161	-0.056585993	0.066105164	0	0	0	0	0	0	0	0	0	0.007161161	-0.056585993	0.066105164	0	0	0	0	0.548663548	0.193782746	0.215311884	0.200471001
1606	23/07/2012	0.199045603	0	0	0	0	0	0	0	0	0	0	0	0	0	0	0	0.007161161	-0.056585993	0.066105164	0	0	0	0	0	0	0	0	0	0.007161161	-0.056585993	0.066105164	0	0	0	0	0.525508526	0.193782746	0.215311884	0.200471001
1607	23/07/2012	0.199045603	0	0	0	0	0	0	0	0	0	0	0	0	0	0	0	0.007161161	-0.056585993	0.066105164	0	0	0	0	0	0	0	0	0	0.007161161	-0.056585993	0.066105164	0	0	0	0	0.53619176	0.193782746	0.215311884	0.200471001
1608	23/07/2012	0.199045603	0	0	0	0	0	0	0	0	0	0	0	0	0	0	0	0.007161161	-0.056585993	0.066105164	0	0	0	0	0	0	0	0	0	0.007161161	-0.056585993	0.066105164	0	0	0	0	0.557769386	0.193782746	0.215311884	0.200471001
1609	24/07/2012	0.198813429	0	0	0	0	0	0	0	0	0	0	0	0	0	0	0	0.008402243	-0.05567345	0.067792789	0	0	0	0	0	0	0	0	0	0.008402243	-0.05567345	0.067792789	0	0	0	0	0.529438721	0.19355341	0.215037151	0.200483907
1610	25/07/2012	0.198581476	0	0	0	0	0	0	0	0	0	0	0	0	0	0	0	0.00975913	-0.054317029	0.06923547	0	0	0	0	0	0	0	0	0	0.00975913	-0.054317029	0.06923547	0	0	0	0	0.517826742	0.193324298	0.214762699	0.200519458
1611	25/07/2012	0.198581476	0	0	0	0	0	0	0	0	0	0	0	0	0	0	0	0.00975913	-0.054317029	0.06923547	0	0	0	0	0	0	0	0	0	0.00975913	-0.054317029	0.06923547	0	0	0	0	0.531283314	0.193324298	0.214762699	0.200519458
1612	25/07/2012	0.198581476	0	0	0	0	0	0	0	0	0	0	0	0	0	0	0	0.00975913	-0.054317029	0.06923547	0	0	0	0	0	0	0	0	0	0.00975913	-0.054317029	0.06923547	0	0	0	0	0.531688493	0.193324298	0.214762699	0.200519458
1613	25/07/2012	0.198581476	0	0	0	0	0	0	0	0	0	0	0	0	0	0	0	0.00975913	-0.054317029	0.06923547	0	0	0	0	0	0	0	0	0	0.00975913	-0.054317029	0.06923547	0	0	0	0	0.541076517	0.193324298	0.214762699	0.200519458
1614	25/07/2012	0.198581476	0	0	0	0	0	0	0	0	0	0	0	0	0	0	0	0.00975913	-0.054317029	0.06923547	0	0	0	0	0	0	0	0	0	0.00975913	-0.054317029	0.06923547	0	0	0	0	0.527372738	0.193324298	0.214762699	0.200519458
1615	26/07/2012	0.198349745	0	0	0	0	0	0	0	0	0	0	0	0	0	0	0	0.011230489	-0.052921655	0.070857263	0	0	0	0	0	0	0	0	0	0.011230489	-0.052921655	0.070857263	0	0	0	0	0.538884988	0.193095411	0.214487191	0.20057731
1616	29/07/2012	0.197655883	0	0	0	0	0	0	0	0	0	0	0	0	0	0	0	0.016315483	-0.047001924	0.077093968	0	0	0	0	0	0	0	0	0	0.016315483	-0.047001924	0.077093968	0	0	0	0	0.527372699	0.192410089	0.21370445	0.200880734
1617	30/07/2012	0.197425039	0	0	0	0	0	0	0	0	0	0	0	0	0	0	0	0.018227966	-0.045444915	0.079337383	0	0	0	0	0	0	0	0	0	0.018227966	-0.045444915	0.079337383	0	0	0	0	0.520687639	0.192182095	0.213485856	0.201023696
1618	01/08/2012	0.196964014	0	0	0	0	0	0	0	0	0	0	0	0	0	0	0	0.022366339	-0.041040691	0.08412299	0	0	0	0	0	0	0	0	0	0.022366339	-0.041040691	0.08412299	0	0	0	0	0.51898	0.191672483	0.21304449	0.201369378
1619	01/08/2012	0.196964014	0	0	0	0	0	0	0	0	0	0	0	0	0	0	0	0.022366339	-0.041040691	0.08412299	0	0	0	0	0	0	0	0	0	0.022366339	-0.041040691	0.08412299	0	0	0	0	0.537811465	0.191672483	0.21304449	0.201369378
1620	01/08/2012	0.196964014	0	0	0	0	0	0	0	0	0	0	0	0	0	0	0	0.022366339	-0.041040691	0.08412299	0	0	0	0	0	0	0	0	0	0.022366339	-0.041040691	0.08412299	0	0	0	0	0.549027574	0.191672483	0.21304449	0.201369378
1621	02/08/2012	0.196733834	0	0	0	0	0	0	0	0	0	0	0	0	0	0	0	0.024587389	-0.038457444	0.086545967	0	0	0	0	0	0	0	0	0	0.024587389	-0.038457444	0.086545967	0	0	0	0	0.54085308	0.191438277	0.212768186	0.201571005
1622	02/08/2012	0.196733834	0	0	0	0	0	0	0	0	0	0	0	0	0	0	0	0.024587389	-0.038457444	0.086545967	0	0	0	0	0	0	0	0	0	0.024587389	-0.038457444	0.086545967	0	0	0	0	0.520202201	0.191438277	0.212768186	0.201571005
1623	03/08/2012	0.196503875	0	0	0	0	0	0	0	0	0	0	0	0	0	0	0	0.026906191	-0.035745997	0.089429491	0	0	0	0	0	0	0	0	0	0.026906191	-0.035745997	0.089429491	0	0	0	0	0.543669345	0.191212502	0.212492171	0.201791045
1624	05/08/2012	0.196044619	0	0	0	0	0	0	0	0	0	0	0	0	0	0	0	0.031825667	-0.030632246	0.094266652	0	0	0	0	0	0	0	0	0	0.031825667	-0.030632246	0.094266652	0	0	0	0	0.521145864	0.190761614	0.211941006	0.202283869
1625	05/08/2012	0.196044619	0	0	0	0	0	0	0	0	0	0	0	0	0	0	0	0.031825667	-0.030632246	0.094266652	0	0	0	0	0	0	0	0	0	0.031825667	-0.030632246	0.094266652	0	0	0	0	0.526322052	0.190761614	0.211941006	0.202283869
1626	05/08/2012	0.196044619	0	0	0	0	0	0	0	0	0	0	0	0	0	0	0	0.031825667	-0.030632246	0.094266652	0	0	0	0	0	0	0	0	0	0.031825667	-0.030632246	0.094266652	0	0	0	0	0.546047773	0.190761614	0.211941006	0.202283869
1627	05/08/2012	0.196044619	0	0	0	0	0	0	0	0	0	0	0	0	0	0	0	0.031825667	-0.030632246	0.094266652	0	0	0	0	0	0	0	0	0	0.031825667	-0.030632246	0.094266652	0	0	0	0	0.543920918	0.190761614	0.211941006	0.202283869
1628	07/08/2012	0.195586246	0	0	0	0	0	0	0	0	0	0	0	0	0	0	0	0.037100513	-0.024811632	0.100139873	0	0	0	0	0	0	0	0	0	0.037100513	-0.024811632	0.100139873	0	0	0	0	0.539471116	0.190311607	0.211428825	0.202842596
1629	07/08/2012	0.195586246	0	0	0	0	0	0	0	0	0	0	0	0	0	0	0	0.037100513	-0.024811632	0.100139873	0	0	0	0	0	0	0	0	0	0.037100513	-0.024811632	0.100139873	0	0	0	0	0.532285094	0.190311607	0.211428825	0.202842596
1630	08/08/2012	0.19535739	0	0	0	0	0	0	0	0	0	0	0	0	0	0	0	0.039862994	-0.021666125	0.103521893	0	0	0	0	0	0	0	0	0	0.039862994	-0.021666125	0.103521893	0	0	0	0	0.544669014	0.190086933	0.211198812	0.203144921
1631	08/08/2012	0.19535739	0	0	0	0	0	0	0	0	0	0	0	0	0	0	0	0.039862994	-0.021666125	0.103521893	0	0	0	0	0	0	0	0	0	0.039862994	-0.021666125	0.103521893	0	0	0	0	0.535547954	0.190086933	0.211198812	0.203144921
1632	08/08/2012	0.19535739	0	0	0	0	0	0	0	0	0	0	0	0	0	0	0	0.039862994	-0.021666125	0.103521893	0	0	0	0	0	0	0	0	0	0.039862994	-0.021666125	0.103521893	0	0	0	0	0.538427057	0.190086933	0.211198812	0.203144921
1633	08/08/2012	0.19535739	0	0	0	0	0	0	0	0	0	0	0	0	0	0	0	0.039862994	-0.021666125	0.103521893	0	0	0	0	0	0	0	0	0	0.039862994	-0.021666125	0.103521893	0	0	0	0	0.533725557	0.190086933	0.211198812	0.203144921
1634	09/08/2012	0.195128755	0	0	0	0	0	0	0	0	0	0	0	0	0	0	0	0.042704196	-0.017913561	0.106719954	0	0	0	0	0	0	0	0	0	0.042704196	-0.017913561	0.106719954	0	0	0	0	0.540583815	0.189863146	0.210969002	0.203461572
1635	09/08/2012	0.195128755	0	0	0	0	0	0	0	0	0	0	0	0	0	0	0	0.042704196	-0.017913561	0.106719954	0	0	0	0	0	0	0	0	0	0.042704196	-0.017913561	0.106719954	0	0	0	0	0.544314785	0.189863146	0.210969002	0.203461572
1636	09/08/2012	0.195128755	0	0	0	0	0	0	0	0	0	0	0	0	0	0	0	0.042704196	-0.017913561	0.106719954	0	0	0	0	0	0	0	0	0	0.042704196	-0.017913561	0.106719954	0	0	0	0	0.539313027	0.189863146	0.210969002	0.203461572
1637	11/08/2012	0.194672146	0	0	0	0	0	0	0	0	0	0	0	0	0	0	0	0.048608028	-0.01055159	0.113376032	0	0	0	0	0	0	0	0	0	0.048608028	-0.01055159	0.113376032	0	0	0	0	0.51531142	0.189416305	0.210509986	0.204134776
1638	13/08/2012	0.194216418	0	0	0	0	0	0	0	0	0	0	0	0	0	0	0	0.054781307	-0.004644455	0.11922087	0	0	0	0	0	0	0	0	0	0.054781307	-0.004644455	0.11922087	0	0	0	0	0.53069741	0.188970336	0.210051775	0.204855847
1639	14/08/2012	0.193988884	0	0	0	0	0	0	0	0	0	0	0	0	0	0	0	0.05795888	-0.002070735	0.122231371	0	0	0	0	0	0	0	0	0	0.05795888	-0.002070735	0.122231371	0	0	0	0	0.532253019	0.188747679	0.209822973	0.205232262
1640	14/08/2012	0.193988884	0	0	0	0	0	0	0	0	0	0	0	0	0	0	0	0.05795888	-0.002070735	0.122231371	0	0	0	0	0	0	0	0	0	0.05795888	-0.002070735	0.122231371	0	0	0	0	0.550337977	0.188747679	0.209822973	0.205232262
1641	14/08/2012	0.193988884	0	0	0	0	0	0	0	0	0	0	0	0	0	0	0	0.05795888	-0.002070735	0.122231371	0	0	0	0	0	0	0	0	0	0.05795888	-0.002070735	0.122231371	0	0	0	0	0.542197471	0.188747679	0.209822973	0.205232262
1642	15/08/2012	0.19376157	0	0	0	0	0	0	0	0	0	0	0	0	0	0	0	0.061191465	0.000844524	0.125397961	0	0	0	0	0	0	0	0	0	0.061191465	0.000844524	0.125397961	0	0	0	0	0.547640257	0.188525239	0.209594371	0.205618124
1643	15/08/2012	0.19376157	0	0	0	0	0	0	0	0	0	0	0	0	0	0	0	0.061191465	0.000844524	0.125397961	0	0	0	0	0	0	0	0	0	0.061191465	0.000844524	0.125397961	0	0	0	0	0.538911641	0.188525239	0.209594371	0.205618124
1644	17/08/2012	0.1933076	0	0	0	0	0	0	0	0	0	0	0	0	0	0	0	0.067804223	0.008047069	0.132091695	0	0	0	0	0	0	0	0	0	0.067804223	0.008047069	0.132091695	0	0	0	0	0.542885784	0.188081013	0.209137771	0.206414672
1645	18/08/2012	0.193080945	0	0	0	0	0	0	0	0	0	0	0	0	0	0	0	0.07117544	0.011787898	0.134816529	0	0	0	0	0	0	0	0	0	0.07117544	0.011787898	0.134816529	0	0	0	0	0.560995737	0.187859226	0.208909773	0.206823566
1646	18/08/2012	0.193080945	0	0	0	0	0	0	0	0	0	0	0	0	0	0	0	0.07117544	0.011787898	0.134816529	0	0	0	0	0	0	0	0	0	0.07117544	0.011787898	0.134816529	0	0	0	0	0.539365843	0.187859226	0.208909773	0.206823566
1647	19/08/2012	0.192854509	0	0	0	0	0	0	0	0	0	0	0	0	0	0	0	0.074583765	0.014732459	0.137749941	0	0	0	0	0	0	0	0	0	0.074583765	0.014732459	0.137749941	0	0	0	0	0.53294449	0.187637657	0.208681976	0.207238324
1648	19/08/2012	0.192854509	0	0	0	0	0	0	0	0	0	0	0	0	0	0	0	0.074583765	0.014732459	0.137749941	0	0	0	0	0	0	0	0	0	0.074583765	0.014732459	0.137749941	0	0	0	0	0.520180279	0.187637657	0.208681976	0.207238324
1649	21/08/2012	0.192402295	0	0	0	0	0	0	0	0	0	0	0	0	0	0	0	0.081492903	0.020637203	0.145388494	0	0	0	0	0	0	0	0	0	0.081492903	0.020637203	0.145388494	0	0	0	0	0.533041173	0.18719517	0.208226985	0.208081716
1650	21/08/2012	0.192402295	0	0	0	0	0	0	0	0	0	0	0	0	0	0	0	0.081492903	0.020637203	0.145388494	0	0	0	0	0	0	0	0	0	0.081492903	0.020637203	0.145388494	0	0	0	0	0.556977233	0.18719517	0.208226985	0.208081716
1651	22/08/2012	0.192176517	0	0	0	0	0	0	0	0	0	0	0	0	0	0	0	0.084984122	0.023872354	0.148887452	0	0	0	0	0	0	0	0	0	0.084984122	0.023872354	0.148887452	0	0	0	0	0.52626497	0.186974253	0.207999791	0.208508469
1652	22/08/2012	0.192176517	0	0	0	0	0	0	0	0	0	0	0	0	0	0	0	0.084984122	0.023872354	0.148887452	0	0	0	0	0	0	0	0	0	0.084984122	0.023872354	0.148887452	0	0	0	0	0.55166043	0.186974253	0.207999791	0.208508469
1653	22/08/2012	0.192176517	0	0	0	0	0	0	0	0	0	0	0	0	0	0	0	0.084984122	0.023872354	0.148887452	0	0	0	0	0	0	0	0	0	0.084984122	0.023872354	0.148887452	0	0	0	0	0.532207018	0.186974253	0.207999791	0.208508469
1654	22/08/2012	0.192176517	0	0	0	0	0	0	0	0	0	0	0	0	0	0	0	0.084984122	0.023872354	0.148887452	0	0	0	0	0	0	0	0	0	0.084984122	0.023872354	0.148887452	0	0	0	0	0.525454782	0.186974253	0.207999791	0.208508469
1655	23/08/2012	0.191950957	0	0	0	0	0	0	0	0	0	0	0	0	0	0	0	0.08849327	0.027047091	0.152340572	0	0	0	0	0	0	0	0	0	0.08849327	0.027047091	0.152340572	0	0	0	0	0.534967541	0.18675135	0.20777348	0.208937325
1656	24/08/2012	0.191725617	0	0	0	0	0	0	0	0	0	0	0	0	0	0	0	0.092015395	0.030523732	0.156066705	0	0	0	0	0	0	0	0	0	0.092015395	0.030523732	0.156066705	0	0	0	0	0.558974099	0.186519112	0.207566698	0.209367326
1657	25/08/2012	0.191500496	0	0	0	0	0	0	0	0	0	0	0	0	0	0	0	0.095545498	0.033665	0.160488833	0	0	0	0	0	0	0	0	0	0.095545498	0.033665	0.160488833	0	0	0	0	0.53223301	0.186287115	0.207360082	0.209797506
1658	26/08/2012	0.191275593	0	0	0	0	0	0	0	0	0	0	0	0	0	0	0	0.099078534	0.036796045	0.164318447	0	0	0	0	0	0	0	0	0	0.099078534	0.036796045	0.164318447	0	0	0	0	0.551853643	0.186055358	0.207153633	0.210226898
1659	27/08/2012	0.191050909	0	0	0	0	0	0	0	0	0	0	0	0	0	0	0	0.10260942	0.03810474	0.167162894	0	0	0	0	0	0	0	0	0	0.10260942	0.03810474	0.167162894	0	0	0	0	0.574430066	0.185823841	0.206947175	0.210654532
1660	27/08/2012	0.191050909	0	0	0	0	0	0	0	0	0	0	0	0	0	0	0	0.10260942	0.03810474	0.167162894	0	0	0	0	0	0	0	0	0	0.10260942	0.03810474	0.167162894	0	0	0	0	0.553212458	0.185823841	0.206947175	0.210654532
1661	27/08/2012	0.191050909	0	0	0	0	0	0	0	0	0	0	0	0	0	0	0	0.10260942	0.03810474	0.167162894	0	0	0	0	0	0	0	0	0	0.10260942	0.03810474	0.167162894	0	0	0	0	0.546755643	0.185823841	0.206947175	0.210654532
1662	28/08/2012	0.190826443	0	0	0	0	0	0	0	0	0	0	0	0	0	0	0	0.106133042	0.041149179	0.171133319	0	0	0	0	0	0	0	0	0	0.106133042	0.041149179	0.171133319	0	0	0	0	0.566434639	0.185592564	0.206740294	0.211079434
1663	29/08/2012	0.190602196	0	0	0	0	0	0	0	0	0	0	0	0	0	0	0	0.109644262	0.044493853	0.174886094	0	0	0	0	0	0	0	0	0	0.109644262	0.044493853	0.174886094	0	0	0	0	0.524346548	0.185361527	0.206533582	0.211500633
1664	30/08/2012	0.190378167	0	0	0	0	0	0	0	0	0	0	0	0	0	0	0	0.113137921	0.049045327	0.179800886	0	0	0	0	0	0	0	0	0	0.113137921	0.049045327	0.179800886	0	0	0	0	0.546624303	0.18513073	0.206327039	0.211917157
1665	31/08/2012	0.190154356	0	0	0	0	0	0	0	0	0	0	0	0	0	0	0	0.116608849	0.053083077	0.183769189	0	0	0	0	0	0	0	0	0	0.116608849	0.053083077	0.183769189	0	0	0	0	0.558067826	0.184900173	0.206104275	0.212328037
1666	03/09/2012	0.189484232	0	0	0	0	0	0	0	0	0	0	0	0	0	0	0	0.126833491	0.064192987	0.194446174	0	0	0	0	0	0	0	0	0	0.126833491	0.064192987	0.194446174	0	0	0	0	0.527766461	0.184209938	0.205275702	0.213517179
1667	04/09/2012	0.189261293	0	0	0	0	0	0	0	0	0	0	0	0	0	0	0	0.130161767	0.066287008	0.198576993	0	0	0	0	0	0	0	0	0	0.130161767	0.066287008	0.198576993	0	0	0	0	0.556232747	0.183980339	0.205049964	0.213895877
1668	04/09/2012	0.189261293	0	0	0	0	0	0	0	0	0	0	0	0	0	0	0	0.130161767	0.066287008	0.198576993	0	0	0	0	0	0	0	0	0	0.130161767	0.066287008	0.198576993	0	0	0	0	0.54071002	0.183980339	0.205049964	0.213895877
1669	07/09/2012	0.188593781	0	0	0	0	0	0	0	0	0	0	0	0	0	0	0	0.139834927	0.076957592	0.209287092	0	0	0	0	0	0	0	0	0	0.139834927	0.076957592	0.209287092	0	0	0	0	0.530109153	0.183292973	0.204373963	0.214965779
1670	08/09/2012	0.188371712	0	0	0	0	0	0	0	0	0	0	0	0	0	0	0	0.142938506	0.079761637	0.213236885	0	0	0	0	0	0	0	0	0	0.142938506	0.079761637	0.213236885	0	0	0	0	0.55938937	0.183064329	0.204149032	0.215297283
1671	08/09/2012	0.188371712	0	0	0	0	0	0	0	0	0	0	0	0	0	0	0	0.142938506	0.079761637	0.213236885	0	0	0	0	0	0	0	0	0	0.142938506	0.079761637	0.213236885	0	0	0	0	0.557547632	0.183064329	0.204149032	0.215297283
1672	11/09/2012	0.187706808	0	0	0	0	0	0	0	0	0	0	0	0	0	0	0	0.151816971	0.087661714	0.222303711	0	0	0	0	0	0	0	0	0	0.151816971	0.087661714	0.222303711	0	0	0	0	0.560295042	0.182379827	0.203417669	0.216203887
1673	12/09/2012	0.187485607	0	0	0	0	0	0	0	0	0	0	0	0	0	0	0	0.154616098	0.090000124	0.224971002	0	0	0	0	0	0	0	0	0	0.154616098	0.090000124	0.224971002	0	0	0	0	0.552394144	0.182152136	0.20316394	0.2164739
1674	13/09/2012	0.187264623	0	0	0	0	0	0	0	0	0	0	0	0	0	0	0	0.157327071	0.092352509	0.22804884	0	0	0	0	0	0	0	0	0	0.157327071	0.092352509	0.22804884	0	0	0	0	0.554452469	0.181924683	0.202910336	0.216726417
1675	13/09/2012	0.187264623	0	0	0	0	0	0	0	0	0	0	0	0	0	0	0	0.157327071	0.092352509	0.22804884	0	0	0	0	0	0	0	0	0	0.157327071	0.092352509	0.22804884	0	0	0	0	0.554874385	0.181924683	0.202910336	0.216726417
1676	13/09/2012	0.187264623	0	0	0	0	0	0	0	0	0	0	0	0	0	0	0	0.157327071	0.092352509	0.22804884	0	0	0	0	0	0	0	0	0	0.157327071	0.092352509	0.22804884	0	0	0	0	0.554473155	0.181924683	0.202910336	0.216726417
1677	13/09/2012	0.187264623	0	0	0	0	0	0	0	0	0	0	0	0	0	0	0	0.157327071	0.092352509	0.22804884	0	0	0	0	0	0	0	0	0	0.157327071	0.092352509	0.22804884	0	0	0	0	0.556392053	0.181924683	0.202910336	0.216726417
1678	14/09/2012	0.187043855	0	0	0	0	0	0	0	0	0	0	0	0	0	0	0	0.15994522	0.094881487	0.230997825	0	0	0	0	0	0	0	0	0	0.15994522	0.094881487	0.230997825	0	0	0	0	0.525889921	0.181697468	0.202656275	0.216960626
1679	15/09/2012	0.186814533	0	0	0	0	0	0	0	0	0	0	0	0	0	0	0	0.162465953	0.097252428	0.233807949	0	0	0	0	0	0	0	0	0	0.162465953	0.097252428	0.233807949	0	0	0	0	0.558223958	0.181464059	0.202385166	0.217165535
1680	15/09/2012	0.186814533	0	0	0	0	0	0	0	0	0	0	0	0	0	0	0	0.162465953	0.097252428	0.233807949	0	0	0	0	0	0	0	0	0	0.162465953	0.097252428	0.233807949	0	0	0	0	0.527618209	0.181464059	0.202385166	0.217165535
1681	15/09/2012	0.186814533	0	0	0	0	0	0	0	0	0	0	0	0	0	0	0	0.162465953	0.097252428	0.233807949	0	0	0	0	0	0	0	0	0	0.162465953	0.097252428	0.233807949	0	0	0	0	0.553316942	0.181464059	0.202385166	0.217165535
1682	22/09/2012	0.185215826	0	0	0	0	0	0	0	0	0	0	0	0	0	0	0	0.177017811	0.112203471	0.249029563	0	0	0	0	0	0	0	0	0	0.177017811	0.112203471	0.249029563	0	0	0	0	0.545152438	0.17986469	0.200494405	0.218002326
1683	24/09/2012	0.184761153	0	0	0	0	0	0	0	0	0	0	0	0	0	0	0	0.180059561	0.114120895	0.252348806	0	0	0	0	0	0	0	0	0	0.180059561	0.114120895	0.252348806	0	0	0	0	0.553545752	0.179420442	0.199956092	0.218029165
1684	25/09/2012	0.184534166	0	0	0	0	0	0	0	0	0	0	0	0	0	0	0	0.181375834	0.114002719	0.253598041	0	0	0	0	0	0	0	0	0	0.181375834	0.114002719	0.253598041	0	0	0	0	0.552427295	0.179198665	0.19968738	0.218004204
1685	26/09/2012	0.184307411	0	0	0	0	0	0	0	0	0	0	0	0	0	0	0	0.18255123	0.115066881	0.254626016	0	0	0	0	0	0	0	0	0	0.18255123	0.115066881	0.254626016	0	0	0	0	0.533875358	0.178977117	0.199418963	0.217952956
1686	27/09/2012	0.18408089	0	0	0	0	0	0	0	0	0	0	0	0	0	0	0	0.18358257	0.117009811	0.255211471	0	0	0	0	0	0	0	0	0	0.18358257	0.117009811	0.255211471	0	0	0	0	0.568321511	0.1787558	0.199150842	0.217874932
1687	28/09/2012	0.1838546	0	0	0	0	0	0	0	0	0	0	0	0	0	0	0	0.184466826	0.116371349	0.255123146	0	0	0	0	0	0	0	0	0	0.184466826	0.116371349	0.255123146	0	0	0	0	0.574391511	0.178534713	0.198883016	0.217769675
1688	28/09/2012	0.1838546	0	0	0	0	0	0	0	0	0	0	0	0	0	0	0	0.184466826	0.116371349	0.255123146	0	0	0	0	0	0	0	0	0	0.184466826	0.116371349	0.255123146	0	0	0	0	0.54460337	0.178534713	0.198883016	0.217769675
1689	30/09/2012	0.183402719	0	0	0	0	0	0	0.171617645	-0.377138919	0.719047594	0	0	0	0.171617645	-0.377138919	0.719047594	0.35740039	-0.18527005	0.937107842	0	0	0	0	0	0	0	0	0	0.185782744	0.116499186	0.255750006	0	0	0	0	0.608779828	0.178093228	0.198337935	0.248950922
1690	30/09/2012	0.183402719	0	0	0	0	0	0	0.171617645	-0.377138919	0.719047594	0	0	0	0.171617645	-0.377138919	0.719047594	0.35740039	-0.18527005	0.937107842	0	0	0	0	0	0	0	0	0	0.185782744	0.116499186	0.255750006	0	0	0	0	0.606020469	0.178093228	0.198337935	0.248950922
1691	30/09/2012	0.183402719	0	0	0	0	0	0	0.171617645	-0.377138919	0.719047594	0	0	0	0.171617645	-0.377138919	0.719047594	0.35740039	-0.18527005	0.937107842	0	0	0	0	0	0	0	0	0	0.185782744	0.116499186	0.255750006	0	0	0	0	0.588414763	0.178093228	0.198337935	0.248950922
1692	02/10/2012	0.182951766	0	0	0	0	0	0	0	0	0	0	0	0	0	0	0	0.186477893	0.116329669	0.256144704	0	0	0	0	0	0	0	0	0	0.186477893	0.116329669	0.256144704	0	0	0	0	0.559623431	0.177652663	0.197774663	0.217068226
1693	03/10/2012	0.182726638	0	0	0	0	0	0	0	0	0	0	0	0	0	0	0	0.186586805	0.115919887	0.256270826	0	0	0	0	0	0	0	0	0	0.186586805	0.115919887	0.256270826	0	0	0	0	0.552212077	0.177432724	0.19749352	0.216821017
1694	03/10/2012	0.182726638	0	0	0	0	0	0	0	0	0	0	0	0	0	0	0	0.186586805	0.115919887	0.256270826	0	0	0	0	0	0	0	0	0	0.186586805	0.115919887	0.256270826	0	0	0	0	0.569106707	0.177432724	0.19749352	0.216821017
1695	04/10/2012	0.182501741	0	0	0	0	0	0	0	0	0	0	0	0	0	0	0	0.186533815	0.117745676	0.256011514	0	0	0	0	0	0	0	0	0	0.186533815	0.117745676	0.256011514	0	0	0	0	0.551257928	0.177213015	0.197212705	0.216544487
1696	04/10/2012	0.182501741	0	0	0	0	0	0	0	0	0	0	0	0	0	0	0	0.186533815	0.117745676	0.256011514	0	0	0	0	0	0	0	0	0	0.186533815	0.117745676	0.256011514	0	0	0	0	0.546386927	0.177213015	0.197212705	0.216544487
1697	05/10/2012	0.182277076	0	0	0	0	0	0	0	0	0	0	0	0	0	0	0	0.186317042	0.116739848	0.255280727	0	0	0	0	0	0	0	0	0	0.186317042	0.116739848	0.255280727	0	0	0	0	0.554468153	0.176993535	0.196932218	0.216238401
1698	05/10/2012	0.182277076	0	0	0	0	0	0	0	0	0	0	0	0	0	0	0	0.186317042	0.116739848	0.255280727	0	0	0	0	0	0	0	0	0	0.186317042	0.116739848	0.255280727	0	0	0	0	0.53006435	0.176993535	0.196932218	0.216238401
1699	06/10/2012	0.182052642	0	0	0	0	0	0	0	0	0	0	0	0	0	0	0	0.185934786	0.11561074	0.254725587	0	0	0	0	0	0	0	0	0	0.185934786	0.11561074	0.254725587	0	0	0	0	0.550502249	0.176774283	0.196658437	0.215902561
1700	07/10/2012	0.18182844	0	0	0	0	0	0	0	0	0	0	0	0	0	0	0	0.185385524	0.11441746	0.255082268	0	0	0	0	0	0	0	0	0	0.185385524	0.11441746	0.255082268	0	0	0	0	0.560357767	0.176555261	0.196406607	0.215536801
1701	08/10/2012	0.181604469	0	0	0	0	0	0	0	0	0	0	0	0	0	0	0	0.184667916	0.113102802	0.254213874	0	0	0	0	0	0	0	0	0	0.184667916	0.113102802	0.254213874	0	0	0	0	0.57411551	0.176336468	0.196155042	0.215140988
1702	09/10/2012	0.181380729	0	0	0	0	0	0	0	0	0	0	0	0	0	0	0	0.183780806	0.113531425	0.253170442	0	0	0	0	0	0	0	0	0	0.183780806	0.113531425	0.253170442	0	0	0	0	0.563311052	0.176117903	0.195903742	0.214715026
1703	10/10/2012	0.18115722	0	0	0	0	0	0	0	0	0	0	0	0	0	0	0	0.182723224	0.112449381	0.252426947	0	0	0	0	0	0	0	0	0	0.182723224	0.112449381	0.252426947	0	0	0	0	0.549847581	0.175899567	0.195652706	0.214258852
1704	12/10/2012	0.180710895	0	0	0	0	0	0	0	0	0	0	0	0	0	0	0	0.180093703	0.108849327	0.250609273	0	0	0	0	0	0	0	0	0	0.180093703	0.108849327	0.250609273	0	0	0	0	0.560073256	0.175463579	0.19515143	0.213255789
1705	13/10/2012	0.180488079	0	0	0	0	0	0	0	0	0	0	0	0	0	0	0	0.178520769	0.106833092	0.249614895	0	0	0	0	0	0	0	0	0	0.178520769	0.106833092	0.249614895	0	0	0	0	0.540285153	0.175245928	0.194901189	0.212708949
1706	15/10/2012	0.180043137	0	0	0	0	0	0	0	0	0	0	0	0	0	0	0	0.174857503	0.102560484	0.246459219	0	0	0	0	0	0	0	0	0	0.174857503	0.102560484	0.246459219	0	0	0	0	0.550308787	0.174811308	0.19438159	0.21152503
1707	15/10/2012	0.180043137	0	0	0	0	0	0	0	0	0	0	0	0	0	0	0	0.174857503	0.102560484	0.246459219	0	0	0	0	0	0	0	0	0	0.174857503	0.102560484	0.246459219	0	0	0	0	0.546521982	0.174811308	0.19438159	0.21152503
1708	17/10/2012	0.179599116	0	0	0	0	0	0	0	0	0	0	0	0	0	0	0	0.170505222	0.097863039	0.243091006	0	0	0	0	0	0	0	0	0	0.170505222	0.097863039	0.243091006	0	0	0	0	0.519567402	0.1743776	0.193858217	0.210221703
1709	19/10/2012	0.179156015	0	0	0	0	0	0	0	0	0	0	0	0	0	0	0	0.165467655	0.09321124	0.23921081	0	0	0	0	0	0	0	0	0	0.165467655	0.09321124	0.23921081	0	0	0	0	0.541901995	0.173944801	0.193336008	0.20880054
1710	20/10/2012	0.178934809	0	0	0	0	0	0	0	0	0	0	0	0	0	0	0	0.162693902	0.091071602	0.235877246	0	0	0	0	0	0	0	0	0	0.162693902	0.091071602	0.235877246	0	0	0	0	0.546623493	0.173728743	0.193075339	0.208046411
1711	21/10/2012	0.178713833	0	0	0	0	0	0	0	0	0	0	0	0	0	0	0	0.159751629	0.088687339	0.233337865	0	0	0	0	0	0	0	0	0	0.159751629	0.088687339	0.233337865	0	0	0	0	0.52679363	0.173512911	0.19281496	0.207263658
1712	22/10/2012	0.178493086	0	0	0	0	0	0	0	0	0	0	0	0	0	0	0	0.156642173	0.084458975	0.230154939	0	0	0	0	0	0	0	0	0	0.156642173	0.084458975	0.230154939	0	0	0	0	0.539639791	0.173297306	0.192554871	0.206452631
1713	24/10/2012	0.17805228	0	0	0	0	0	0	0	0	0	0	0	0	0	0	0	0.149928009	0.076959666	0.225078983	0	0	0	0	0	0	0	0	0	0.149928009	0.076959666	0.225078983	0	0	0	0	0.533553528	0.172866777	0.192035564	0.204747304
1714	25/10/2012	0.17783222	0	0	0	0	0	0	0	0	0	0	0	0	0	0	0	0.146326925	0.071987544	0.221371939	0	0	0	0	0	0	0	0	0	0.146326925	0.071987544	0.221371939	0	0	0	0	0.550371102	0.172652507	0.191797378	0.203853863
1715	26/10/2012	0.17761239	0	0	0	0	0	0	0	0	0	0	0	0	0	0	0	0.142565902	0.067309299	0.21745244	0	0	0	0	0	0	0	0	0	0.142565902	0.067309299	0.21745244	0	0	0	0	0.52484759	0.172438585	0.191586514	0.202933861
1716	27/10/2012	0.177392788	0	0	0	0	0	0	0	0	0	0	0	0	0	0	0	0.138647219	0.063616652	0.213524781	0	0	0	0	0	0	0	0	0	0.138647219	0.063616652	0.213524781	0	0	0	0	0.552212638	0.172210516	0.191375842	0.201987805
1717	27/10/2012	0.177392788	0	0	0	0	0	0	0	0	0	0	0	0	0	0	0	0.138647219	0.063616652	0.213524781	0	0	0	0	0	0	0	0	0	0.138647219	0.063616652	0.213524781	0	0	0	0	0.5263451	0.172210516	0.191375842	0.201987805
1718	27/10/2012	0.177392788	0	0	0	0	0	0	0	0	0	0	0	0	0	0	0	0.138647219	0.063616652	0.213524781	0	0	0	0	0	0	0	0	0	0.138647219	0.063616652	0.213524781	0	0	0	0	0.52599195	0.172210516	0.191375842	0.201987805
1719	29/10/2012	0.176954271	0	0	0	0	0	0	0	0	0	0	0	0	0	0	0	0.130346901	0.055919935	0.206203295	0	0	0	0	0	0	0	0	0	0.130346901	0.055919935	0.206203295	0	0	0	0	0.512843721	0.171734337	0.190938647	0.200019712
1720	29/10/2012	0.176954271	0	0	0	0	0	0	0	0	0	0	0	0	0	0	0	0.130346901	0.055919935	0.206203295	0	0	0	0	0	0	0	0	0	0.130346901	0.055919935	0.206203295	0	0	0	0	0.540889991	0.171734337	0.190938647	0.200019712
1721	29/10/2012	0.176954271	0	0	0	0	0	0	0	0	0	0	0	0	0	0	0	0.130346901	0.055919935	0.206203295	0	0	0	0	0	0	0	0	0	0.130346901	0.055919935	0.206203295	0	0	0	0	0.512312265	0.171734337	0.190938647	0.200019712
1722	30/10/2012	0.176735355	0	0	0	0	0	0	0	0	0	0	0	0	0	0	0	0.125970731	0.051921983	0.202387411	0	0	0	0	0	0	0	0	0	0.125970731	0.051921983	0.202387411	0	0	0	0	0.512125163	0.171496667	0.190694104	0.198998837
1723	01/11/2012	0.176298208	0	0	0	0	0	0	0	0	0	0	0	0	0	0	0	0.116781357	0.042049002	0.194120675	0	0	0	0	0	0	0	0	0	0.116781357	0.042049002	0.194120675	0	0	0	0	0.517531069	0.171022165	0.190237091	0.196886551
1724	03/11/2012	0.175861972	0	0	0	0	0	0	0	0	0	0	0	0	0	0	0	0.107031252	0.03198959	0.185039259	0	0	0	0	0	0	0	0	0	0.107031252	0.03198959	0.185039259	0	0	0	0	0.511813553	0.170623013	0.189812022	0.194684699
1725	04/11/2012	0.175644196	0	0	0	0	0	0	0	0	0	0	0	0	0	0	0	0.101954794	0.026391116	0.180270394	0	0	0	0	0	0	0	0	0	0.101954794	0.026391116	0.180270394	0	0	0	0	0.530178964	0.170431089	0.189599196	0.193551964
1726	05/11/2012	0.175426648	0	0	0	0	0	0	0	0	0	0	0	0	0	0	0	0.096749119	0.020753687	0.176021139	0	0	0	0	0	0	0	0	0	0.096749119	0.020753687	0.176021139	0	0	0	0	0.51012894	0.170239348	0.189372066	0.192399021
1727	05/11/2012	0.175426648	0	0	0	0	0	0	0	0	0	0	0	0	0	0	0	0.096749119	0.020753687	0.176021139	0	0	0	0	0	0	0	0	0	0.096749119	0.020753687	0.176021139	0	0	0	0	0.527048577	0.170239348	0.189372066	0.192399021
1728	06/11/2012	0.175209327	0	0	0	0	0	0	0	0	0	0	0	0	0	0	0	0.091418211	0.01502077	0.171514169	0	0	0	0	0	0	0	0	0	0.091418211	0.01502077	0.171514169	0	0	0	0	0.521063869	0.170047791	0.189122757	0.19122665
1729	07/11/2012	0.174992233	0	0	0	0	0	0	0	0	0	0	0	0	0	0	0	0.085966206	0.009194271	0.166182714	0	0	0	0	0	0	0	0	0	0.085966206	0.009194271	0.166182714	0	0	0	0	0.542180309	0.169856418	0.188873719	0.190035651
1730	08/11/2012	0.174775366	0	0	0	0	0	0	0	0	0	0	0	0	0	0	0	0.08039739	0.00311412	0.162275438	0	0	0	0	0	0	0	0	0	0.08039739	0.00311412	0.162275438	0	0	0	0	0.53128007	0.169665227	0.188624954	0.18882685
1731	08/11/2012	0.174775366	0	0	0	0	0	0	0	0	0	0	0	0	0	0	0	0.08039739	0.00311412	0.162275438	0	0	0	0	0	0	0	0	0	0.08039739	0.00311412	0.162275438	0	0	0	0	0.537846385	0.169665227	0.188624954	0.18882685
1732	08/11/2012	0.174775366	0	0	0	0	0	0	0	0	0	0	0	0	0	0	0	0.08039739	0.00311412	0.162275438	0	0	0	0	0	0	0	0	0	0.08039739	0.00311412	0.162275438	0	0	0	0	0.526628873	0.169665227	0.188624954	0.18882685
1733	09/11/2012	0.174558727	0	0	0	0	0	0	0	0	0	0	0	0	0	0	0	0.074716186	-0.002037089	0.157359513	0	0	0	0	0	0	0	0	0	0.074716186	-0.002037089	0.157359513	0	0	0	0	0.526893563	0.169458283	0.188377937	0.187601089
1734	12/11/2012	0.17391017	0	0	0	0	0	0	0	0	0	0	0	0	0	0	0	0.057044563	-0.018576558	0.140129416	0	0	0	0	0	0	0	0	0	0.057044563	-0.018576558	0.140129416	0	0	0	0	0.539515166	0.1688238	0.187736309	0.183830799
1735	12/11/2012	0.17391017	0	0	0	0	0	0	0	0	0	0	0	0	0	0	0	0.057044563	-0.018576558	0.140129416	0	0	0	0	0	0	0	0	0	0.057044563	-0.018576558	0.140129416	0	0	0	0	0.519775352	0.1688238	0.187736309	0.183830799
1736	13/11/2012	0.173694437	0	0	0	0	0	0	0	0	0	0	0	0	0	0	0	0.050960766	-0.025100722	0.134201232	0	0	0	0	0	0	0	0	0	0.050960766	-0.025100722	0.134201232	0	0	0	0	0.505341941	0.168612756	0.187522099	0.182546039
1737	13/11/2012	0.173694437	0	0	0	0	0	0	0	0	0	0	0	0	0	0	0	0.050960766	-0.025100722	0.134201232	0	0	0	0	0	0	0	0	0	0.050960766	-0.025100722	0.134201232	0	0	0	0	0.513827734	0.168612756	0.187522099	0.182546039
1738	13/11/2012	0.173694437	0	0	0	0	0	0	0	0	0	0	0	0	0	0	0	0.050960766	-0.025100722	0.134201232	0	0	0	0	0	0	0	0	0	0.050960766	-0.025100722	0.134201232	0	0	0	0	0.501787011	0.168612756	0.187522099	0.182546039
1739	14/11/2012	0.173478931	0	0	0	0	0	0	0	0	0	0	0	0	0	0	0	0.044788688	-0.030392707	0.126613105	0	0	0	0	0	0	0	0	0	0.044788688	-0.030392707	0.126613105	0	0	0	0	0.507308398	0.168401936	0.187308091	0.181248825
1740	15/11/2012	0.173263651	0	0	0	0	0	0	0	0	0	0	0	0	0	0	0	0.038533509	-0.036242436	0.12028182	0	0	0	0	0	0	0	0	0	0.038533509	-0.036242436	0.12028182	0	0	0	0	0.531109965	0.168191341	0.187094288	0.179940108
1741	15/11/2012	0.173263651	0	0	0	0	0	0	0	0	0	0	0	0	0	0	0	0.038533509	-0.036242436	0.12028182	0	0	0	0	0	0	0	0	0	0.038533509	-0.036242436	0.12028182	0	0	0	0	0.539126972	0.168191341	0.187094288	0.179940108
1742	15/11/2012	0.173263651	0	0	0	0	0	0	0	0	0	0	0	0	0	0	0	0.038533509	-0.036242436	0.12028182	0	0	0	0	0	0	0	0	0	0.038533509	-0.036242436	0.12028182	0	0	0	0	0.515575109	0.168191341	0.187094288	0.179940108
1743	15/11/2012	0.173263651	0	0	0	0	0	0	0	0	0	0	0	0	0	0	0	0.038533509	-0.036242436	0.12028182	0	0	0	0	0	0	0	0	0	0.038533509	-0.036242436	0.12028182	0	0	0	0	0.506042162	0.168191341	0.187094288	0.179940108
1744	17/11/2012	0.17283377	0	0	0	0	0	0	0	0	0	0	0	0	0	0	0	0.0257951	-0.049773176	0.10865649	0	0	0	0	0	0	0	0	0	0.0257951	-0.049773176	0.10865649	0	0	0	0	0.531442385	0.167753903	0.186667289	0.177292034
1745	19/11/2012	0.172404791	0	0	0	0	0	0	0	0	0	0	0	0	0	0	0	0.012789026	-0.063361074	0.095677598	0	0	0	0	0	0	0	0	0	0.012789026	-0.063361074	0.095677598	0	0	0	0	0.496213271	0.167258309	0.186189561	0.174609681
1746	20/11/2012	0.172190641	0	0	0	0	0	0	0	0	0	0	0	0	0	0	0	0.006199602	-0.070191971	0.089273975	0	0	0	0	0	0	0	0	0	0.006199602	-0.070191971	0.089273975	0	0	0	0	0.494355437	0.16701098	0.185947476	0.173258154
1747	20/11/2012	0.172190641	0	0	0	0	0	0	0	0	0	0	0	0	0	0	0	0.006199602	-0.070191971	0.089273975	0	0	0	0	0	0	0	0	0	0.006199602	-0.070191971	0.089273975	0	0	0	0	0.503887846	0.16701098	0.185947476	0.173258154
1748	20/11/2012	0.172190641	0	0	0	0	0	0	0	0	0	0	0	0	0	0	0	0.006199602	-0.070191971	0.089273975	0	0	0	0	0	0	0	0	0	0.006199602	-0.070191971	0.089273975	0	0	0	0	0.510785447	0.16701098	0.185947476	0.173258154
1749	21/11/2012	0.171976715	0	0	0	0	0	0	0	0	0	0	0	0	0	0	0	-0.000439789	-0.076989038	0.08156062	0	0	0	0	0	0	0	0	0	-0.000439789	-0.076989038	0.08156062	0	0	0	0	0.489021396	0.166763964	0.185725948	0.171901082
1750	22/11/2012	0.171763015	0	0	0	0	0	0	0	0	0	0	0	0	0	0	0	-0.007123339	-0.082740752	0.075568676	0	0	0	0	0	0	0	0	0	-0.007123339	-0.082740752	0.075568676	0	0	0	0	0.520094545	0.16651726	0.18551672	0.170539489
1751	24/11/2012	0.171336291	0	0	0	0	0	0	0	0	0	0	0	0	0	0	0	-0.020599358	-0.093989877	0.061521753	0	0	0	0	0	0	0	0	0	-0.020599358	-0.093989877	0.061521753	0	0	0	0	0.524278105	0.166024786	0.185044545	0.167806873
1752	27/11/2012	0.17069789	0	0	0	0	0	0	0	0	0	0	0	0	0	0	0	-0.040995933	-0.117451386	0.038366224	0	0	0	0	0	0	0	0	0	-0.040995933	-0.117451386	0.038366224	0	0	0	0	0.52031658	0.165288408	0.184382978	0.163699971
1753	29/11/2012	0.170273413	0	0	0	0	0	0	0	0	0	0	0	0	0	0	0	-0.054644552	-0.132270035	0.024578022	0	0	0	0	0	0	0	0	0	-0.054644552	-0.132270035	0.024578022	0	0	0	0	0.498967301	0.164818467	0.183953859	0.160968898
1754	30/11/2012	0.17006151	0	0	0	0	0	0	0	0	0	0	0	0	0	0	0	-0.061465746	-0.138721007	0.017588561	0	0	0	0	0	0	0	0	0	-0.061465746	-0.138721007	0.017588561	0	0	0	0	0.489567328	0.164616035	0.183739612	0.159608553
1755	30/11/2012	0.17006151	0	0	0	0	0	0	0	0	0	0	0	0	0	0	0	-0.061465746	-0.138721007	0.017588561	0	0	0	0	0	0	0	0	0	-0.061465746	-0.138721007	0.017588561	0	0	0	0	0.451114207	0.164616035	0.183739612	0.159608553
1756	30/11/2012	0.17006151	0	0	0	0	0	0	0	0	0	0	0	0	0	0	0	-0.061465746	-0.138721007	0.017588561	0	0	0	0	0	0	0	0	0	-0.061465746	-0.138721007	0.017588561	0	0	0	0	0.488691309	0.164616035	0.183739612	0.159608553
1757	03/12/2012	0.169427146	0	0	0	0	0	0	0	0	0	0	0	0	0	0	0	-0.081842893	-0.157260336	-0.004309971	0	0	0	0	0	0	0	0	0	-0.081842893	-0.157260336	-0.004309971	0	0	0	0	0.496506128	0.164010154	0.183098122	0.155560739
1758	05/12/2012	0.169005356	0	0	0	0	0	0	0	0	0	0	0	0	0	0	0	-0.095293968	-0.170153069	-0.016910563	0	0	0	0	0	0	0	0	0	-0.095293968	-0.170153069	-0.016910563	0	0	0	0	0.474933144	0.163610179	0.182670623	0.152900165
1759	05/12/2012	0.169005356	0	0	0	0	0	0	0	0	0	0	0	0	0	0	0	-0.095293968	-0.170153069	-0.016910563	0	0	0	0	0	0	0	0	0	-0.095293968	-0.170153069	-0.016910563	0	0	0	0	0.488902156	0.163610179	0.182670623	0.152900165
1760	10/12/2012	0.167954786	0	0	0	0	0	0	0	0	0	0	0	0	0	0	0	-0.128096727	-0.204550866	-0.049756235	0	0	0	0	0	0	0	0	0	-0.128096727	-0.204550866	-0.049756235	0	0	0	0	0.491293256	0.162613893	0.181539803	0.146440327
1761	10/12/2012	0.167954786	0	0	0	0	0	0	0	0	0	0	0	0	0	0	0	-0.128096727	-0.204550866	-0.049756235	0	0	0	0	0	0	0	0	0	-0.128096727	-0.204550866	-0.049756235	0	0	0	0	0.488766401	0.162613893	0.181539803	0.146440327
1762	10/12/2012	0.167954786	0	0	0	0	0	0	0	0	0	0	0	0	0	0	0	-0.128096727	-0.204550866	-0.049756235	0	0	0	0	0	0	0	0	0	-0.128096727	-0.204550866	-0.049756235	0	0	0	0	0.475183349	0.162613893	0.181539803	0.146440327
1763	11/12/2012	0.16774534	0	0	0	0	0	0	0	0	0	0	0	0	0	0	0	-0.134467619	-0.211327947	-0.055642921	0	0	0	0	0	0	0	0	0	-0.134467619	-0.211327947	-0.055642921	0	0	0	0	0.477252569	0.162415262	0.181345841	0.145189024
1764	12/12/2012	0.167536117	0	0	0	0	0	0	0	0	0	0	0	0	0	0	0	-0.140761476	-0.217430503	-0.062275103	0	0	0	0	0	0	0	0	0	-0.140761476	-0.217430503	-0.062275103	0	0	0	0	0.459193234	0.162216838	0.181152053	0.143953486
1765	12/12/2012	0.167536117	0	0	0	0	0	0	0	0	0	0	0	0	0	0	0	-0.140761476	-0.217430503	-0.062275103	0	0	0	0	0	0	0	0	0	-0.140761476	-0.217430503	-0.062275103	0	0	0	0	0.480115946	0.162216838	0.181152053	0.143953486
1766	15/12/2012	0.166909782	0	0	0	0	0	0	0	0	0	0	0	0	0	0	0	-0.159123229	-0.232822252	-0.078883459	0	0	0	0	0	0	0	0	0	-0.159123229	-0.232822252	-0.078883459	0	0	0	0	0.473516189	0.161622813	0.180545625	0.140350559
1767	17/12/2012	0.166493336	0	0	0	0	0	0	0	0	0	0	0	0	0	0	0	-0.170875006	-0.243572118	-0.090414862	0	0	0	0	0	0	0	0	0	-0.170875006	-0.243572118	-0.090414862	0	0	0	0	0.465997948	0.161256966	0.180124528	0.138043786
1768	17/12/2012	0.166493336	0	0	0	0	0	0	0	0	0	0	0	0	0	0	0	-0.170875006	-0.243572118	-0.090414862	0	0	0	0	0	0	0	0	0	-0.170875006	-0.243572118	-0.090414862	0	0	0	0	0.47127003	0.161256966	0.180124528	0.138043786
1769	19/12/2012	0.166077776	0	0	0	0	0	0	0	0	0	0	0	0	0	0	0	-0.182184496	-0.254423954	-0.102051814	0	0	0	0	0	0	0	0	0	-0.182184496	-0.254423954	-0.102051814	0	0	0	0	0.467498323	0.160892319	0.179704255	0.13582098
1770	19/12/2012	0.166077776	0	0	0	0	0	0	0	0	0	0	0	0	0	0	0	-0.182184496	-0.254423954	-0.102051814	0	0	0	0	0	0	0	0	0	-0.182184496	-0.254423954	-0.102051814	0	0	0	0	0.453816197	0.160892319	0.179704255	0.13582098
1771	20/12/2012	0.165870328	0	0	0	0	0	0	0	0	0	0	0	0	0	0	0	-0.18766029	-0.258991522	-0.108441987	0	0	0	0	0	0	0	0	0	-0.18766029	-0.258991522	-0.108441987	0	0	0	0	0.470795159	0.160710261	0.179494427	0.134743054
1772	20/12/2012	0.165870328	0	0	0	0	0	0	0	0	0	0	0	0	0	0	0	-0.18766029	-0.258991522	-0.108441987	0	0	0	0	0	0	0	0	0	-0.18766029	-0.258991522	-0.108441987	0	0	0	0	0.460464637	0.160710261	0.179494427	0.134743054
1773	22/12/2012	0.165456096	0	0	0	0	0	0	0	0	0	0	0	0	0	0	0	-0.198228779	-0.268539093	-0.121178621	0	0	0	0	0	0	0	0	0	-0.198228779	-0.268539093	-0.121178621	0	0	0	0	0.439506304	0.160322541	0.179075389	0.132657936
1774	22/12/2012	0.165456096	0	0	0	0	0	0	0	0	0	0	0	0	0	0	0	-0.198228779	-0.268539093	-0.121178621	0	0	0	0	0	0	0	0	0	-0.198228779	-0.268539093	-0.121178621	0	0	0	0	0.453388223	0.160322541	0.179075389	0.132657936
1775	23/12/2012	0.165249312	0	0	0	0	0	0	0	0	0	0	0	0	0	0	0	-0.203311761	-0.274728128	-0.127411616	0	0	0	0	0	0	0	0	0	-0.203311761	-0.274728128	-0.127411616	0	0	0	0	0.450536572	0.160107629	0.178866179	0.131652183
1776	23/12/2012	0.165249312	0	0	0	0	0	0	0	0	0	0	0	0	0	0	0	-0.203311761	-0.274728128	-0.127411616	0	0	0	0	0	0	0	0	0	-0.203311761	-0.274728128	-0.127411616	0	0	0	0	0.438649005	0.160107629	0.178866179	0.131652183
1777	27/12/2012	0.164424382	0	0	0	0	0	0	0	0	0	0	0	0	0	0	0	-0.222194784	-0.294439147	-0.148639113	0	0	0	0	0	0	0	0	0	-0.222194784	-0.294439147	-0.148639113	0	0	0	0	0.44979487	0.159260474	0.178031391	0.127890142
1778	28/12/2012	0.1642187	0	0	0	0	0	0	0	0	0	0	0	0	0	0	0	-0.226531768	-0.298382788	-0.151363707	0	0	0	0	0	0	0	0	0	-0.226531768	-0.298382788	-0.151363707	0	0	0	0	0.449297698	0.159064514	0.177823207	0.127017948
1779	29/12/2012	0.164013239	0	0	0	0	0	0	0	0	0	0	0	0	0	0	0	-0.230707151	-0.302737077	-0.155589301	0	0	0	0	0	0	0	0	0	-0.230707151	-0.302737077	-0.155589301	0	0	0	0	0.457086267	0.158868761	0.177615228	0.126174212
1780	29/12/2012	0.164013239	0	0	0	0	0	0	0	0	0	0	0	0	0	0	0	-0.230707151	-0.302737077	-0.155589301	0	0	0	0	0	0	0	0	0	-0.230707151	-0.302737077	-0.155589301	0	0	0	0	0.455823936	0.158868761	0.177615228	0.126174212
1781	30/12/2012	0.163807997	0	0	0	0	0	0	0	0	0	0	0	0	0	0	0	-0.23471716	-0.306736692	-0.159773718	0	0	0	0	0	0	0	0	0	-0.23471716	-0.306736692	-0.159773718	0	0	0	0	0.430657551	0.158673216	0.177407453	0.125359449
1782	30/12/2012	0.163807997	0	0	0	0	0	0	0	0	0	0	0	0	0	0	0	-0.23471716	-0.306736692	-0.159773718	0	0	0	0	0	0	0	0	0	-0.23471716	-0.306736692	-0.159773718	0	0	0	0	0.469325499	0.158673216	0.177407453	0.125359449
1783	31/12/2012	0.163602976	0	0	0	0	0	0	0	0	0	0	0	0	0	0	0	-0.238558188	-0.310307425	-0.16280036	0	0	0	0	0	0	0	0	0	-0.238558188	-0.310307425	-0.16280036	0	0	0	0	0.467505288	0.158477878	0.177199852	0.124574146
1784	31/12/2012	0.163602976	0	0	0	0	0	0	0	0	0	0	0	0	0	0	0	-0.238558188	-0.310307425	-0.16280036	0	0	0	0	0	0	0	0	0	-0.238558188	-0.310307425	-0.16280036	0	0	0	0	0.480360933	0.158477878	0.177199852	0.124574146
1785	01/01/2013	0.163398174	0	0	0	0	0	0	-0.467402678	-0.935479027	-0.014114856	0	0	0	0	0	0	-0.709629473	-1.161569077	-0.276410114	0	0	0	-0.467402678	-0.935479027	-0.014114856	0	0	0	-0.242226794	-0.313648326	-0.165678379	0	0	0	0	0.35916216	0.158282747	0.176992143	0.047446014
1786	02/01/2013	0.163193591	0	0	0	0	0	0	0	0	0	0	0	0	0	0	0	-0.245719711	-0.31703802	-0.168608762	0	0	0	0	0	0	0	0	0	-0.245719711	-0.31703802	-0.168608762	0	0	0	0	0.449271609	0.158087824	0.176784639	0.123093709
1787	04/01/2013	0.162785085	0	0	0	0	0	0	0	0	0	0	0	0	0	0	0	-0.25216628	-0.322685461	-0.176257639	0	0	0	0	0	0	0	0	0	-0.25216628	-0.322685461	-0.176257639	0	0	0	0	0.4304254	0.157698597	0.176370245	0.121736175
1788	05/01/2013	0.16258116	0	0	0	0	0	0	0	0	0	0	0	0	0	0	0	-0.255114284	-0.324965871	-0.179358056	0	0	0	0	0	0	0	0	0	-0.255114284	-0.324965871	-0.179358056	0	0	0	0	0.460001971	0.157504293	0.176163356	0.121104384
1789	05/01/2013	0.16258116	0	0	0	0	0	0	0	0	0	0	0	0	0	0	0	-0.255114284	-0.324965871	-0.179358056	0	0	0	0	0	0	0	0	0	-0.255114284	-0.324965871	-0.179358056	0	0	0	0	0.427081353	0.157504293	0.176163356	0.121104384
1790	05/01/2013	0.16258116	0	0	0	0	0	0	0	0	0	0	0	0	0	0	0	-0.255114284	-0.324965871	-0.179358056	0	0	0	0	0	0	0	0	0	-0.255114284	-0.324965871	-0.179358056	0	0	0	0	0.459628841	0.157504293	0.176163356	0.121104384
1791	06/01/2013	0.162373057	0	0	0	0	0	0	0	0	0	0	0	0	0	0	0	-0.257875308	-0.327725321	-0.183166305	0	0	0	0	0	0	0	0	0	-0.257875308	-0.327725321	-0.183166305	0	0	0	0	0.453931387	0.15731019	0.175941617	0.120501055
1792	09/01/2013	0.161750118	0	0	0	0	0	0	0	0	0	0	0	0	0	0	0	-0.265013835	-0.33217501	-0.191072819	0	0	0	0	0	0	0	0	0	-0.265013835	-0.33217501	-0.191072819	0	0	0	0	0.456901371	0.156731271	0.175277813	0.118884099
1793	10/01/2013	0.161542928	0	0	0	0	0	0	0	0	0	0	0	0	0	0	0	-0.267005233	-0.333429764	-0.194970529	0	0	0	0	0	0	0	0	0	-0.267005233	-0.333429764	-0.194970529	0	0	0	0	0.442360096	0.156538836	0.175056875	0.118410121
1794	10/01/2013	0.161542928	0	0	0	0	0	0	0	0	0	0	0	0	0	0	0	-0.267005233	-0.333429764	-0.194970529	0	0	0	0	0	0	0	0	0	-0.267005233	-0.333429764	-0.194970529	0	0	0	0	0.449141203	0.156538836	0.175056875	0.118410121
1795	10/01/2013	0.161542928	0	0	0	0	0	0	0	0	0	0	0	0	0	0	0	-0.267005233	-0.333429764	-0.194970529	0	0	0	0	0	0	0	0	0	-0.267005233	-0.333429764	-0.194970529	0	0	0	0	0.446938579	0.156538836	0.175056875	0.118410121
1796	12/01/2013	0.16112923	0	0	0	0	0	0	0	0	0	0	0	0	0	0	0	-0.270396034	-0.335279207	-0.199159635	0	0	0	0	0	0	0	0	0	-0.270396034	-0.335279207	-0.199159635	0	0	0	0	0.442359187	0.156154578	0.174614184	0.117560525
1797	14/01/2013	0.160716442	0	0	0	0	0	0	0	0	0	0	0	0	0	0	0	-0.272989231	-0.338503759	-0.202655739	0	0	0	0	0	0	0	0	0	-0.272989231	-0.338503759	-0.202655739	0	0	0	0	0.465924857	0.155729966	0.174172441	0.116842584
1798	17/01/2013	0.160098964	0	0	0	0	0	0	0	0	0	0	0	0	0	0	0	-0.275368807	-0.341139604	-0.205459339	0	0	0	0	0	0	0	0	0	-0.275368807	-0.341139604	-0.205459339	0	0	0	0	0.461784751	0.155107447	0.173511598	0.116012704
1799	17/01/2013	0.160098964	0	0	0	0	0	0	0	0	0	0	0	0	0	0	0	-0.275368807	-0.341139604	-0.205459339	0	0	0	0	0	0	0	0	0	-0.275368807	-0.341139604	-0.205459339	0	0	0	0	0.448294007	0.155107447	0.173511598	0.116012704
1800	17/01/2013	0.160098964	0	0	0	0	0	0	0	0	0	0	0	0	0	0	0	-0.275368807	-0.341139604	-0.205459339	0	0	0	0	0	0	0	0	0	-0.275368807	-0.341139604	-0.205459339	0	0	0	0	0.452310412	0.155107447	0.173511598	0.116012704
1801	19/01/2013	0.159688446	0	0	0	0	0	0	0	0	0	0	0	0	0	0	0	-0.275943879	-0.340581371	-0.207008991	0	0	0	0	0	0	0	0	0	-0.275943879	-0.340581371	-0.207008991	0	0	0	0	0.44398072	0.154745961	0.173072217	0.115623397
1802	20/01/2013	0.159483526	0	0	0	0	0	0	0	0	0	0	0	0	0	0	0	-0.275928081	-0.339428976	-0.20671645	0	0	0	0	0	0	0	0	0	-0.275928081	-0.339428976	-0.20671645	0	0	0	0	0.421226146	0.154565491	0.172852054	0.115477543
1803	25/01/2013	0.158462319	0	0	0	0	0	0	0	0	0	0	0	0	0	0	0	-0.272838804	-0.336313466	-0.202426831	0	0	0	0	0	0	0	0	0	-0.272838804	-0.336313466	-0.202426831	0	0	0	0	0.447435429	0.153666995	0.171599497	0.115227649
1804	27/01/2013	0.158055415	0	0	0	0	0	0	0	0	0	0	0	0	0	0	0	-0.270218385	-0.335111774	-0.202059368	0	0	0	0	0	0	0	0	0	-0.270218385	-0.335111774	-0.202059368	0	0	0	0	0.471137432	0.153293111	0.171100634	0.115345936
1805	29/01/2013	0.157649412	0	0	0	0	0	0	0	0	0	0	0	0	0	0	0	-0.266825524	-0.332062546	-0.199221368	0	0	0	0	0	0	0	0	0	-0.266825524	-0.332062546	-0.199221368	0	0	0	0	0.458195275	0.152915995	0.170603003	0.115584525
1806	29/01/2013	0.157649412	0	0	0	0	0	0	0	0	0	0	0	0	0	0	0	-0.266825524	-0.332062546	-0.199221368	0	0	0	0	0	0	0	0	0	-0.266825524	-0.332062546	-0.199221368	0	0	0	0	0.4255644	0.152915995	0.170603003	0.115584525
1807	31/01/2013	0.157244309	0	0	0	0	0	0	0	0	0	0	0	0	0	0	0	-0.262676998	-0.328562511	-0.195670884	0	0	0	0	0	0	0	0	0	-0.262676998	-0.328562511	-0.195670884	0	0	0	0	0.430111495	0.152539683	0.170106602	0.115939846
1808	07/02/2013	0.155833509	0	0	0	0	0	0	0	0	0	0	0	0	0	0	0	-0.242517201	-0.309404385	-0.176612363	0	0	0	0	0	0	0	0	0	-0.242517201	-0.309404385	-0.176612363	0	0	0	0	0.438901697	0.151228909	0.168667341	0.118041203
1809	08/02/2013	0.155632862	0	0	0	0	0	0	0	0	0	0	0	0	0	0	0	-0.238963894	-0.305888678	-0.174592036	0	0	0	0	0	0	0	0	0	-0.238963894	-0.305888678	-0.174592036	0	0	0	0	0.456704158	0.151042457	0.168475601	0.118442227
1810	12/02/2013	0.154832501	0	0	0	0	0	0	0	0	0	0	0	0	0	0	0	-0.223218517	-0.288379981	-0.162013458	0	0	0	0	0	0	0	0	0	-0.223218517	-0.288379981	-0.162013458	0	0	0	0	0.453997767	0.150294916	0.167710494	0.12027102
1811	14/02/2013	0.154433657	0	0	0	0	0	0	0	0	0	0	0	0	0	0	0	-0.214486704	-0.278826163	-0.151964	0	0	0	0	0	0	0	0	0	-0.214486704	-0.278826163	-0.151964	0	0	0	0	0.456297764	0.149922108	0.167329052	0.121309691
1812	20/02/2013	0.153242456	0	0	0	0	0	0	0	0	0	0	0	0	0	0	0	-0.185307281	-0.247338066	-0.120920584	0	0	0	0	0	0	0	0	0	-0.185307281	-0.247338066	-0.120920584	0	0	0	0	0.456202404	0.148670416	0.166189163	0.124845513
1813	20/02/2013	0.153242456	0	0	0	0	0	0	0	0	0	0	0	0	0	0	0	-0.185307281	-0.247338066	-0.120920584	0	0	0	0	0	0	0	0	0	-0.185307281	-0.247338066	-0.120920584	0	0	0	0	0.476642738	0.148670416	0.166189163	0.124845513
1814	21/02/2013	0.153044698	0	0	0	0	0	0	0	0	0	0	0	0	0	0	0	-0.180062224	-0.242481249	-0.114986821	0	0	0	0	0	0	0	0	0	-0.180062224	-0.242481249	-0.114986821	0	0	0	0	0.456355234	0.148445834	0.165984096	0.125487129
1815	21/02/2013	0.153044698	0	0	0	0	0	0	0	0	0	0	0	0	0	0	0	-0.180062224	-0.242481249	-0.114986821	0	0	0	0	0	0	0	0	0	-0.180062224	-0.242481249	-0.114986821	0	0	0	0	0.440988931	0.148445834	0.165984096	0.125487129
1816	21/02/2013	0.153044698	0	0	0	0	0	0	0	0	0	0	0	0	0	0	0	-0.180062224	-0.242481249	-0.114986821	0	0	0	0	0	0	0	0	0	-0.180062224	-0.242481249	-0.114986821	0	0	0	0	0.464860772	0.148445834	0.165984096	0.125487129
1817	21/02/2013	0.153044698	0	0	0	0	0	0	0	0	0	0	0	0	0	0	0	-0.180062224	-0.242481249	-0.114986821	0	0	0	0	0	0	0	0	0	-0.180062224	-0.242481249	-0.114986821	0	0	0	0	0.453601468	0.148445834	0.165984096	0.125487129
1818	23/02/2013	0.152649845	0	0	0	0	0	0	0	0	0	0	0	0	0	0	0	-0.169292924	-0.232493251	-0.103825349	0	0	0	0	0	0	0	0	0	-0.169292924	-0.232493251	-0.103825349	0	0	0	0	0.455270593	0.147997557	0.165563715	0.126807307
1819	25/02/2013	0.152255877	0	0	0	0	0	0	0	0	0	0	0	0	0	0	0	-0.15818846	-0.222316361	-0.094141793	0	0	0	0	0	0	0	0	0	-0.15818846	-0.222316361	-0.094141793	0	0	0	0	0.459221656	0.147550461	0.165144244	0.128170754
1820	27/02/2013	0.15186279	0	0	0	0	0	0	0	0	0	0	0	0	0	0	0	-0.146794218	-0.210604462	-0.084322388	0	0	0	0	0	0	0	0	0	-0.146794218	-0.210604462	-0.084322388	0	0	0	0	0.448680695	0.147104543	0.164725681	0.12957021
1821	28/02/2013	0.151666577	0	0	0	0	0	0	0	0	0	0	0	0	0	0	0	-0.141002846	-0.205827629	-0.078344116	0	0	0	0	0	0	0	0	0	-0.141002846	-0.205827629	-0.078344116	0	0	0	0	0.457922536	0.146882025	0.16451674	0.130281158
1822	01/03/2013	0.151470584	0	0	0	0	0	0	0	0	0	0	0	0	0	0	0	-0.135156413	-0.200154061	-0.071987781	0	0	0	0	0	0	0	0	0	-0.135156413	-0.200154061	-0.071987781	0	0	0	0	0.453814851	0.146659801	0.164308008	0.130998363
1823	01/03/2013	0.151470584	0	0	0	0	0	0	0	0	0	0	0	0	0	0	0	-0.135156413	-0.200154061	-0.071987781	0	0	0	0	0	0	0	0	0	-0.135156413	-0.200154061	-0.071987781	0	0	0	0	0.475957753	0.146659801	0.164308008	0.130998363
1824	07/03/2013	0.150299239	0	0	0	0	0	0	0	0	0	0	0	0	0	0	0	-0.099251787	-0.164128415	-0.036356305	0	0	0	0	0	0	0	0	0	-0.099251787	-0.164128415	-0.036356305	0	0	0	0	0.450720206	0.145486857	0.163055692	0.135381771
1825	09/03/2013	0.149910544	0	0	0	0	0	0	0	0	0	0	0	0	0	0	0	-0.087111076	-0.150887192	-0.024168769	0	0	0	0	0	0	0	0	0	-0.087111076	-0.150887192	-0.024168769	0	0	0	0	0.47623225	0.145119056	0.162640074	0.136851675
1826	11/03/2013	0.149522724	0	0	0	0	0	0	0	0	0	0	0	0	0	0	0	-0.074962908	-0.138969073	-0.010815847	0	0	0	0	0	0	0	0	0	-0.074962908	-0.138969073	-0.010815847	0	0	0	0	0.473900511	0.144752068	0.162225365	0.138314066
1827	11/03/2013	0.149522724	0	0	0	0	0	0	0	0	0	0	0	0	0	0	0	-0.074962908	-0.138969073	-0.010815847	0	0	0	0	0	0	0	0	0	-0.074962908	-0.138969073	-0.010815847	0	0	0	0	0.473946335	0.144752068	0.162225365	0.138314066
1828	12/03/2013	0.149329141	0	0	0	0	0	0	0	0	0	0	0	0	0	0	0	-0.068900657	-0.132778453	-0.003983597	0	0	0	0	0	0	0	0	0	-0.068900657	-0.132778453	-0.003983597	0	0	0	0	0.489547463	0.144568879	0.16201835	0.139040265
1829	13/03/2013	0.149135776	0	0	0	0	0	0	0	0	0	0	0	0	0	0	0	-0.062854022	-0.12693927	0.002770464	0	0	0	0	0	0	0	0	0	-0.062854022	-0.12693927	0.002770464	0	0	0	0	0.469637054	0.144385892	0.161811562	0.139761993
1830	13/03/2013	0.149135776	0	0	0	0	0	0	0	0	0	0	0	0	0	0	0	-0.062854022	-0.12693927	0.002770464	0	0	0	0	0	0	0	0	0	-0.062854022	-0.12693927	0.002770464	0	0	0	0	0.449382068	0.144385892	0.161811562	0.139761993
1831	13/03/2013	0.149135776	0	0	0	0	0	0	0	0	0	0	0	0	0	0	0	-0.062854022	-0.12693927	0.002770464	0	0	0	0	0	0	0	0	0	-0.062854022	-0.12693927	0.002770464	0	0	0	0	0.453283895	0.144385892	0.161811562	0.139761993
1832	13/03/2013	0.149135776	0	0	0	0	0	0	0	0	0	0	0	0	0	0	0	-0.062854022	-0.12693927	0.002770464	0	0	0	0	0	0	0	0	0	-0.062854022	-0.12693927	0.002770464	0	0	0	0	0.469466394	0.144385892	0.161811562	0.139761993
1833	15/03/2013	0.148749701	0	0	0	0	0	0	0	0	0	0	0	0	0	0	0	-0.050830503	-0.112654977	0.014894254	0	0	0	0	0	0	0	0	0	-0.050830503	-0.112654977	0.014894254	0	0	0	0	0.45766919	0.144020528	0.161398665	0.141188679
1834	16/03/2013	0.14855699	0	0	0	0	0	0	0	0	0	0	0	0	0	0	0	-0.04486493	-0.107091182	0.020406081	0	0	0	0	0	0	0	0	0	-0.04486493	-0.107091182	0.020406081	0	0	0	0	0.484964217	0.143838149	0.161192556	0.141891991
1835	20/03/2013	0.147788319	0	0	0	0	0	0	0	0	0	0	0	0	0	0	0	-0.021439352	-0.087289742	0.044601546	0	0	0	0	0	0	0	0	0	-0.021439352	-0.087289742	0.044601546	0	0	0	0	0.480290656	0.143110655	0.160370378	0.144619833
1836	20/03/2013	0.147788319	0	0	0	0	0	0	0	0	0	0	0	0	0	0	0	-0.021439352	-0.087289742	0.044601546	0	0	0	0	0	0	0	0	0	-0.021439352	-0.087289742	0.044601546	0	0	0	0	0.46215359	0.143110655	0.160370378	0.144619833
1837	21/03/2013	0.147596693	0	0	0	0	0	0	0	0	0	0	0	0	0	0	0	-0.015718957	-0.081394729	0.049384428	0	0	0	0	0	0	0	0	0	-0.015718957	-0.081394729	0.049384428	0	0	0	0	0.470289131	0.142929286	0.160165646	0.145276627
1838	21/03/2013	0.147596693	0	0	0	0	0	0	0	0	0	0	0	0	0	0	0	-0.015718957	-0.081394729	0.049384428	0	0	0	0	0	0	0	0	0	-0.015718957	-0.081394729	0.049384428	0	0	0	0	0.474123991	0.142929286	0.160165646	0.145276627
1839	21/03/2013	0.147596693	0	0	0	0	0	0	0	0	0	0	0	0	0	0	0	-0.015718957	-0.081394729	0.049384428	0	0	0	0	0	0	0	0	0	-0.015718957	-0.081394729	0.049384428	0	0	0	0	0.482038342	0.142929286	0.160165646	0.145276627
1840	23/03/2013	0.147214093	0	0	0	0	0	0	0	0	0	0	0	0	0	0	0	-0.004477652	-0.069404798	0.060836746	0	0	0	0	0	0	0	0	0	-0.004477652	-0.069404798	0.060836746	0	0	0	0	0.49904508	0.142554981	0.159757901	0.146554919
1841	24/03/2013	0.147023117	0	0	0	0	0	0	0	0	0	0	0	0	0	0	0	0.00103329	-0.063771822	0.066871821	0	0	0	0	0	0	0	0	0	0.00103329	-0.063771822	0.066871821	0	0	0	0	0.499600438	0.142377343	0.159554364	0.147175034
1842	25/03/2013	0.146832357	0	0	0	0	0	0	0	0	0	0	0	0	0	0	0	0.00646463	-0.058059281	0.071708451	0	0	0	0	0	0	0	0	0	0.00646463	-0.058059281	0.071708451	0	0	0	0	0.485789316	0.142199899	0.15935105	0.147781574
1843	25/03/2013	0.146832357	0	0	0	0	0	0	0	0	0	0	0	0	0	0	0	0.00646463	-0.058059281	0.071708451	0	0	0	0	0	0	0	0	0	0.00646463	-0.058059281	0.071708451	0	0	0	0	0.481856384	0.142199899	0.15935105	0.147781574
1844	27/03/2013	0.146451486	0	0	0	0	0	0	0	0	0	0	0	0	0	0	0	0.017069827	-0.048314676	0.081967789	0	0	0	0	0	0	0	0	0	0.017069827	-0.048314676	0.081967789	0	0	0	0	0.494360288	0.141842276	0.158945091	0.148951388
1845	27/03/2013	0.146451486	0	0	0	0	0	0	0	0	0	0	0	0	0	0	0	0.017069827	-0.048314676	0.081967789	0	0	0	0	0	0	0	0	0	0.017069827	-0.048314676	0.081967789	0	0	0	0	0.484226626	0.141842276	0.158945091	0.148951388
1846	27/03/2013	0.146451486	0	0	0	0	0	0	0	0	0	0	0	0	0	0	0	0.017069827	-0.048314676	0.081967789	0	0	0	0	0	0	0	0	0	0.017069827	-0.048314676	0.081967789	0	0	0	0	0.469886154	0.141842276	0.158945091	0.148951388
1847	28/03/2013	0.146261374	0	0	0	0	0	0	0	0	0	0	0	0	0	0	0	0.022234656	-0.043481877	0.087134498	0	0	0	0	0	0	0	0	0	0.022234656	-0.043481877	0.087134498	0	0	0	0	0.492557348	0.141661616	0.158742445	0.149513445
1848	28/03/2013	0.146261374	0	0	0	0	0	0	0	0	0	0	0	0	0	0	0	0.022234656	-0.043481877	0.087134498	0	0	0	0	0	0	0	0	0	0.022234656	-0.043481877	0.087134498	0	0	0	0	0.470560687	0.141661616	0.158742445	0.149513445
1849	30/03/2013	0.145881796	0	0	0	0	0	0	0	0	0	0	0	0	0	0	0	0.032267183	-0.03369687	0.096908961	0	0	0	0	0	0	0	0	0	0.032267183	-0.03369687	0.096908961	0	0	0	0	0.491720338	0.141300901	0.158337822	0.150588991
1850	30/03/2013	0.145881796	0	0	0	0	0	0	0	0	0	0	0	0	0	0	0	0.032267183	-0.03369687	0.096908961	0	0	0	0	0	0	0	0	0	0.032267183	-0.03369687	0.096908961	0	0	0	0	0.482642415	0.141300901	0.158337822	0.150588991
1851	31/03/2013	0.145692331	0	0	0	0	0	0	0	0	0	0	0	0	0	0	0	0.03712666	-0.028540332	0.102114987	0	0	0	0	0	0	0	0	0	0.03712666	-0.028540332	0.102114987	0	0	0	0	0.467170314	0.141120846	0.158135843	0.1511014
1852	31/03/2013	0.145692331	0	0	0	0	0	0	0	0	0	0	0	0	0	0	0	0.03712666	-0.028540332	0.102114987	0	0	0	0	0	0	0	0	0	0.03712666	-0.028540332	0.102114987	0	0	0	0	0.487152393	0.141120846	0.158135843	0.1511014
1853	01/04/2013	0.14550308	0	0	0	0	0	0	0	0	0	0	0	0	0	0	0	0.04187637	-0.023924786	0.106692707	0	0	0	0	0	0	0	0	0	0.04187637	-0.023924786	0.106692707	0	0	0	0	0.498110155	0.140940993	0.157934087	0.151596221
1854	01/04/2013	0.14550308	0	0	0	0	0	0	0	0	0	0	0	0	0	0	0	0.04187637	-0.023924786	0.106692707	0	0	0	0	0	0	0	0	0	0.04187637	-0.023924786	0.106692707	0	0	0	0	0.500538038	0.140940993	0.157934087	0.151596221
1855	01/04/2013	0.14550308	0	0	0	0	0	0	0	0	0	0	0	0	0	0	0	0.04187637	-0.023924786	0.106692707	0	0	0	0	0	0	0	0	0	0.04187637	-0.023924786	0.106692707	0	0	0	0	0.490505395	0.140940993	0.157934087	0.151596221
1856	02/04/2013	0.145314044	0	0	0	0	0	0	0	0	0	0	0	0	0	0	0	0.046512567	-0.019372764	0.110845971	0	0	0	0	0	0	0	0	0	0.046512567	-0.019372764	0.110845971	0	0	0	0	0.486503874	0.140761342	0.157732552	0.152072973
1857	02/04/2013	0.145314044	0	0	0	0	0	0	0	0	0	0	0	0	0	0	0	0.046512567	-0.019372764	0.110845971	0	0	0	0	0	0	0	0	0	0.046512567	-0.019372764	0.110845971	0	0	0	0	0.507680365	0.140761342	0.157732552	0.152072973
1858	02/04/2013	0.145314044	0	0	0	0	0	0	0	0	0	0	0	0	0	0	0	0.046512567	-0.019372764	0.110845971	0	0	0	0	0	0	0	0	0	0.046512567	-0.019372764	0.110845971	0	0	0	0	0.468686597	0.140761342	0.157732552	0.152072973
1859	03/04/2013	0.145125223	0	0	0	0	0	0	0	0	0	0	0	0	0	0	0	0.051031658	-0.014888135	0.115188741	0	0	0	0	0	0	0	0	0	0.051031658	-0.014888135	0.115188741	0	0	0	0	0.501287319	0.140581891	0.157531776	0.152531203
1860	03/04/2013	0.145125223	0	0	0	0	0	0	0	0	0	0	0	0	0	0	0	0.051031658	-0.014888135	0.115188741	0	0	0	0	0	0	0	0	0	0.051031658	-0.014888135	0.115188741	0	0	0	0	0.486757904	0.140581891	0.157531776	0.152531203
1861	03/04/2013	0.145125223	0	0	0	0	0	0	0	0	0	0	0	0	0	0	0	0.051031658	-0.014888135	0.115188741	0	0	0	0	0	0	0	0	0	0.051031658	-0.014888135	0.115188741	0	0	0	0	0.469005164	0.140581891	0.157531776	0.152531203
1862	04/04/2013	0.144936616	0	0	0	0	0	0	0.436734473	0.106868907	0.812241937	0	0	0	0	0	0	0.492164681	0.181092089	0.902265906	0	0	0	0	0	0	0.436734473	0.106868907	0.812241937	0.055430207	-0.010078601	0.119231308	0	0	0	0	0.566890383	0.140402642	0.157343106	0.216269299
1863	04/04/2013	0.144936616	0	0	0	0	0	0	0.436734473	0.106868907	0.812241937	0	0	0	0	0	0	0.492164681	0.181092089	0.902265906	0	0	0	0	0	0	0.436734473	0.106868907	0.812241937	0.055430207	-0.010078601	0.119231308	0	0	0	0	0.551290577	0.140402642	0.157343106	0.216269299
1864	04/04/2013	0.144936616	0	0	0	0	0	0	0.436734473	0.106868907	0.812241937	0	0	0	0	0	0	0.492164681	0.181092089	0.902265906	0	0	0	0	0	0	0.436734473	0.106868907	0.812241937	0.055430207	-0.010078601	0.119231308	0	0	0	0	0.559940336	0.140402642	0.157343106	0.216269299
1865	04/04/2013	0.144936616	0	0	0	0	0	0	0.436734473	0.106868907	0.812241937	0	0	0	0	0	0	0.492164681	0.181092089	0.902265906	0	0	0	0	0	0	0.436734473	0.106868907	0.812241937	0.055430207	-0.010078601	0.119231308	0	0	0	0	0.55921842	0.140402642	0.157343106	0.216269299
1866	06/04/2013	0.144560046	0	0	0	0	0	0	0	0	0	0	0	0	0	0	0	0.063852744	0.000659118	0.126918508	0	0	0	0	0	0	0	0	0	0.063852744	0.000659118	0.126918508	0	0	0	0	0.514949732	0.140023663	0.15696635	0.153790601
1867	06/04/2013	0.144560046	0	0	0	0	0	0	0	0	0	0	0	0	0	0	0	0.063852744	0.000659118	0.126918508	0	0	0	0	0	0	0	0	0	0.063852744	0.000659118	0.126918508	0	0	0	0	0.513651141	0.140023663	0.15696635	0.153790601
1868	07/04/2013	0.144372082	0	0	0	0	0	0	0	0	0	0	0	0	0	0	0	0.067870676	0.005223309	0.13065907	0	0	0	0	0	0	0	0	0	0.067870676	0.005223309	0.13065907	0	0	0	0	0.483141597	0.139833329	0.156778265	0.154170712
1869	07/04/2013	0.144372082	0	0	0	0	0	0	0	0	0	0	0	0	0	0	0	0.067870676	0.005223309	0.13065907	0	0	0	0	0	0	0	0	0	0.067870676	0.005223309	0.13065907	0	0	0	0	0.509210146	0.139833329	0.156778265	0.154170712
1870	08/04/2013	0.144184332	0	0	0	0	0	0	0	0	0	0	0	0	0	0	0	0.071755959	0.009370158	0.133737031	0	0	0	0	0	0	0	0	0	0.071755959	0.009370158	0.133737031	0	0	0	0	0.494848166	0.139643221	0.156590373	0.154530417
1871	08/04/2013	0.144184332	0	0	0	0	0	0	0	0	0	0	0	0	0	0	0	0.071755959	0.009370158	0.133737031	0	0	0	0	0	0	0	0	0	0.071755959	0.009370158	0.133737031	0	0	0	0	0.494950371	0.139643221	0.156590373	0.154530417
1872	08/04/2013	0.144184332	0	0	0	0	0	0	0	0	0	0	0	0	0	0	0	0.071755959	0.009370158	0.133737031	0	0	0	0	0	0	0	0	0	0.071755959	0.009370158	0.133737031	0	0	0	0	0.466152596	0.139643221	0.156590373	0.154530417
1873	08/04/2013	0.144184332	0	0	0	0	0	0	0	0	0	0	0	0	0	0	0	0.071755959	0.009370158	0.133737031	0	0	0	0	0	0	0	0	0	0.071755959	0.009370158	0.133737031	0	0	0	0	0.499712972	0.139643221	0.156590373	0.154530417
1874	10/04/2013	0.143809473	0	0	0	0	0	0	0	0	0	0	0	0	0	0	0	0.079118348	0.017617811	0.140936205	0	0	0	0	0	0	0	0	0	0.079118348	0.017617811	0.140936205	0	0	0	0	0.517246972	0.13926369	0.156215173	0.15518744
1875	10/04/2013	0.143809473	0	0	0	0	0	0	0	0	0	0	0	0	0	0	0	0.079118348	0.017617811	0.140936205	0	0	0	0	0	0	0	0	0	0.079118348	0.017617811	0.140936205	0	0	0	0	0.493211166	0.13926369	0.156215173	0.15518744
1876	10/04/2013	0.143809473	0	0	0	0	0	0	0	0	0	0	0	0	0	0	0	0.079118348	0.017617811	0.140936205	0	0	0	0	0	0	0	0	0	0.079118348	0.017617811	0.140936205	0	0	0	0	0.483485495	0.13926369	0.156215173	0.15518744
1877	10/04/2013	0.143809473	0	0	0	0	0	0	0	0	0	0	0	0	0	0	0	0.079118348	0.017617811	0.140936205	0	0	0	0	0	0	0	0	0	0.079118348	0.017617811	0.140936205	0	0	0	0	0.499783348	0.13926369	0.156215173	0.15518744
1878	10/04/2013	0.143809473	0	0	0	0	0	0	0	0	0	0	0	0	0	0	0	0.079118348	0.017617811	0.140936205	0	0	0	0	0	0	0	0	0	0.079118348	0.017617811	0.140936205	0	0	0	0	0.491845018	0.13926369	0.156215173	0.15518744
1879	11/04/2013	0.143622363	0	0	0	0	0	0	0	0	0	0	0	0	0	0	0	0.082590775	0.021511019	0.14383186	0	0	0	0	0	0	0	0	0	0.082590775	0.021511019	0.14383186	0	0	0	0	0.490913832	0.139074264	0.156027865	0.155484246
1880	12/04/2013	0.143435467	0	0	0	0	0	0	0	0	0	0	0	0	0	0	0	0.085921204	0.02529101	0.147202159	0	0	0	0	0	0	0	0	0	0.085921204	0.02529101	0.147202159	0	0	0	0	0.49346652	0.138885066	0.15584075	0.155759615
1881	12/04/2013	0.143435467	0	0	0	0	0	0	0	0	0	0	0	0	0	0	0	0.085921204	0.02529101	0.147202159	0	0	0	0	0	0	0	0	0	0.085921204	0.02529101	0.147202159	0	0	0	0	0.488543671	0.138885066	0.15584075	0.155759615
1882	12/04/2013	0.143435467	0	0	0	0	0	0	0	0	0	0	0	0	0	0	0	0.085921204	0.02529101	0.147202159	0	0	0	0	0	0	0	0	0	0.085921204	0.02529101	0.147202159	0	0	0	0	0.493864236	0.138885066	0.15584075	0.155759615
1883	12/04/2013	0.143435467	0	0	0	0	0	0	0	0	0	0	0	0	0	0	0	0.085921204	0.02529101	0.147202159	0	0	0	0	0	0	0	0	0	0.085921204	0.02529101	0.147202159	0	0	0	0	0.50109661	0.138885066	0.15584075	0.155759615
1884	13/04/2013	0.143248784	0	0	0	0	0	0	0	0	0	0	0	0	0	0	0	0.089107744	0.028967097	0.150364833	0	0	0	0	0	0	0	0	0	0.089107744	0.028967097	0.150364833	0	0	0	0	0.485648804	0.138696094	0.155653678	0.15601336
1885	13/04/2013	0.143248784	0	0	0	0	0	0	0	0	0	0	0	0	0	0	0	0.089107744	0.028967097	0.150364833	0	0	0	0	0	0	0	0	0	0.089107744	0.028967097	0.150364833	0	0	0	0	0.484667254	0.138696094	0.155653678	0.15601336
1886	13/04/2013	0.143248784	0	0	0	0	0	0	0	0	0	0	0	0	0	0	0	0.089107744	0.028967097	0.150364833	0	0	0	0	0	0	0	0	0	0.089107744	0.028967097	0.150364833	0	0	0	0	0.496502351	0.138696094	0.155653678	0.15601336
1887	13/04/2013	0.143248784	0	0	0	0	0	0	0	0	0	0	0	0	0	0	0	0.089107744	0.028967097	0.150364833	0	0	0	0	0	0	0	0	0	0.089107744	0.028967097	0.150364833	0	0	0	0	0.482470264	0.138696094	0.155653678	0.15601336
1888	13/04/2013	0.143248784	0	0	0	0	0	0	0	0	0	0	0	0	0	0	0	0.089107744	0.028967097	0.150364833	0	0	0	0	0	0	0	0	0	0.089107744	0.028967097	0.150364833	0	0	0	0	0.50101524	0.138696094	0.155653678	0.15601336
1889	13/04/2013	0.143248784	0	0	0	0	0	0	0	0	0	0	0	0	0	0	0	0.089107744	0.028967097	0.150364833	0	0	0	0	0	0	0	0	0	0.089107744	0.028967097	0.150364833	0	0	0	0	0.504537832	0.138696094	0.155653678	0.15601336
1890	14/04/2013	0.143062314	0	0	0	0	0	0	0	0	0	0	0	0	0	0	0	0.092148689	0.032529726	0.153029796	0	0	0	0	0	0	0	0	0	0.092148689	0.032529726	0.153029796	0	0	0	0	0.481471814	0.138507349	0.155466478	0.156245319
1891	14/04/2013	0.143062314	0	0	0	0	0	0	0	0	0	0	0	0	0	0	0	0.092148689	0.032529726	0.153029796	0	0	0	0	0	0	0	0	0	0.092148689	0.032529726	0.153029796	0	0	0	0	0.485143123	0.138507349	0.155466478	0.156245319
1892	14/04/2013	0.143062314	0	0	0	0	0	0	0	0	0	0	0	0	0	0	0	0.092148689	0.032529726	0.153029796	0	0	0	0	0	0	0	0	0	0.092148689	0.032529726	0.153029796	0	0	0	0	0.480707783	0.138507349	0.155466478	0.156245319
1893	14/04/2013	0.143062314	0	0	0	0	0	0	0	0	0	0	0	0	0	0	0	0.092148689	0.032529726	0.153029796	0	0	0	0	0	0	0	0	0	0.092148689	0.032529726	0.153029796	0	0	0	0	0.501155	0.138507349	0.155466478	0.156245319
1894	14/04/2013	0.143062314	0	0	0	0	0	0	0	0	0	0	0	0	0	0	0	0.092148689	0.032529726	0.153029796	0	0	0	0	0	0	0	0	0	0.092148689	0.032529726	0.153029796	0	0	0	0	0.48817812	0.138507349	0.155466478	0.156245319
1895	14/04/2013	0.143062314	0	0	0	0	0	0	0	0	0	0	0	0	0	0	0	0.092148689	0.032529726	0.153029796	0	0	0	0	0	0	0	0	0	0.092148689	0.032529726	0.153029796	0	0	0	0	0.474294288	0.138507349	0.155466478	0.156245319
1896	15/04/2013	0.142876057	0	0	0	0	0	0	0	0	0	0	0	0	0	0	0	0.095042516	0.035972366	0.155841027	0	0	0	0	0	0	0	0	0	0.095042516	0.035972366	0.155841027	0	0	0	0	0.479107892	0.13831883	0.155279472	0.156455357
1897	15/04/2013	0.142876057	0	0	0	0	0	0	0	0	0	0	0	0	0	0	0	0.095042516	0.035972366	0.155841027	0	0	0	0	0	0	0	0	0	0.095042516	0.035972366	0.155841027	0	0	0	0	0.493358359	0.13831883	0.155279472	0.156455357
1898	15/04/2013	0.142876057	0	0	0	0	0	0	0	0	0	0	0	0	0	0	0	0.095042516	0.035972366	0.155841027	0	0	0	0	0	0	0	0	0	0.095042516	0.035972366	0.155841027	0	0	0	0	0.490084207	0.13831883	0.155279472	0.156455357
1899	16/04/2013	0.142690012	0	0	0	0	0	0	0	0	0	0	0	0	0	0	0	0.097787888	0.039293081	0.158982238	0	0	0	0	0	0	0	0	0	0.097787888	0.039293081	0.158982238	0	0	0	0	0.491179876	0.138130537	0.15509266	0.156643367
1900	16/04/2013	0.142690012	0	0	0	0	0	0	0	0	0	0	0	0	0	0	0	0.097787888	0.039293081	0.158982238	0	0	0	0	0	0	0	0	0	0.097787888	0.039293081	0.158982238	0	0	0	0	0.486235709	0.138130537	0.15509266	0.156643367
1901	17/04/2013	0.14250418	0	0	0	0	0	0	0	0	0	0	0	0	0	0	0	0.100383653	0.042490104	0.161585291	0	0	0	0	0	0	0	0	0	0.100383653	0.042490104	0.161585291	0	0	0	0	0.490758134	0.137942471	0.154906043	0.15680927
1902	17/04/2013	0.14250418	0	0	0	0	0	0	0	0	0	0	0	0	0	0	0	0.100383653	0.042490104	0.161585291	0	0	0	0	0	0	0	0	0	0.100383653	0.042490104	0.161585291	0	0	0	0	0.467861334	0.137942471	0.154906043	0.15680927
1903	17/04/2013	0.14250418	0	0	0	0	0	0	0	0	0	0	0	0	0	0	0	0.100383653	0.042490104	0.161585291	0	0	0	0	0	0	0	0	0	0.100383653	0.042490104	0.161585291	0	0	0	0	0.493760416	0.137942471	0.154906043	0.15680927
1904	18/04/2013	0.142315954	0	0	0	0	0	0	0	0	0	0	0	0	0	0	0	0.102828848	0.045561838	0.163930567	0	0	0	0	0	0	0	0	0	0.102828848	0.045561838	0.163930567	0	0	0	0	0.502751437	0.137759796	0.15471385	0.15695014
1905	18/04/2013	0.142315954	0	0	0	0	0	0	0	0	0	0	0	0	0	0	0	0.102828848	0.045561838	0.163930567	0	0	0	0	0	0	0	0	0	0.102828848	0.045561838	0.163930567	0	0	0	0	0.507727452	0.137759796	0.15471385	0.15695014
1906	18/04/2013	0.142315954	0	0	0	0	0	0	0	0	0	0	0	0	0	0	0	0.102828848	0.045561838	0.163930567	0	0	0	0	0	0	0	0	0	0.102828848	0.045561838	0.163930567	0	0	0	0	0.499738186	0.137759796	0.15471385	0.15695014
1907	18/04/2013	0.142315954	0	0	0	0	0	0	0	0	0	0	0	0	0	0	0	0.102828848	0.045561838	0.163930567	0	0	0	0	0	0	0	0	0	0.102828848	0.045561838	0.163930567	0	0	0	0	0.490550696	0.137759796	0.15471385	0.15695014
1908	18/04/2013	0.142315954	0	0	0	0	0	0	0	0	0	0	0	0	0	0	0	0.102828848	0.045561838	0.163930567	0	0	0	0	0	0	0	0	0	0.102828848	0.045561838	0.163930567	0	0	0	0	0.491476852	0.137759796	0.15471385	0.15695014
1909	19/04/2013	0.142127946	0	0	0	0	0	0	0	0	0	0	0	0	0	0	0	0.105122696	0.048355762	0.166172678	0	0	0	0	0	0	0	0	0	0.105122696	0.048355762	0.166172678	0	0	0	0	0.490439558	0.137577335	0.154521863	0.157068819
1910	20/04/2013	0.141940157	0	0	0	0	0	0	0	0	0	0	0	0	0	0	0	0.107264609	0.051282226	0.1675951	0	0	0	0	0	0	0	0	0	0.107264609	0.051282226	0.1675951	0	0	0	0	0.478661927	0.137395087	0.154333175	0.157165312
1911	20/04/2013	0.141940157	0	0	0	0	0	0	0	0	0	0	0	0	0	0	0	0.107264609	0.051282226	0.1675951	0	0	0	0	0	0	0	0	0	0.107264609	0.051282226	0.1675951	0	0	0	0	0.458366125	0.137395087	0.154333175	0.157165312
1912	20/04/2013	0.141940157	0	0	0	0	0	0	0	0	0	0	0	0	0	0	0	0.107264609	0.051282226	0.1675951	0	0	0	0	0	0	0	0	0	0.107264609	0.051282226	0.1675951	0	0	0	0	0.487200176	0.137395087	0.154333175	0.157165312
[truncated: 2,679 more rows]
